# Supplementary material for: Unsupervised Learning Approach for Comparing Multiple Transposon Insertion Sequencing Studies
Source: mSphere. 2019 Feb 20;4(1):e00031-19. doi: 10.1128/mSphere.00031-19 (PMC6382967; doi:10.1128/mSphere.00031-19)
Supplement: TABLE S1 [file mSphere.00031-19-st001.xlsx]

## Sheet: Legend
An unsupervised learning approach for comparing multiple transposon-insertion sequencing studies
Table S1	Core vibrio gene set between V. cholerae C6706, V. cholerae H1, and V. parahaemolyticus RIMD 2210633.
Sheets
	core vibrio gene set
	Column A	core vibrio	assigned locus tag for core vibrio gene set
	Column B	core Vibrio cholerae	assigned locus tag for core v. cholerae gene set
	Column C	V. parahaemolytics	locus tag for V. parahaemolyticus strain RIMD 2210633, from NCBI RefSeq
	Column D	V. cholerae N16961 (C6706)	locus tag for V. cholerae C6706, , from NCBI RefSeq
	Column E	V. cholerae KW3 (H1)	locus tag for V. cholerae H1, from NCBI RefSeq

## Sheet: core vibrio gene set
core vibrio	core Vibrio cholerae	V. parahaemolytics	V. cholerae N16961 (C6706)	V. cholerae KW3 (H1)
vibrio_0001	cholerae_0002	VP0001	VC0002	N900_RS00010
vibrio_0002	cholerae_0003	VP0002	VC0003	N900_RS00015
vibrio_0003	cholerae_0004	VP0003	VC0004	N900_RS00020
vibrio_0004	cholerae_0006	VP0004	VC0006	N900_RS00030
vibrio_0005	cholerae_0007	VP0005	VC0007	N900_RS00035
vibrio_0006	cholerae_0008	VP0006	VC0008	N900_RS00040
vibrio_0007	cholerae_0009	VP0007	VC0009	N900_RS00045
vibrio_0008	cholerae_0010	VP0008	VC0010	N900_RS00050
vibrio_0009	cholerae_0011	VP0011	VC0012	N900_RS00055
vibrio_0010	cholerae_0012	VP0012	VC0013	N900_RS00060
vibrio_0011	cholerae_0013	VP0013	VC0014	N900_RS00065
vibrio_0012	cholerae_0014	VP0014	VC0015	N900_RS00070
vibrio_0013	cholerae_0016	VP0017	VC0017	N900_RS00080
vibrio_0014	cholerae_0017	VP0018	VC0018	N900_RS00085
vibrio_0015	cholerae_0018	VP0019	VC0019	N900_RS00090
vibrio_0016	cholerae_0019	VP0021	VC0020	N900_RS00095
vibrio_0017	cholerae_0020	VP0022	VC0021	N900_RS00100
vibrio_0018	cholerae_0021	VP0023	VC0022	N900_RS00105
vibrio_0019	cholerae_0022	VP0024	VC0023	N900_RS00110
vibrio_0020	cholerae_0023	VP0025	VC0024	N900_RS00115
vibrio_0021	cholerae_0024	VP0026	VC0025	N900_RS00120
vibrio_0022	cholerae_0025	VP0028	VC0026	N900_RS00125
vibrio_0023	cholerae_0026	VP3062	VC0027	N900_RS00130
vibrio_0024	cholerae_0027	VP3061	VC0028	N900_RS00135
vibrio_0025	cholerae_0028	VP3060	VC0029	N900_RS00140
vibrio_0026	cholerae_0029	VP3059	VC0030	N900_RS00145
vibrio_0027	cholerae_0030	VP3058	VC0031	N900_RS00150
vibrio_0028	cholerae_0031	VP3057	VC0032	N900_RS00155
vibrio_0029	cholerae_0032	VP3055	VC0033	N900_RS00160
vibrio_0030	cholerae_0034	VP3053	VC0035	N900_RS00170
vibrio_0031	cholerae_0035	VP3052	VC0036	N900_RS00175
vibrio_0032	cholerae_0036	VP3051	VC0037	N900_RS00180
vibrio_0033	cholerae_0037	VP3050	VC0038	N900_RS00185
vibrio_0034	cholerae_0038	VP3049	VC0039	N900_RS00190
vibrio_0035	cholerae_0039	VP3048	VC0040	N900_RS00195
vibrio_0036	cholerae_0041	VP3046	VC0042	N900_RS00205
vibrio_0037	cholerae_0042	VP3045	VC0043	N900_RS00210
vibrio_0038	cholerae_0043	VP3044	VC0044	N900_RS00215
vibrio_0039	cholerae_0044	VP3043	VC0045	N900_RS00220
vibrio_0040	cholerae_0045	VP3042	VC0046	N900_RS00225
vibrio_0041	cholerae_0046	VP3041	VC0047	N900_RS00230
vibrio_0042	cholerae_0047	VP3040	VC0048	N900_RS00235
vibrio_0043	cholerae_0048	VP3039	VC0049	N900_RS00240
vibrio_0044	cholerae_0049	VP3038	VC0050	N900_RS00245
vibrio_0045	cholerae_0050	VP3037	VC0051	N900_RS00250
vibrio_0046	cholerae_0051	VP3036	VC0052	N900_RS00255
vibrio_0047	cholerae_0052	VP3035	VC0054	N900_RS00260
vibrio_0048	cholerae_0053	VP3034	VC0055	N900_RS00265
vibrio_0049	cholerae_0054	VP3033	VC0056	N900_RS00270
vibrio_0050	cholerae_0055	VP3032	VC0057	N900_RS00275
vibrio_0051	cholerae_0056	VP3031	VC0058	N900_RS00280
vibrio_0052	cholerae_0058	VP3028	VC0060	N900_RS00320
vibrio_0053	cholerae_0059	VP3027	VC0061	N900_RS00325
vibrio_0054	cholerae_0062	VP3023	VC0065	N900_RS00345
vibrio_0055	cholerae_0063	VP3022	VC0066	N900_RS00350
vibrio_0056	cholerae_0064	VP3021	VC0067	N900_RS00355
vibrio_0057	cholerae_0065	VP3020	VC0068	N900_RS00360
vibrio_0058	cholerae_0066	VP3019	VC0069	N900_RS00365
vibrio_0059	cholerae_0067	VP3018	VC0070	N900_RS00370
vibrio_0060	cholerae_0068	VP0072	VC0071	N900_RS00375
vibrio_0061	cholerae_0070	VP0073	VC0073	N900_RS00385
vibrio_0062	cholerae_0072	VP0075	VC0075	N900_RS00395
vibrio_0063	cholerae_0073	VP0076	VC0076	N900_RS00400
vibrio_0064	cholerae_0075	VP0077	VC0078	N900_RS00410
vibrio_0065	cholerae_0076	VP0078	VC0079	N900_RS00415
vibrio_0066	cholerae_0077	VP0079	VC0080	N900_RS00420
vibrio_0067	cholerae_0078	VP0093	VC0081	N900_RS00425
vibrio_0068	cholerae_0079	VP0094	VC0082	N900_RS00430
vibrio_0069	cholerae_0080	VP0095	VC0083	N900_RS00435
vibrio_0070	cholerae_0081	VP0096	VC0084	N900_RS00440
vibrio_0071	cholerae_0082	VP0097	VC0085	N900_RS00445
vibrio_0072	cholerae_0083	VP0098	VC0086	N900_RS00450
vibrio_0073	cholerae_0085	VP0100	VC0088	N900_RS00460
vibrio_0074	cholerae_0086	VP1718	VC0089	N900_RS00465
vibrio_0075	cholerae_0087	VP2943	VC0090	N900_RS00470
vibrio_0076	cholerae_0088	VP2944	VC0091	N900_RS00475
vibrio_0077	cholerae_0089	VP2945	VC0092	N900_RS00480
vibrio_0078	cholerae_0090	VP2947	VC0093	N900_RS00485
vibrio_0079	cholerae_0091	VP2948	VC0094	N900_RS00490
vibrio_0080	cholerae_0092	VP2949	VC0095	N900_RS00495
vibrio_0081	cholerae_0094	VP2950	VC0097	N900_RS00505
vibrio_0082	cholerae_0096	VP2951	VC0099	N900_RS00515
vibrio_0083	cholerae_0097	VP2952	VC0100	N900_RS00520
vibrio_0084	cholerae_0098	VP0103	VC0103	N900_RS00530
vibrio_0085	cholerae_0099	VP0104	VC0105	N900_RS00535
vibrio_0086	cholerae_0100	VP0105	VC0106	N900_RS00540
vibrio_0087	cholerae_0101	VP0107	VC0108	N900_RS00545
vibrio_0088	cholerae_0102	VP0109	VC0111	N900_RS00550
vibrio_0089	cholerae_0103	VP0112	VC0113	N900_RS00560
vibrio_0090	cholerae_0104	VP0113	VC0114	N900_RS00565
vibrio_0091	cholerae_0105	VP0114	VC0115	N900_RS00570
vibrio_0092	cholerae_0106	VP0115	VC0116	N900_RS00575
vibrio_0093	cholerae_0107	VP2991	VC0117	N900_RS00580
vibrio_0094	cholerae_0108	VP2990	VC0118	N900_RS00585
vibrio_0095	cholerae_0109	VP2989	VC0119	N900_RS00590
vibrio_0096	cholerae_0110	VP2988	VC0120	N900_RS00595
vibrio_0097	cholerae_0112	VP2987	VC0122	N900_RS00605
vibrio_0098	cholerae_0113	VP2986	VC0123	N900_RS00610
vibrio_0099	cholerae_0114	VP2984	VC0125	N900_RS00620
vibrio_0100	cholerae_0115	VP2983	VC0126	N900_RS00625
vibrio_0101	cholerae_0116	VP2982	VC0127	N900_RS00630
vibrio_0102	cholerae_0117	VP2981	VC0128	N900_RS00635
vibrio_0103	cholerae_0121	VP2977	VC0132	N900_RS00655
vibrio_0104	cholerae_0122	VP2975	VC0134	N900_RS00665
vibrio_0105	cholerae_0123	VP2974	VC0135	N900_RS00670
vibrio_0106	cholerae_0124	VP2973	VC0136	N900_RS00675
vibrio_0107	cholerae_0125	VP2972	VC0137	N900_RS00680
vibrio_0108	cholerae_0126	VPA0563	VC0139	N900_RS00685
vibrio_0109	cholerae_0127	VP2965	VC0140	N900_RS00690
vibrio_0110	cholerae_0128	VP2964	VC0142	N900_RS00695
vibrio_0111	cholerae_0131	VP2958	VC0145	N900_RS00715
vibrio_0112	cholerae_0132	VP2957	VC0146	N900_RS00720
vibrio_0113	cholerae_0133	VP2956	VC0147	N900_RS00725
vibrio_0114	cholerae_0134	VP2955	VC0148	N900_RS00730
vibrio_0115	cholerae_0135	VP2954	VC0149	N900_RS00735
vibrio_0116	cholerae_0136	VP2953	VC0150	N900_RS00740
vibrio_0117	cholerae_0137	VP2942	VC0151	N900_RS00745
vibrio_0118	cholerae_0138	VP2941	VC0152	N900_RS00750
vibrio_0119	cholerae_0139	VP2940	VC0153	N900_RS00755
vibrio_0120	cholerae_0140	VP2939	VC0154	N900_RS00760
vibrio_0121	cholerae_0143	VP2936	VC0158	N900_RS00775
vibrio_0122	cholerae_0144	VP2935	VC0159	N900_RS00780
vibrio_0123	cholerae_2424	VP0034	VC0161	N900_RS13880
vibrio_0124	cholerae_2423	VP0035	VC0162	N900_RS13875
vibrio_0125	cholerae_2422	VP0036	VC0163	N900_RS13870
vibrio_0126	cholerae_2421	VP0038	VC0164	N900_RS13865
vibrio_0127	cholerae_2420	VP0039	VC0165	N900_RS13860
vibrio_0128	cholerae_2419	VP0040	VC0166	N900_RS13855
vibrio_0129	cholerae_2418	VP0041	VC0167	N900_RS13850
vibrio_0130	cholerae_2417	VP0042	VC0168	N900_RS13845
vibrio_0131	cholerae_2415	VP0047	VC0170	N900_RS13805
vibrio_0132	cholerae_2414	VP0048	VC0171	N900_RS13800
vibrio_0133	cholerae_2413	VP0049	VC0172	N900_RS13795
vibrio_0134	cholerae_2412	VP0050	VC0173	N900_RS13790
vibrio_0135	cholerae_2399	VP0068	VC0186	N900_RS13715
vibrio_0136	cholerae_2398	VP0069	VC0187	N900_RS13710
vibrio_0137	cholerae_2397	VP0070	VC0188	N900_RS13705
vibrio_0138	cholerae_2396	VP3013	VC0190	N900_RS13700
vibrio_0139	cholerae_2395	VP3010	VC0191	N900_RS13695
vibrio_0140	cholerae_2394	VP3009	VC0192	N900_RS13690
vibrio_0141	cholerae_2393	VP3011	VC0194	N900_RS13685
vibrio_0142	cholerae_2392	VP3008	VC0195	N900_RS13680
vibrio_0143	cholerae_2391	VP3007	VC0196	N900_RS13675
vibrio_0144	cholerae_2390	VP3006	VC0197	N900_RS13670
vibrio_0145	cholerae_2388	VPA1434	VC0199	N900_RS13660
vibrio_0146	cholerae_2387	VPA1435	VC0200	N900_RS13655
vibrio_0147	cholerae_2386	VPA1436	VC0201	N900_RS13650
vibrio_0148	cholerae_2385	VPA1437	VC0202	N900_RS13645
vibrio_0149	cholerae_2384	VPA1438	VC0203	N900_RS13640
vibrio_0150	cholerae_2383	VPA1741	VC0204	N900_RS13635
vibrio_0151	cholerae_2381	VPA1743	VC0206	N900_RS13625
vibrio_0152	cholerae_2380	VPA1744	VC0207	N900_RS13620
vibrio_0153	cholerae_2378	VP0176	VC0209	N900_RS13610
vibrio_0154	cholerae_2377	VP0177	VC0210	N900_RS13605
vibrio_0155	cholerae_2376	VP0178	VC0211	N900_RS13600
vibrio_0156	cholerae_2373	VP0180	VC0214	N900_RS13585
vibrio_0157	cholerae_2372	VP0181	VC0215	N900_RS13580
vibrio_0158	cholerae_2371	VP0183	VC0216	N900_RS13575
vibrio_0159	cholerae_2370	VP0184	VC0217	N900_RS13570
vibrio_0160	cholerae_2369	VP0185	VC0218	N900_RS13565
vibrio_0161	cholerae_2368	VP0186	VC0219	N900_RS13560
vibrio_0162	cholerae_2366	VP0189	VC0221	N900_RS13550
vibrio_0163	cholerae_2365	VP0190	VC0222	N900_RS13545
vibrio_0164	cholerae_2363	VP0193	VC0224	N900_RS13535
vibrio_0165	cholerae_2362	VP0194	VC0225	N900_RS13530
vibrio_0166	cholerae_2361	VP0196	VC0227	N900_RS13525
vibrio_0167	cholerae_2355	VP0211	VC0233	N900_RS13495
vibrio_0168	cholerae_2352	VP0212	VC0236	N900_RS13480
vibrio_0169	cholerae_2348	VP0214	VC0240	N900_RS13460
vibrio_0170	cholerae_2335	VP0235	VC0260	N900_RS13375
vibrio_0171	cholerae_2332	VP0238	VC0264	N900_RS13360
vibrio_0172	cholerae_2330	VP2915	VC0266	N900_RS13350
vibrio_0173	cholerae_2329	VP2914	VC0267	N900_RS13345
vibrio_0174	cholerae_2328	VP2913	VC0268	N900_RS13340
vibrio_0175	cholerae_2327	VPA0967	VC0269	N900_RS13335
vibrio_0176	cholerae_2325	VP2912	VC0271	N900_RS13325
vibrio_0177	cholerae_2324	VP2911	VC0273	N900_RS13315
vibrio_0178	cholerae_2323	VP2899	VC0274	N900_RS13310
vibrio_0179	cholerae_2322	VP2898	VC0275	N900_RS13305
vibrio_0180	cholerae_2321	VP2896	VC0276	N900_RS13300
vibrio_0181	cholerae_2320	VP2894	VC0277	N900_RS13290
vibrio_0182	cholerae_2319	VP2893	VC0278	N900_RS13285
vibrio_0183	cholerae_2318	VP2891	VC0280	N900_RS13280
vibrio_0184	cholerae_2317	VP2890	VC0281	N900_RS13275
vibrio_0185	cholerae_2313	VP0064	VC0286	N900_RS13245
vibrio_0186	cholerae_2312	VP0063	VC0287	N900_RS13240
vibrio_0187	cholerae_2311	VP0062	VC0288	N900_RS13235
vibrio_0188	cholerae_2310	VP0058	VC0289	N900_RS13230
vibrio_0189	cholerae_2309	VP2885	VC0290	N900_RS13225
vibrio_0190	cholerae_2308	VP2884	VC0291	N900_RS13220
vibrio_0191	cholerae_2307	VP2883	VC0293	N900_RS13215
vibrio_0192	cholerae_2306	VP2881	VC0295	N900_RS13210
vibrio_0193	cholerae_2305	VP2880	VC0296	N900_RS13205
vibrio_0194	cholerae_2304	VP2879	VC0297	N900_RS13200
vibrio_0195	cholerae_2303	VP2878	VC0298	N900_RS13195
vibrio_0196	cholerae_2302	VP2877	VC0299	N900_RS13190
vibrio_0197	cholerae_2301	VP2876	VC0300	N900_RS13185
vibrio_0198	cholerae_2299	VP2875	VC0302	N900_RS13175
vibrio_0199	cholerae_2298	VP2874	VC0303	N900_RS13170
vibrio_0200	cholerae_2297	VP3003	VC0304	N900_RS13165
vibrio_0201	cholerae_2296	VP3002	VC0305	N900_RS13160
vibrio_0202	cholerae_2295	VP3001	VC0306	N900_RS13155
vibrio_0203	cholerae_2294	VP3000	VC0307	N900_RS13150
vibrio_0204	cholerae_2293	VP2999	VC0308	N900_RS13145
vibrio_0205	cholerae_2292	VP2997	VC0309	N900_RS13140
vibrio_0206	cholerae_2291	VP2996	VC0311	N900_RS13135
vibrio_0207	cholerae_2290	VP2995	VC0312	N900_RS13130
vibrio_0208	cholerae_2289	VP2934	VC0315	N900_RS13095
vibrio_0209	cholerae_2287	VP2932	VC0318	N900_RS13080
vibrio_0210	cholerae_2286	VP2931	VC0319	N900_RS13075
vibrio_0211	cholerae_2284	VP2928	VC0322	N900_RS13040
vibrio_0212	cholerae_2283	VP2927	VC0323	N900_RS13035
vibrio_0213	cholerae_2282	VP2926	VC0324	N900_RS13030
vibrio_0214	cholerae_2281	VP2925	VC0325	N900_RS13025
vibrio_0215	cholerae_2280	VP2924	VC0326	N900_RS13020
vibrio_0216	cholerae_2279	VP2923	VC0327	N900_RS13015
vibrio_0217	cholerae_2278	VP2922	VC0328	N900_RS13010
vibrio_0218	cholerae_2277	VP2921	VC0329	N900_RS13005
vibrio_0219	cholerae_2276	VP2920	VC0330	N900_RS13000
vibrio_0220	cholerae_2275	VP2919	VC0331	N900_RS12995
vibrio_0221	cholerae_2274	VP2916	VC0332	N900_RS12990
vibrio_0222	cholerae_2273	VP2836	VC0333	N900_RS12985
vibrio_0223	cholerae_2272	VP2835	VC0334	N900_RS12980
vibrio_0224	cholerae_2271	VP2834	VC0335	N900_RS12975
vibrio_0225	cholerae_2270	VP2829	VC0336	N900_RS12970
vibrio_0226	cholerae_2269	VP2828	VC0337	N900_RS12965
vibrio_0227	cholerae_2268	VP2826	VC0338	N900_RS12960
vibrio_0228	cholerae_2267	VP2825	VC0339	N900_RS12955
vibrio_0229	cholerae_2266	VP2823	VC0341	N900_RS12945
vibrio_0230	cholerae_2265	VP2822	VC0342	N900_RS12900
vibrio_0231	cholerae_2264	VP2821	VC0343	N900_RS12895
vibrio_0232	cholerae_2263	VP2820	VC0344	N900_RS12890
vibrio_0233	cholerae_2262	VP2819	VC0345	N900_RS12885
vibrio_0234	cholerae_2261	VP2818	VC0346	N900_RS12880
vibrio_0235	cholerae_2260	VP2817	VC0347	N900_RS12875
vibrio_0236	cholerae_2259	VP2816	VC0348	N900_RS12870
vibrio_0237	cholerae_2258	VP2815	VC0349	N900_RS12865
vibrio_0238	cholerae_2257	VP2814	VC0350	N900_RS12860
vibrio_0239	cholerae_2256	VP2813	VC0351	N900_RS12855
vibrio_0240	cholerae_2255	VP2780	VC0352	N900_RS12850
vibrio_0241	cholerae_2254	VP2779	VC0353	N900_RS12845
vibrio_0242	cholerae_2253	VP2778	VC0354	N900_RS12840
vibrio_0243	cholerae_2252	VP2777	VC0355	N900_RS12835
vibrio_0244	cholerae_2251	VP2776	VC0356	N900_RS12830
vibrio_0245	cholerae_2248	VP2773	VC0359	N900_RS12815
vibrio_0246	cholerae_2247	VP2772	VC0360	N900_RS12810
vibrio_0247	cholerae_2246	VP2771	VC0361	N900_RS12805
vibrio_0248	cholerae_2244	VP2769	VC0364	N900_RS12795
vibrio_0249	cholerae_2243	VP2768	VC0365	N900_RS12790
vibrio_0250	cholerae_2242	VP2740	VC0366	N900_RS12785
vibrio_0251	cholerae_2241	VP2739	VC0367	N900_RS12780
vibrio_0252	cholerae_2240	VP2738	VC0368	N900_RS12775
vibrio_0253	cholerae_2239	VP2737	VC0369	N900_RS12770
vibrio_0254	cholerae_2238	VP2736	VC0370	N900_RS12765
vibrio_0255	cholerae_2237	VP2735	VC0371	N900_RS12760
vibrio_0256	cholerae_2236	VP2734	VC0372	N900_RS12755
vibrio_0257	cholerae_2235	VP2732	VC0373	N900_RS12750
vibrio_0258	cholerae_2234	VP2731	VC0374	N900_RS12745
vibrio_0259	cholerae_2233	VPA0100	VC0376	N900_RS12740
vibrio_0260	cholerae_2232	VP2730	VC0377	N900_RS12735
vibrio_0261	cholerae_2231	VP2729	VC0378	N900_RS12730
vibrio_0262	cholerae_2230	VP2727	VC0379	N900_RS12725
vibrio_0263	cholerae_2229	VP2725	VC0379a	N900_RS12720
vibrio_0264	cholerae_2226	VP2723	VC0383	N900_RS12705
vibrio_0265	cholerae_2225	VP2722	VC0384	N900_RS12700
vibrio_0266	cholerae_2224	VP2721	VC0385	N900_RS12695
vibrio_0267	cholerae_2223	VP2720	VC0386	N900_RS12690
vibrio_0268	cholerae_2222	VP2718	VC0389	N900_RS12655
vibrio_0269	cholerae_2221	VP2717	VC0390	N900_RS12650
vibrio_0270	cholerae_2220	VP2715	VC0391	N900_RS12645
vibrio_0271	cholerae_2219	VP2714	VC0392	N900_RS12640
vibrio_0272	cholerae_2218	VP2713	VC0393	N900_RS12635
vibrio_0273	cholerae_2217	VP2712	VC0394	N900_RS12630
vibrio_0274	cholerae_2215	VP2710	VC0396	N900_RS12620
vibrio_0275	cholerae_2214	VP2709	VC0397	N900_RS12615
vibrio_0276	cholerae_2213	VP2708	VC0398	N900_RS12610
vibrio_0277	cholerae_2209	VP2704	VC0402	N900_RS12590
vibrio_0278	cholerae_2208	VP2703	VC0403	N900_RS12585
vibrio_0279	cholerae_2206	VP2701	VC0405	N900_RS12575
vibrio_0280	cholerae_2205	VP2700	VC0406	N900_RS12570
vibrio_0281	cholerae_2197	VP2691	VC0415	N900_RS12525
vibrio_0282	cholerae_2196	VP2690	VC0416	N900_RS12520
vibrio_0283	cholerae_2195	VP2689	VC0417	N900_RS12515
vibrio_0284	cholerae_2194	VP2688	VC0418	N900_RS12510
vibrio_0285	cholerae_2193	VP2687	VC0419	N900_RS12505
vibrio_0286	cholerae_2192	VP2686	VC0420	N900_RS12500
vibrio_0287	cholerae_2191	VP2685	VC0421	N900_RS12495
vibrio_0288	cholerae_2190	VP2684	VC0422	N900_RS12490
vibrio_0289	cholerae_2189	VP2652	VC0423	N900_RS12485
vibrio_0290	cholerae_2188	VP2650	VC0424	N900_RS12480
vibrio_0291	cholerae_2187	VP2649	VC0425	N900_RS12475
vibrio_0292	cholerae_2186	VP2647	VC0426	N900_RS12470
vibrio_0293	cholerae_2185	VP0319	VC0428	N900_RS12465
vibrio_0294	cholerae_2184	VP0320	VC0429	N900_RS12460
vibrio_0295	cholerae_2182	VP0324	VC0431	N900_RS12450
vibrio_0296	cholerae_2181	VP0325	VC0432	N900_RS12445
vibrio_0297	cholerae_2180	VP0327	VC0434	N900_RS12430
vibrio_0298	cholerae_2179	VP0328	VC0435	N900_RS12425
vibrio_0299	cholerae_2178	VP0329	VC0436	N900_RS12420
vibrio_0300	cholerae_2177	VP0330	VC0437	N900_RS12415
vibrio_0301	cholerae_2176	VP0331	VC0438	N900_RS12410
vibrio_0302	cholerae_2175	VP0332	VC0439	N900_RS12405
vibrio_0303	cholerae_2174	VP0333	VC0440	N900_RS12400
vibrio_0304	cholerae_2173	VP0334	VC0441	N900_RS12395
vibrio_0305	cholerae_2172	VP0335	VC0442	N900_RS12390
vibrio_0306	cholerae_2171	VP0336	VC0443	N900_RS12385
vibrio_0307	cholerae_2170	VP0337	VC0444	N900_RS12380
vibrio_0308	cholerae_2169	VP0338	VC0445	N900_RS12375
vibrio_0309	cholerae_2168	VP0339	VC0446	N900_RS12370
vibrio_0310	cholerae_2167	VP0340	VC0447	N900_RS12365
vibrio_0311	cholerae_2166	VP2629	VC0449	N900_RS12345
vibrio_0312	cholerae_2165	VP2628	VC0450	N900_RS12320
vibrio_0313	cholerae_2164	VP2627	VC0451	N900_RS12315
vibrio_0314	cholerae_2163	VP2626	VC0452	N900_RS12310
vibrio_0315	cholerae_2162	VP2625	VC0453	N900_RS12305
vibrio_0316	cholerae_2161	VP2623	VC0454	N900_RS12300
vibrio_0317	cholerae_2160	VP2622	VC0455	N900_RS12295
vibrio_0318	cholerae_2159	VP2621	VC0456	N900_RS12290
vibrio_0319	cholerae_2158	VP2620	VC0457	N900_RS12285
vibrio_0320	cholerae_2157	VP2619	VC0458	N900_RS12280
vibrio_0321	cholerae_2156	VP2618	VC0459	N900_RS12275
vibrio_0322	cholerae_2155	VP2617	VC0460	N900_RS12270
vibrio_0323	cholerae_2154	VP2616	VC0461	N900_RS12265
vibrio_0324	cholerae_2153	VP2615	VC0462	N900_RS12260
vibrio_0325	cholerae_2152	VP2614	VC0463	N900_RS12255
vibrio_0326	cholerae_2151	VPA0369	VC0464	N900_RS12250
vibrio_0327	cholerae_2150	VPA0368	VC0465	N900_RS12245
vibrio_0328	cholerae_2149	VP2613	VC0466	N900_RS12240
vibrio_0329	cholerae_2148	VP2612	VC0467	N900_RS12235
vibrio_0330	cholerae_2147	VP2611	VC0468	N900_RS12230
vibrio_0331	cholerae_2146	VP2610	VC0469	N900_RS12225
vibrio_0332	cholerae_2145	VP2609	VC0470	N900_RS12220
vibrio_0333	cholerae_2144	VP2608	VC0471	N900_RS12215
vibrio_0334	cholerae_2143	VP2606	VC0472	N900_RS12210
vibrio_0335	cholerae_2142	VP2603	VC0474	N900_RS12195
vibrio_0336	cholerae_2141	VP2602	VC0475	N900_RS12190
vibrio_0337	cholerae_2140	VP2601	VC0476	N900_RS12185
vibrio_0338	cholerae_2139	VP2600	VC0477	N900_RS12180
vibrio_0339	cholerae_2138	VP2599	VC0478	N900_RS12175
vibrio_0340	cholerae_2136	VP2598	VC0480	N900_RS12165
vibrio_0341	cholerae_2135	VP2596	VC0481	N900_RS12160
vibrio_0342	cholerae_2134	VP2595	VC0482	N900_RS12155
vibrio_0343	cholerae_2133	VP2594	VC0483	N900_RS12150
vibrio_0344	cholerae_2132	VP0356	VC0485	N900_RS12145
vibrio_0345	cholerae_2131	VP0358	VC0486	N900_RS12140
vibrio_0346	cholerae_2130	VP0359	VC0487	N900_RS12135
vibrio_0347	cholerae_2128	VP0372	VC0489	N900_RS12125
vibrio_0348	cholerae_2118	VP0404	VC0517	N900_RS12060
vibrio_0349	cholerae_2117	VP0405	VC0518	N900_RS12055
vibrio_0350	cholerae_2116	VP0406	VC0519	N900_RS12050
vibrio_0351	cholerae_2115	VP0407	VC0520	N900_RS12045
vibrio_0352	cholerae_2114	VP0408	VC0521	N900_RS12040
vibrio_0353	cholerae_2113	VP0409	VC0522	N900_RS12035
vibrio_0354	cholerae_2112	VP0410	VC0523	N900_RS12030
vibrio_0355	cholerae_2111	VP0412	VC0525	N900_RS12020
vibrio_0356	cholerae_2110	VP0413	VC0526	N900_RS12015
vibrio_0357	cholerae_2109	VP2560	VC0527	N900_RS12010
vibrio_0358	cholerae_2108	VP2559	VC0528	N900_RS12005
vibrio_0359	cholerae_2107	VP2558	VC0529	N900_RS12000
vibrio_0360	cholerae_2106	VP2557	VC0530	N900_RS11995
vibrio_0361	cholerae_2105	VP2556	VC0531	N900_RS11990
vibrio_0362	cholerae_2104	VP2555	VC0532	N900_RS11985
vibrio_0363	cholerae_2103	VP2554	VC0533	N900_RS11980
vibrio_0364	cholerae_2102	VP2553	VC0534	N900_RS11975
vibrio_0365	cholerae_2101	VP2552	VC0535	N900_RS11970
vibrio_0366	cholerae_2095	VP2551	VC0542	N900_RS11940
vibrio_0367	cholerae_2094	VP2550	VC0543	N900_RS11935
vibrio_0368	cholerae_2093	VP2549	VC0544	N900_RS11930
vibrio_0369	cholerae_2092	VP2548	VC0545	N900_RS11925
vibrio_0370	cholerae_2091	VP2547	VC0547	N900_RS11920
vibrio_0371	cholerae_2090	VP2546	VC0548	N900_RS11915
vibrio_0372	cholerae_2089	VP2545	VC0549	N900_RS11865
vibrio_0373	cholerae_2088	VP2544	VC0550	N900_RS11860
vibrio_0374	cholerae_2087	VP2543	VC0551	N900_RS11855
vibrio_0375	cholerae_2086	VP2542	VC0552	N900_RS11850
vibrio_0376	cholerae_2085	VP2541	VC0553	N900_RS11845
vibrio_0377	cholerae_2084	VP2540	VC0554	N900_RS11840
vibrio_0378	cholerae_2083	VP2539	VC0556	N900_RS11835
vibrio_0379	cholerae_2082	VP2537	VC0557	N900_RS11830
vibrio_0380	cholerae_2081	VP2536	VC0558	N900_RS11825
vibrio_0381	cholerae_2080	VP2535	VC0559	N900_RS11820
vibrio_0382	cholerae_2079	VP2534	VC0560	N900_RS11815
vibrio_0383	cholerae_2078	VP2533	VC0561	N900_RS11810
vibrio_0384	cholerae_2077	VP2532	VC0562	N900_RS11805
vibrio_0385	cholerae_2076	VP2531	VC0563	N900_RS11800
vibrio_0386	cholerae_2075	VP2530	VC0564	N900_RS11795
vibrio_0387	cholerae_2074	VP0432	VC0565	N900_RS11790
vibrio_0388	cholerae_2073	VP0433	VC0566	N900_RS11785
vibrio_0389	cholerae_2072	VP0434	VC0567	N900_RS11780
vibrio_0390	cholerae_2071	VP0436	VC0568	N900_RS11775
vibrio_0391	cholerae_2070	VP0438	VC0570	N900_RS11765
vibrio_0392	cholerae_2069	VP0439	VC0571	N900_RS11760
vibrio_0393	cholerae_2068	VP0441	VC0573	N900_RS11755
vibrio_0394	cholerae_2067	VP0442	VC0574	N900_RS11750
vibrio_0395	cholerae_2066	VP0443	VC0575	N900_RS11745
vibrio_0396	cholerae_2065	VP0444	VC0576	N900_RS11740
vibrio_0397	cholerae_2064	VP0445	VC0577	N900_RS11735
vibrio_0398	cholerae_2062	VP0447	VC0579	N900_RS11725
vibrio_0399	cholerae_2060	VP0449	VC0581	N900_RS11715
vibrio_0400	cholerae_2059	VP0450	VC0582	N900_RS11710
vibrio_0401	cholerae_2058	VP2515	VC0585	N900_RS11700
vibrio_0402	cholerae_2057	VP2514	VC0586	N900_RS11695
vibrio_0403	cholerae_2056	VP2513	VC0587	N900_RS11690
vibrio_0404	cholerae_2055	VP2511	VC0589	N900_RS11685
vibrio_0405	cholerae_2054	VP2510	VC0590	N900_RS11680
vibrio_0406	cholerae_2053	VP2507	VC0591	N900_RS11675
vibrio_0407	cholerae_2052	VP2506	VC0592	N900_RS11670
vibrio_0408	cholerae_2051	VP2505	VC0593	N900_RS11665
vibrio_0409	cholerae_2050	VP2504	VC0594	N900_RS11660
vibrio_0410	cholerae_2049	VP2502	VC0595	N900_RS11655
vibrio_0411	cholerae_2048	VP2500	VC0596	N900_RS11650
vibrio_0412	cholerae_2047	VP2499	VC0597	N900_RS11645
vibrio_0413	cholerae_2045	VP2498	VC0601	N900_RS11635
vibrio_0414	cholerae_2044	VP2497	VC0602	N900_RS11630
vibrio_0415	cholerae_2043	VP2496	VC0603	N900_RS11625
vibrio_0416	cholerae_2042	VP2495	VC0604	N900_RS11620
vibrio_0417	cholerae_2041	VP2494	VC0605	N900_RS11615
vibrio_0418	cholerae_2040	VP2491	VC0608	N900_RS11600
vibrio_0419	cholerae_2039	VP2490	VC0609	N900_RS11595
vibrio_0420	cholerae_2038	VP2489	VC0610	N900_RS11590
vibrio_0421	cholerae_2037	VP2488	VC0611	N900_RS11585
vibrio_0422	cholerae_2036	VP2487	VC0612	N900_RS11580
vibrio_0423	cholerae_2035	VP2486	VC0613	N900_RS11575
vibrio_0424	cholerae_2034	VP2485	VC0614	N900_RS11570
vibrio_0425	cholerae_2033	VP2484	VC0615	N900_RS11565
vibrio_0426	cholerae_2031	VP2482	VC0617	N900_RS11555
vibrio_0427	cholerae_2030	VP2481	VC0618	N900_RS11550
vibrio_0428	cholerae_2029	VP2480	VC0619	N900_RS11545
vibrio_0429	cholerae_2028	VP2479	VC0620	N900_RS11540
vibrio_0430	cholerae_2027	VP2478	VC0622	N900_RS11530
vibrio_0431	cholerae_2026	VP2477	VC0623	N900_RS11525
vibrio_0432	cholerae_2025	VP2476	VC0624	N900_RS11520
vibrio_0433	cholerae_2024	VP2475	VC0626	N900_RS11510
vibrio_0434	cholerae_2023	VP2474	VC0627	N900_RS11500
vibrio_0435	cholerae_2022	VP2473	VC0628	N900_RS11495
vibrio_0436	cholerae_2021	VP2472	VC0629	N900_RS11490
vibrio_0437	cholerae_2020	VP2471	VC0630	N900_RS11485
vibrio_0438	cholerae_2019	VP2470	VC0631	N900_RS11480
vibrio_0439	cholerae_2018	VP2468	VC0632	N900_RS11475
vibrio_0440	cholerae_2017	VP2467	VC0633	N900_RS11470
vibrio_0441	cholerae_2016	VP2466	VC0634	N900_RS11465
vibrio_0442	cholerae_2015	VP2465	VC0635	N900_RS11460
vibrio_0443	cholerae_2014	VP2464	VC0636	N900_RS11455
vibrio_0444	cholerae_2013	VP2463	VC0637	N900_RS11450
vibrio_0445	cholerae_2012	VP2462	VC0638	N900_RS11445
vibrio_0446	cholerae_2011	VP2461	VC0639	N900_RS11440
vibrio_0447	cholerae_2010	VP2460	VC0640	N900_RS11430
vibrio_0448	cholerae_2009	VP2458	VC0641	N900_RS11415
vibrio_0449	cholerae_2008	VP2457	VC0642	N900_RS11410
vibrio_0450	cholerae_2007	VP2456	VC0643	N900_RS11405
vibrio_0451	cholerae_2006	VP2455	VC0644	N900_RS11400
vibrio_0452	cholerae_2005	VP2454	VC0645	N900_RS11395
vibrio_0453	cholerae_2004	VP2453	VC0646	N900_RS11390
vibrio_0454	cholerae_2003	VP2452	VC0647	N900_RS11385
vibrio_0455	cholerae_2002	VP2451	VC0648	N900_RS11380
vibrio_0456	cholerae_2001	VP2450	VC0649	N900_RS11375
vibrio_0457	cholerae_2000	VP2449	VC0650	N900_RS11370
vibrio_0458	cholerae_1999	VP2448	VC0651	N900_RS11365
vibrio_0459	cholerae_1998	VP2447	VC0652	N900_RS11360
vibrio_0460	cholerae_1997	VP2446	VC0653	N900_RS11355
vibrio_0461	cholerae_1996	VP2445	VC0654	N900_RS11350
vibrio_0462	cholerae_1995	VP2444	VC0655	N900_RS11345
vibrio_0463	cholerae_1994	VP2442	VC0656	N900_RS11340
vibrio_0464	cholerae_1993	VP2441	VC0657	N900_RS11335
vibrio_0465	cholerae_1991	VP2440	VC0659	N900_RS10855
vibrio_0466	cholerae_1990	VP0505	VC0660	N900_RS10850
vibrio_0467	cholerae_1989	VP0506	VC0661	N900_RS10845
vibrio_0468	cholerae_1988	VP0507	VC0662	N900_RS10840
vibrio_0469	cholerae_1987	VP0513	VC0664	N900_RS10830
vibrio_0470	cholerae_1986	VP0514	VC0665	N900_RS10825
vibrio_0471	cholerae_1985	VP0515	VC0666	N900_RS10820
vibrio_0472	cholerae_1984	VP0516	VC0667	N900_RS10815
vibrio_0473	cholerae_1983	VP0518	VC0668	N900_RS10810
vibrio_0474	cholerae_1982	VP0520	VC0671	N900_RS10800
vibrio_0475	cholerae_1981	VP0521	VC0672	N900_RS10795
vibrio_0476	cholerae_1980	VP0522	VC0673	N900_RS10790
vibrio_0477	cholerae_1979	VP0523	VC0674	N900_RS10785
vibrio_0478	cholerae_1978	VP0524	VC0675	N900_RS10780
vibrio_0479	cholerae_1977	VP0526	VC0676	N900_RS10775
vibrio_0480	cholerae_1976	VP0527	VC0677	N900_RS10770
vibrio_0481	cholerae_1975	VP0529	VC0678	N900_RS10765
vibrio_0482	cholerae_1974	VP0531	VC0679	N900_RS10760
vibrio_0483	cholerae_1973	VP0532	VC0680	N900_RS10755
vibrio_0484	cholerae_1972	VP0533	VC0681	N900_RS10750
vibrio_0485	cholerae_1971	VP0534	VC0682	N900_RS10745
vibrio_0486	cholerae_1970	VP0535	VC0683	N900_RS10740
vibrio_0487	cholerae_1969	VP0536	VC0684	N900_RS10735
vibrio_0488	cholerae_1968	VP0537	VC0685	N900_RS10730
vibrio_0489	cholerae_1967	VP0540	VC0687	N900_RS10725
vibrio_0490	cholerae_1966	VP0541	VC0688	N900_RS10720
vibrio_0491	cholerae_1965	VPA0277	VC0689	N900_RS10715
vibrio_0492	cholerae_1964	VP0543	VC0690	N900_RS10710
vibrio_0493	cholerae_1963	VP0544	VC0691	N900_RS10705
vibrio_0494	cholerae_1962	VP0545	VC0692	N900_RS10700
vibrio_0495	cholerae_1961	VP0538	VC0693	N900_RS10695
vibrio_0496	cholerae_1960	VP0539	VC0694	N900_RS10690
vibrio_0497	cholerae_1959	VP0546	VC0695	N900_RS10685
vibrio_0498	cholerae_1958	VP0547	VC0696	N900_RS10680
vibrio_0499	cholerae_1957	VP0549	VC0697	N900_RS10675
vibrio_0500	cholerae_1956	VP0551	VC0698	N900_RS10670
vibrio_0501	cholerae_1955	VP0552	VC0700	N900_RS10665
vibrio_0502	cholerae_1954	VP0553	VC0701	N900_RS10660
vibrio_0503	cholerae_1953	VP0554	VC0702	N900_RS10655
vibrio_0504	cholerae_1952	VPA1088	VC0703	N900_RS10650
vibrio_0505	cholerae_1950	VP0555	VC0705	N900_RS10640
vibrio_0506	cholerae_1949	VP0556	VC0706	N900_RS10635
vibrio_0507	cholerae_1948	VP0558	VC0708	N900_RS10630
vibrio_0508	cholerae_1947	VP0559	VC0709	N900_RS10625
vibrio_0509	cholerae_1946	VP0560	VC0710	N900_RS10620
vibrio_0510	cholerae_1945	VP0561	VC0711	N900_RS10615
vibrio_0511	cholerae_1944	VP0563	VC0714	N900_RS10585
vibrio_0512	cholerae_1943	VPA1601	VC0715	N900_RS10580
vibrio_0513	cholerae_1942	VP0566	VC0716	N900_RS10575
vibrio_0514	cholerae_1941	VP0567	VC0717	N900_RS10570
vibrio_0515	cholerae_1940	VP0568	VC0718	N900_RS10565
vibrio_0516	cholerae_1939	VP0569	VC0719	N900_RS10560
vibrio_0517	cholerae_1938	VP0570	VC0720	N900_RS10555
vibrio_0518	cholerae_1937	VP0571	VC0721	N900_RS10550
vibrio_0519	cholerae_1936	VP0572	VC0722	N900_RS10545
vibrio_0520	cholerae_1935	VP0573	VC0723	N900_RS10540
vibrio_0521	cholerae_1934	VP0574	VC0724	N900_RS10535
vibrio_0522	cholerae_1933	VP0575	VC0725	N900_RS10530
vibrio_0523	cholerae_1932	VP0576	VC0726	N900_RS10525
vibrio_0524	cholerae_1931	VP0577	VC0727	N900_RS10520
vibrio_0525	cholerae_1930	VP0578	VC0728	N900_RS10515
vibrio_0526	cholerae_1929	VP0579	VC0730	N900_RS10510
vibrio_0527	cholerae_1928	VP0580	VC0731	N900_RS10505
vibrio_0528	cholerae_1927	VP0581	VC0732	N900_RS10500
vibrio_0529	cholerae_1926	VP0583	VC0734	N900_RS10495
vibrio_0530	cholerae_1925	VP0584	VC0736	N900_RS10490
vibrio_0531	cholerae_1924	VP0585	VC0737	N900_RS10485
vibrio_0532	cholerae_1923	VP0587	VC0739	N900_RS10480
vibrio_0533	cholerae_1922	VP0588	VC0741	N900_RS10470
vibrio_0534	cholerae_1921	VP0589	VC0742	N900_RS10465
vibrio_0535	cholerae_1920	VP0590	VC0743	N900_RS10460
vibrio_0536	cholerae_1919	VP0591	VC0744	N900_RS10455
vibrio_0537	cholerae_1918	VP0593	VC0745	N900_RS10450
vibrio_0538	cholerae_1917	VP0594	VC0746	N900_RS10445
vibrio_0539	cholerae_1916	VP0595	VC0747	N900_RS10440
vibrio_0540	cholerae_1915	VP0596	VC0748	N900_RS10435
vibrio_0541	cholerae_1914	VP0597	VC0749	N900_RS10430
vibrio_0542	cholerae_1913	VP0598	VC0750	N900_RS10425
vibrio_0543	cholerae_1912	VP0599	VC0751	N900_RS10420
vibrio_0544	cholerae_1911	VP0600	VC0752	N900_RS10415
vibrio_0545	cholerae_1910	VP0601	VC0753	N900_RS10410
vibrio_0546	cholerae_1909	VP0602	VC0754	N900_RS10405
vibrio_0547	cholerae_1908	VP0603	VC0755	N900_RS10400
vibrio_0548	cholerae_1907	VP0604	VC0756	N900_RS10395
vibrio_0549	cholerae_1906	VP0605	VC0757	N900_RS10390
vibrio_0550	cholerae_1904	VP0608	VC0759	N900_RS10380
vibrio_0551	cholerae_1903	VP0609	VC0760	N900_RS10375
vibrio_0552	cholerae_1902	VP0610	VC0761	N900_RS10370
vibrio_0553	cholerae_1901	VP0611	VC0762	N900_RS10365
vibrio_0554	cholerae_1900	VP0612	VC0763	N900_RS10360
vibrio_0555	cholerae_1899	VP0613	VC0764	N900_RS10355
vibrio_0556	cholerae_1898	VP0614	VC0765	N900_RS10350
vibrio_0557	cholerae_1897	VP0615	VC0766	N900_RS10345
vibrio_0558	cholerae_1896	VP0616	VC0767	N900_RS10340
vibrio_0559	cholerae_1895	VP0617	VC0768	N900_RS10335
vibrio_0560	cholerae_1894	VP0619	VC0769	N900_RS10330
vibrio_0561	cholerae_1893	VP0620	VC0770	N900_RS10325
vibrio_0562	cholerae_1880	VP0622	VC0784	N900_RS10260
vibrio_0563	cholerae_1879	VP0623	VC0786	N900_RS10255
vibrio_0564	cholerae_1878	VP0624	VC0787	N900_RS10250
vibrio_0565	cholerae_1862	VP0954	VC0803	N900_RS10170
vibrio_0566	cholerae_1861	VP0955	VC0804	N900_RS10165
vibrio_0567	cholerae_1860	VP0956	VC0806	N900_RS10160
vibrio_0568	cholerae_1831	VPA1376	VC0845	N900_RS09965
vibrio_0569	cholerae_1829	VP0644	VC0848	N900_RS09950
vibrio_0570	cholerae_1828	VP0645	VC0849	N900_RS09945
vibrio_0571	cholerae_1827	VP0646	VC0850	N900_RS09940
vibrio_0572	cholerae_1826	VP0647	VC0851	N900_RS09935
vibrio_0573	cholerae_1825	VP0648	VC0852	N900_RS09930
vibrio_0574	cholerae_1824	VP0650	VC0853	N900_RS09925
vibrio_0575	cholerae_1823	VP0651	VC0854	N900_RS09920
vibrio_0576	cholerae_1822	VP0653	VC0855	N900_RS09915
vibrio_0577	cholerae_1821	VP0654	VC0856	N900_RS09910
vibrio_0578	cholerae_1816	VP0660	VC0861	N900_RS09885
vibrio_0579	cholerae_1814	VP0662	VC0863	N900_RS09875
vibrio_0580	cholerae_1813	VP0663	VC0864	N900_RS09870
vibrio_0581	cholerae_1812	VP0665	VC0866	N900_RS09860
vibrio_0582	cholerae_1810	VP0666	VC0869	N900_RS09850
vibrio_0583	cholerae_1809	VP2336	VC0871	N900_RS09840
vibrio_0584	cholerae_1808	VP2335	VC0872	N900_RS09835
vibrio_0585	cholerae_1807	VP2334	VC0873	N900_RS09830
vibrio_0586	cholerae_1806	VP2333	VC0875	N900_RS09820
vibrio_0587	cholerae_1805	VP2332	VC0876	N900_RS09815
vibrio_0588	cholerae_1804	VP2331	VC0878	N900_RS09810
vibrio_0589	cholerae_1802	VP2329	VC0880	N900_RS09800
vibrio_0590	cholerae_1801	VP2328	VC0881	N900_RS09795
vibrio_0591	cholerae_1800	VP2327	VC0882	N900_RS09790
vibrio_0592	cholerae_1798	VP2325	VC0885	N900_RS09780
vibrio_0593	cholerae_1797	VP2324	VC0886	N900_RS09775
vibrio_0594	cholerae_1795	VP2322	VC0888	N900_RS09765
vibrio_0595	cholerae_1794	VP0686	VC0889	N900_RS09760
vibrio_0596	cholerae_1793	VP0687	VC0890	N900_RS09755
vibrio_0597	cholerae_1792	VP0688	VC0891	N900_RS09750
vibrio_0598	cholerae_1791	VP0689	VC0892	N900_RS09745
vibrio_0599	cholerae_1790	VP0690	VC0893	N900_RS09740
vibrio_0600	cholerae_1789	VP0691	VC0894	N900_RS09735
vibrio_0601	cholerae_1788	VP0692	VC0896	N900_RS09725
vibrio_0602	cholerae_1787	VP0694	VC0897	N900_RS09720
vibrio_0603	cholerae_1786	VP0697	VC0898	N900_RS09715
vibrio_0604	cholerae_1785	VP0698	VC0899	N900_RS09710
vibrio_0605	cholerae_1784	VP0699	VC0900	N900_RS09705
vibrio_0606	cholerae_1783	VP0700	VC0901	N900_RS09700
vibrio_0607	cholerae_1782	VP0701	VC0902	N900_RS09695
vibrio_0608	cholerae_1781	VP0702	VC0903	N900_RS09690
vibrio_0609	cholerae_1780	VP0703	VC0904	N900_RS09685
vibrio_0610	cholerae_1779	VP0704	VC0905	N900_RS09680
vibrio_0611	cholerae_1778	VP0705	VC0906	N900_RS09675
vibrio_0612	cholerae_1777	VP0706	VC0907	N900_RS09670
vibrio_0613	cholerae_1776	VP0708	VC0908	N900_RS09665
vibrio_0614	cholerae_1775	VP0709	VC0909	N900_RS09660
vibrio_0615	cholerae_1774	VP0710	VC0910	N900_RS09655
vibrio_0616	cholerae_1773	VP0711	VC0911	N900_RS09650
vibrio_0617	cholerae_1772	VP0940	VC0913	N900_RS09630
vibrio_0618	cholerae_1771	VP0941	VC0914	N900_RS09625
vibrio_0619	cholerae_1754	VPA1403	VC0934	N900_RS09535
vibrio_0620	cholerae_1748	VP0714	VC0940	N900_RS09505
vibrio_0621	cholerae_1747	VP0715	VC0941	N900_RS09500
vibrio_0622	cholerae_1745	VP0716	VC0943	N900_RS09490
vibrio_0623	cholerae_1744	VP0717	VC0944	N900_RS09485
vibrio_0624	cholerae_1743	VP0718	VC0945	N900_RS09480
vibrio_0625	cholerae_1741	VP0720	VC0948	N900_RS09465
vibrio_0626	cholerae_1740	VP0721	VC0949	N900_RS09460
vibrio_0627	cholerae_1739	VP0722	VC0950	N900_RS09455
vibrio_0628	cholerae_1738	VP0723	VC0951	N900_RS09450
vibrio_0629	cholerae_1737	VP0724	VC0952	N900_RS09445
vibrio_0630	cholerae_1736	VP0725	VC0953	N900_RS09440
vibrio_0631	cholerae_1734	VP0727	VC0956	N900_RS09430
vibrio_0632	cholerae_1733	VP0728	VC0957	N900_RS09425
vibrio_0633	cholerae_1732	VP0729	VC0958	N900_RS09420
vibrio_0634	cholerae_1731	VP0730	VC0959	N900_RS09415
vibrio_0635	cholerae_1730	VP0731	VC0960	N900_RS09410
vibrio_0636	cholerae_1729	VP0732	VC0961	N900_RS09405
vibrio_0637	cholerae_1728	VP0733	VC0962	N900_RS09400
vibrio_0638	cholerae_1727	VP0735	VC0963	N900_RS09395
vibrio_0639	cholerae_1726	VP0793	VC0964	N900_RS09390
vibrio_0640	cholerae_1725	VP0794	VC0965	N900_RS09385
vibrio_0641	cholerae_1724	VP0795	VC0966	N900_RS09380
vibrio_0642	cholerae_1723	VP0797	VC0968	N900_RS09370
vibrio_0643	cholerae_1722	VP0798	VC0969	N900_RS09365
vibrio_0644	cholerae_1721	VP0799	VC0970	N900_RS09360
vibrio_0645	cholerae_1720	VP0800	VC0971	N900_RS09355
vibrio_0646	cholerae_1717	VPA0662	VC0974	N900_RS09340
vibrio_0647	cholerae_1716	VP0804	VC0975	N900_RS09335
vibrio_0648	cholerae_1715	VP0805	VC0976	N900_RS09330
vibrio_0649	cholerae_1714	VP0806	VC0977	N900_RS09325
vibrio_0650	cholerae_1713	VP0808	VC0979	N900_RS09320
vibrio_0651	cholerae_1712	VP0809	VC0980	N900_RS09315
vibrio_0652	cholerae_1711	VP0816	VC0981	N900_RS09310
vibrio_0653	cholerae_1710	VP0817	VC0982	N900_RS09305
vibrio_0654	cholerae_1709	VP0819	VC0983	N900_RS09300
vibrio_0655	cholerae_1708	VP0820	VC0984	N900_RS09295
vibrio_0656	cholerae_1707	VP0821	VC0985	N900_RS09290
vibrio_0657	cholerae_1706	VP0822	VC0986	N900_RS09285
vibrio_0658	cholerae_1705	VP0823	VC0987	N900_RS09280
vibrio_0659	cholerae_1703	VP0825	VC0990	N900_RS09270
vibrio_0660	cholerae_1702	VP0826	VC0991	N900_RS09265
vibrio_0661	cholerae_1701	VP0827	VC0992	N900_RS09260
vibrio_0662	cholerae_1700	VP0828	VC0993	N900_RS09255
vibrio_0663	cholerae_1699	VP0829	VC0994	N900_RS09250
vibrio_0664	cholerae_1698	VP0831	VC0995	N900_RS09245
vibrio_0665	cholerae_1697	VP0832	VC0997	N900_RS09240
vibrio_0666	cholerae_1696	VP2190	VC0999	N900_RS09230
vibrio_0667	cholerae_1694	VP2188	VC1001	N900_RS09220
vibrio_0668	cholerae_1693	VP2187	VC1002	N900_RS09215
vibrio_0669	cholerae_1692	VP2186	VC1003	N900_RS09210
vibrio_0670	cholerae_1691	VP2185	VC1004	N900_RS09205
vibrio_0671	cholerae_1690	VP2115	VC1005	N900_RS09200
vibrio_0672	cholerae_1689	VP2114	VC1006	N900_RS09195
vibrio_0673	cholerae_1688	VP2111	VC1008	N900_RS09185
vibrio_0674	cholerae_1687	VP2110	VC1009	N900_RS09180
vibrio_0675	cholerae_1685	VP2108	VC1011	N900_RS09170
vibrio_0676	cholerae_1684	VP2107	VC1012	N900_RS09165
vibrio_0677	cholerae_1683	VP2106	VC1013	N900_RS09160
vibrio_0678	cholerae_1682	VP2105	VC1014	N900_RS09155
vibrio_0679	cholerae_1681	VP2103	VC1016	N900_RS09145
vibrio_0680	cholerae_1680	VP2102	VC1017	N900_RS09140
vibrio_0681	cholerae_1679	VP2100	VC1018	N900_RS09130
vibrio_0682	cholerae_1678	VP2099	VC1021	N900_RS09120
vibrio_0683	cholerae_1677	VP2098	VC1022	N900_RS09115
vibrio_0684	cholerae_1676	VP2097	VC1023	N900_RS09110
vibrio_0685	cholerae_1675	VP2096	VC1024	N900_RS09105
vibrio_0686	cholerae_1674	VP2095	VC1025	N900_RS09100
vibrio_0687	cholerae_1673	VP2094	VC1026	N900_RS09095
vibrio_0688	cholerae_1672	VP2093	VC1027	N900_RS09090
vibrio_0689	cholerae_1671	VP2092	VC1028	N900_RS09085
vibrio_0690	cholerae_1669	VP0958	VC1031	N900_RS09075
vibrio_0691	cholerae_1668	VP0959	VC1033	N900_RS09065
vibrio_0692	cholerae_1667	VP0960	VC1034	N900_RS09060
vibrio_0693	cholerae_1665	VP2069	VC1036	N900_RS09050
vibrio_0694	cholerae_1664	VP2068	VC1037	N900_RS09045
vibrio_0695	cholerae_1663	VP2067	VC1038	N900_RS09035
vibrio_0696	cholerae_1662	VP2066	VC1039	N900_RS09030
vibrio_0697	cholerae_1661	VP2065	VC1040	N900_RS09025
vibrio_0698	cholerae_1660	VP2064	VC1041	N900_RS09020
vibrio_0699	cholerae_1659	VP2213	VC1042	N900_RS09015
vibrio_0700	cholerae_1658	VP2212	VC1043	N900_RS09010
vibrio_0701	cholerae_1657	VP2211	VC1044	N900_RS09005
vibrio_0702	cholerae_1655	VP2209	VC1046	N900_RS08990
vibrio_0703	cholerae_1654	VP2208	VC1047	N900_RS08985
vibrio_0704	cholerae_1653	VP2150	VC1048	N900_RS08980
vibrio_0705	cholerae_1652	VP2184	VC1049	N900_RS08975
vibrio_0706	cholerae_1651	VP2183	VC1050	N900_RS08970
vibrio_0707	cholerae_1650	VP2182	VC1051	N900_RS08965
vibrio_0708	cholerae_1649	VP2181	VC1052	N900_RS08960
vibrio_0709	cholerae_1648	VP2180	VC1053	N900_RS08955
vibrio_0710	cholerae_1647	VP2179	VC1054	N900_RS08950
vibrio_0711	cholerae_1646	VP2177	VC1056	N900_RS08940
vibrio_0712	cholerae_1645	VP2171	VC1057	N900_RS08935
vibrio_0713	cholerae_1644	VP2169	VC1058	N900_RS08930
vibrio_0714	cholerae_1643	VP2033	VC1059	N900_RS08925
vibrio_0715	cholerae_1642	VP2032	VC1060	N900_RS08920
vibrio_0716	cholerae_1641	VP0946	VC1061	N900_RS08915
vibrio_0717	cholerae_1640	VP0947	VC1062	N900_RS08910
vibrio_0718	cholerae_1639	VP0949	VC1063	N900_RS08905
vibrio_0719	cholerae_1638	VP0950	VC1064	N900_RS08900
vibrio_0720	cholerae_1637	VP0951	VC1065	N900_RS08895
vibrio_0721	cholerae_1636	VP0952	VC1066	N900_RS08890
vibrio_0722	cholerae_1634	VP2971	VC1068	N900_RS08880
vibrio_0723	cholerae_1633	VP2970	VC1069	N900_RS08875
vibrio_0724	cholerae_1632	VP2969	VC1070	N900_RS08870
vibrio_0725	cholerae_1631	VP2968	VC1071	N900_RS08865
vibrio_0726	cholerae_1628	VPA0494	VC1075	N900_RS08850
vibrio_0727	cholerae_1609	VP2086	VC1096	N900_RS08750
vibrio_0728	cholerae_1608	VP2083	VC1097	N900_RS08745
vibrio_0729	cholerae_1607	VP2082	VC1098	N900_RS08740
vibrio_0730	cholerae_1606	VP2081	VC1099	N900_RS08735
vibrio_0731	cholerae_1605	VPA0584	VC1100	N900_RS08730
vibrio_0732	cholerae_1604	VP2080	VC1101	N900_RS08725
vibrio_0733	cholerae_1603	VP2079	VC1102	N900_RS08720
vibrio_0734	cholerae_1602	VP2078	VC1103	N900_RS08715
vibrio_0735	cholerae_1600	VP2075	VC1105	N900_RS08705
vibrio_0736	cholerae_1599	VP2074	VC1106	N900_RS08700
vibrio_0737	cholerae_1598	VP1106	VC1107	N900_RS08695
vibrio_0738	cholerae_1597	VP1107	VC1108	N900_RS08690
vibrio_0739	cholerae_1596	VP1108	VC1110	N900_RS08685
vibrio_0740	cholerae_1595	VP1112	VC1111	N900_RS08680
vibrio_0741	cholerae_1594	VP1113	VC1112	N900_RS08675
vibrio_0742	cholerae_1593	VP1114	VC1113	N900_RS08670
vibrio_0743	cholerae_1592	VP1115	VC1114	N900_RS08665
vibrio_0744	cholerae_1591	VP1116	VC1115	N900_RS08660
vibrio_0745	cholerae_1590	VP1117	VC1116	N900_RS08655
vibrio_0746	cholerae_1589	VP1118	VC1117	N900_RS08650
vibrio_0747	cholerae_1588	VP1119	VC1118	N900_RS08645
vibrio_0748	cholerae_1587	VP1120	VC1119	N900_RS08640
vibrio_0749	cholerae_1586	VP1121	VC1120	N900_RS08635
vibrio_0750	cholerae_1585	VP1122	VC1121	N900_RS08630
vibrio_0751	cholerae_1584	VP1123	VC1122	N900_RS08625
vibrio_0752	cholerae_1582	VP1125	VC1124	N900_RS08615
vibrio_0753	cholerae_1581	VP1126	VC1125	N900_RS08610
vibrio_0754	cholerae_1580	VP1128	VC1126	N900_RS08605
vibrio_0755	cholerae_1579	VP1129	VC1127	N900_RS08600
vibrio_0756	cholerae_1578	VP1130	VC1128	N900_RS08595
vibrio_0757	cholerae_1577	VP1132	VC1129	N900_RS08590
vibrio_0758	cholerae_1576	VP1133	VC1130	N900_RS08585
vibrio_0759	cholerae_1575	VP1134	VC1131	N900_RS08580
vibrio_0760	cholerae_1574	VP1137	VC1132	N900_RS08575
vibrio_0761	cholerae_1573	VP1138	VC1133	N900_RS08570
vibrio_0762	cholerae_1572	VP1139	VC1134	N900_RS08565
vibrio_0763	cholerae_1571	VP1140	VC1135	N900_RS08560
vibrio_0764	cholerae_1570	VP1141	VC1136	N900_RS08555
vibrio_0765	cholerae_1569	VP1142	VC1137	N900_RS08550
vibrio_0766	cholerae_1568	VP1143	VC1138	N900_RS08545
vibrio_0767	cholerae_1567	VP1144	VC1139	N900_RS08540
vibrio_0768	cholerae_1566	VP1010	VC1140	N900_RS08535
vibrio_0769	cholerae_1565	VP1011	VC1141	N900_RS08530
vibrio_0770	cholerae_1564	VP1012	VC1142	N900_RS08525
vibrio_0771	cholerae_1563	VP1013	VC1143	N900_RS08520
vibrio_0772	cholerae_1562	VP1014	VC1144	N900_RS08515
vibrio_0773	cholerae_1561	VP1232	VC1145	N900_RS08510
vibrio_0774	cholerae_1560	VP1233	VC1146	N900_RS08505
vibrio_0775	cholerae_1559	VP1235	VC1147	N900_RS08500
vibrio_0776	cholerae_1558	VP1236	VC1148	N900_RS08495
vibrio_0777	cholerae_1557	VP1237	VC1149	N900_RS08490
vibrio_0778	cholerae_1556	VP1238	VC1150	N900_RS08485
vibrio_0779	cholerae_1555	VP1239	VC1151	N900_RS08480
vibrio_0780	cholerae_1554	VP1240	VC1152	N900_RS08475
vibrio_0781	cholerae_1553	VP1241	VC1153	N900_RS08470
vibrio_0782	cholerae_1552	VP1243	VC1154	N900_RS08465
vibrio_0783	cholerae_1551	VP1244	VC1155	N900_RS08460
vibrio_0784	cholerae_1549	VP1247	VC1159	N900_RS08445
vibrio_0785	cholerae_1548	VP1040	VC1160	N900_RS08440
vibrio_0786	cholerae_1547	VP1041	VC1161	N900_RS08435
vibrio_0787	cholerae_1546	VP1043	VC1162	N900_RS08430
vibrio_0788	cholerae_1545	VP1044	VC1163	N900_RS08425
vibrio_0789	cholerae_1544	VP1045	VC1164	N900_RS08420
vibrio_0790	cholerae_1543	VP1046	VC1165	N900_RS08415
vibrio_0791	cholerae_1542	VP1047	VC1166	N900_RS08410
vibrio_0792	cholerae_1541	VP1151	VC1167	N900_RS08405
vibrio_0793	cholerae_1540	VP1966	VC1168	N900_RS08400
vibrio_0794	cholerae_1539	VP1961	VC1169	N900_RS08395
vibrio_0795	cholerae_1538	VP1960	VC1170	N900_RS08390
vibrio_0796	cholerae_1537	VP1959	VC1171	N900_RS08385
vibrio_0797	cholerae_1536	VP1958	VC1172	N900_RS08380
vibrio_0798	cholerae_1535	VP1957	VC1173	N900_RS08375
vibrio_0799	cholerae_1534	VP1956	VC1174	N900_RS08370
vibrio_0800	cholerae_1533	VP1954	VC1177	N900_RS08360
vibrio_0801	cholerae_1532	VP1953	VC1178	N900_RS08355
vibrio_0802	cholerae_1531	VP1951	VC1179	N900_RS08350
vibrio_0803	cholerae_1530	VP1249	VC1180	N900_RS08345
vibrio_0804	cholerae_1529	VP1250	VC1181	N900_RS08340
vibrio_0805	cholerae_1528	VP1251	VC1182	N900_RS08335
vibrio_0806	cholerae_1527	VP1252	VC1183	N900_RS08330
vibrio_0807	cholerae_1526	VP1253	VC1184	N900_RS08325
vibrio_0808	cholerae_1525	VP1257	VC1186	N900_RS08315
vibrio_0809	cholerae_1523	VP1258	VC1188	N900_RS08305
vibrio_0810	cholerae_1522	VP1261	VC1189	N900_RS08300
vibrio_0811	cholerae_1521	VP1263	VC1190	N900_RS08295
vibrio_0812	cholerae_1519	VP1265	VC1193	N900_RS08285
vibrio_0813	cholerae_1517	VP1267	VC1195	N900_RS08275
vibrio_0814	cholerae_1516	VP1268	VC1196	N900_RS08270
vibrio_0815	cholerae_1515	VP1269	VC1197	N900_RS08265
vibrio_0816	cholerae_1514	VP1270	VC1198	N900_RS08260
vibrio_0817	cholerae_1513	VP1271	VC1199	N900_RS08255
vibrio_0818	cholerae_1511	VP1272	VC1201	N900_RS08245
vibrio_0819	cholerae_1510	VP1273	VC1202	N900_RS08240
vibrio_0820	cholerae_1509	VP1274	VC1203	N900_RS08235
vibrio_0821	cholerae_1508	VP1275	VC1204	N900_RS08230
vibrio_0822	cholerae_1507	VP1276	VC1205	N900_RS08225
vibrio_0823	cholerae_1506	VP1277	VC1206	N900_RS08220
vibrio_0824	cholerae_1504	VP1949	VC1208	N900_RS08210
vibrio_0825	cholerae_1503	VP1948	VC1209	N900_RS08205
vibrio_0826	cholerae_1502	VP1947	VC1210	N900_RS08200
vibrio_0827	cholerae_1500	VP1946	VC1212	N900_RS08190
vibrio_0828	cholerae_1499	VP1945	VC1213	N900_RS08185
vibrio_0829	cholerae_1498	VP1944	VC1214	N900_RS08180
vibrio_0830	cholerae_1497	VP1943	VC1215	N900_RS08175
vibrio_0831	cholerae_1496	VP1289	VC1216	N900_RS08150
vibrio_0832	cholerae_1494	VP1290	VC1219	N900_RS08140
vibrio_0833	cholerae_1493	VP1291	VC1220	N900_RS08135
vibrio_0834	cholerae_1492	VP1294	VC1222	N900_RS08130
vibrio_0835	cholerae_1490	VP1295	VC1224	N900_RS08120
vibrio_0836	cholerae_1489	VP1296	VC1226	N900_RS08115
vibrio_0837	cholerae_1487	VP1297	VC1228	N900_RS08105
vibrio_0838	cholerae_1486	VP1293	VC1229	N900_RS08100
vibrio_0839	cholerae_1485	VP1298	VC1231	N900_RS08095
vibrio_0840	cholerae_1484	VP1299	VC1232	N900_RS08090
vibrio_0841	cholerae_1483	VP1300	VC1233	N900_RS08085
vibrio_0842	cholerae_1482	VP1301	VC1234	N900_RS08080
vibrio_0843	cholerae_1481	VP1302	VC1235	N900_RS08075
vibrio_0844	cholerae_1479	VP1304	VC1237	N900_RS08065
vibrio_0845	cholerae_1478	VP1305	VC1238	N900_RS08060
vibrio_0846	cholerae_1477	VP1306	VC1239	N900_RS08055
vibrio_0847	cholerae_1475	VP1310	VC1242	N900_RS08045
vibrio_0848	cholerae_1474	VP1311	VC1244	N900_RS08040
vibrio_0849	cholerae_1473	VP1312	VC1245	N900_RS08035
vibrio_0850	cholerae_1472	VP1313	VC1246	N900_RS08030
vibrio_0851	cholerae_1471	VP1636	VC1247	N900_RS08025
vibrio_0852	cholerae_1469	VP1939	VC1249	N900_RS08015
vibrio_0853	cholerae_1468	VP1938	VC1250	N900_RS08010
vibrio_0854	cholerae_1467	VP1937	VC1252	N900_RS08005
vibrio_0855	cholerae_1466	VP1936	VC1254	N900_RS07995
vibrio_0856	cholerae_1465	VP1935	VC1255	N900_RS07990
vibrio_0857	cholerae_1464	VP1934	VC1256	N900_RS07985
vibrio_0858	cholerae_1463	VP1933	VC1257	N900_RS07980
vibrio_0859	cholerae_1462	VP1932	VC1258	N900_RS07975
vibrio_0860	cholerae_1461	VPA1597	VC1259	N900_RS07970
vibrio_0861	cholerae_1458	VP1922	VC1262	N900_RS07955
vibrio_0862	cholerae_1457	VP1921	VC1263	N900_RS07950
vibrio_0863	cholerae_1456	VP1920	VC1264	N900_RS07945
vibrio_0864	cholerae_1455	VP1919	VC1265	N900_RS07940
vibrio_0865	cholerae_1454	VP1918	VC1266	N900_RS07935
vibrio_0866	cholerae_1453	VP1917	VC1267	N900_RS07930
vibrio_0867	cholerae_1451	VP1915	VC1269	N900_RS07920
vibrio_0868	cholerae_1450	VP1914	VC1270	N900_RS07915
vibrio_0869	cholerae_1449	VP1913	VC1271	N900_RS07910
vibrio_0870	cholerae_1448	VP1912	VC1272	N900_RS07905
vibrio_0871	cholerae_1447	VP1911	VC1273	N900_RS07900
vibrio_0872	cholerae_1446	VP1908	VC1276	N900_RS07885
vibrio_0873	cholerae_1445	VP1907	VC1277	N900_RS07880
vibrio_0874	cholerae_1444	VP1906	VC1278	N900_RS07875
vibrio_0875	cholerae_1442	VP2638	VC1280	N900_RS07865
vibrio_0876	cholerae_1441	VP2637	VC1281	N900_RS07860
vibrio_0877	cholerae_1440	VP2636	VC1282	N900_RS07855
vibrio_0878	cholerae_1439	VP2635	VC1283	N900_RS07850
vibrio_0879	cholerae_1438	VP2634	VC1284	N900_RS07845
vibrio_0880	cholerae_1437	VP2633	VC1285	N900_RS07840
vibrio_0881	cholerae_1436	VP2632	VC1286	N900_RS07835
vibrio_0882	cholerae_1433	VP1904	VC1289	N900_RS07820
vibrio_0883	cholerae_1432	VP1903	VC1290	N900_RS07815
vibrio_0884	cholerae_1430	VP1900	VC1293	N900_RS07805
vibrio_0885	cholerae_1427	VPA0136	VC1296	N900_RS07790
vibrio_0886	cholerae_1426	VP1893	VC1297	N900_RS07785
vibrio_0887	cholerae_1425	VP1892	VC1298	N900_RS07780
vibrio_0888	cholerae_1424	VP1883	VC1299	N900_RS07775
vibrio_0889	cholerae_1423	VP1880	VC1300	N900_RS07770
vibrio_0890	cholerae_1422	VP1879	VC1301	N900_RS07765
vibrio_0891	cholerae_1421	VP1878	VC1302	N900_RS07760
vibrio_0892	cholerae_1420	VP1875	VC1303	N900_RS07755
vibrio_0893	cholerae_1419	VP1873	VC1304	N900_RS07750
vibrio_0894	cholerae_1418	VP1872	VC1305	N900_RS07745
vibrio_0895	cholerae_1417	VP1871	VC1306	N900_RS07740
vibrio_0896	cholerae_1416	VP1869	VC1308	N900_RS07730
vibrio_0897	cholerae_1415	VP1868	VC1309	N900_RS07725
vibrio_0898	cholerae_1414	VP1866	VC1310	N900_RS07720
vibrio_0899	cholerae_1411	VPA1000	VC1313	N900_RS07705
vibrio_0900	cholerae_1410	VP1374	VC1314	N900_RS07700
vibrio_0901	cholerae_1409	VP1375	VC1315	N900_RS07695
vibrio_0902	cholerae_1408	VP1376	VC1316	N900_RS07690
vibrio_0903	cholerae_1406	VPA0318	VC1318	N900_RS07680
vibrio_0904	cholerae_1405	VPA1277	VC1319	N900_RS07675
vibrio_0905	cholerae_1404	VPA1276	VC1320	N900_RS07670
vibrio_0906	cholerae_1402	VPA0324	VC1322	N900_RS07660
vibrio_0907	cholerae_1395	VP1653	VC1332	N900_RS07615
vibrio_0908	cholerae_1394	VP1652	VC1333	N900_RS07610
vibrio_0909	cholerae_1393	VP1651	VC1334	N900_RS07605
vibrio_0910	cholerae_1392	VP1649	VC1335	N900_RS07600
vibrio_0911	cholerae_1391	VP1648	VC1336	N900_RS07595
vibrio_0912	cholerae_1390	VP1647	VC1337	N900_RS07590
vibrio_0913	cholerae_1389	VP1646	VC1338	N900_RS07585
vibrio_0914	cholerae_1388	VP1645	VC1339	N900_RS07580
vibrio_0915	cholerae_1387	VP1644	VC1340	N900_RS07575
vibrio_0916	cholerae_1386	VP1643	VC1341	N900_RS07570
vibrio_0917	cholerae_1384	VP1348	VC1343	N900_RS07560
vibrio_0918	cholerae_1383	VP1349	VC1344	N900_RS07555
vibrio_0919	cholerae_1382	VP1350	VC1345	N900_RS07550
vibrio_0920	cholerae_1381	VP1351	VC1346	N900_RS07545
vibrio_0921	cholerae_1380	VP1352	VC1347	N900_RS07540
vibrio_0922	cholerae_1377	VPA1293	VC1350	N900_RS07525
vibrio_0923	cholerae_1375	VP1629	VC1354	N900_RS07510
vibrio_0924	cholerae_1374	VP1627	VC1355	N900_RS07505
vibrio_0925	cholerae_1373	VP1626	VC1356	N900_RS07500
vibrio_0926	cholerae_1372	VP1624	VC1358	N900_RS07495
vibrio_0927	cholerae_1371	VP1623	VC1359	N900_RS07490
vibrio_0928	cholerae_1370	VP1622	VC1360	N900_RS07485
vibrio_0929	cholerae_1369	VP1621	VC1361	N900_RS07480
vibrio_0930	cholerae_1368	VP1620	VC1362	N900_RS07475
vibrio_0931	cholerae_1367	VP1619	VC1363	N900_RS07470
vibrio_0932	cholerae_1366	VP1640	VC1364	N900_RS07465
vibrio_0933	cholerae_1365	VP1639	VC1365	N900_RS07460
vibrio_0934	cholerae_1364	VP1638	VC1366	N900_RS07455
vibrio_0935	cholerae_1362	VP1428	VC1368	N900_RS07445
vibrio_0936	cholerae_1357	VP1438	VC1373	N900_RS07420
vibrio_0937	cholerae_1356	VP1439	VC1374	N900_RS07415
vibrio_0938	cholerae_1355	VP1440	VC1375	N900_RS07410
vibrio_0939	cholerae_1353	VP1442	VC1377	N900_RS07400
vibrio_0940	cholerae_1352	VP1443	VC1379	N900_RS07390
vibrio_0941	cholerae_1351	VP1445	VC1380	N900_RS07385
vibrio_0942	cholerae_1350	VP1453	VC1382	N900_RS07375
vibrio_0943	cholerae_1349	VP1454	VC1384	N900_RS07370
vibrio_0944	cholerae_1348	VPA0650	VC1386	N900_RS07365
vibrio_0945	cholerae_1346	VPA0206	VC1389	N900_RS07355
vibrio_0946	cholerae_1342	VPA0756	VC1393	N900_RS07335
vibrio_0947	cholerae_1331	VP0903	VC1407	N900_RS07270
vibrio_0948	cholerae_1325	VP1744	VC1414	N900_RS07240
vibrio_0949	cholerae_1319	VP1743	VC1421	N900_RS07205
vibrio_0950	cholerae_1318	VP1741	VC1422	N900_RS07200
vibrio_0951	cholerae_1317	VP1740	VC1422a	N900_RS07195
vibrio_0952	cholerae_1315	VP1525	VC1424	N900_RS07185
vibrio_0953	cholerae_1314	VP1526	VC1425	N900_RS07180
vibrio_0954	cholerae_1313	VP1527	VC1426	N900_RS07175
vibrio_0955	cholerae_1312	VP1528	VC1427	N900_RS07170
vibrio_0956	cholerae_1311	VP1529	VC1428	N900_RS07165
vibrio_0957	cholerae_1310	VP1530	VC1429	N900_RS07160
vibrio_0958	cholerae_1309	VP1531	VC1430	N900_RS07155
vibrio_0959	cholerae_1308	VP1532	VC1431	N900_RS07150
vibrio_0960	cholerae_1307	VP1533	VC1432	N900_RS07145
vibrio_0961	cholerae_1306	VP1535	VC1433	N900_RS07140
vibrio_0962	cholerae_1305	VP1536	VC1434	N900_RS07135
vibrio_0963	cholerae_1304	VP1537	VC1435	N900_RS07130
vibrio_0964	cholerae_1303	VP1538	VC1436	N900_RS07125
vibrio_0965	cholerae_1302	VP1539	VC1437	N900_RS07120
vibrio_0966	cholerae_1301	VP1540	VC1438	N900_RS07115
vibrio_0967	cholerae_1300	VP1541	VC1439	N900_RS07110
vibrio_0968	cholerae_1299	VP1542	VC1440	N900_RS07105
vibrio_0969	cholerae_1298	VP1543	VC1441	N900_RS07100
vibrio_0970	cholerae_1297	VP1544	VC1442	N900_RS07095
vibrio_0971	cholerae_1294	VP1547	VC1445	N900_RS07080
vibrio_0972	cholerae_1274	VP1588	VC1480	N900_RS06895
vibrio_0973	cholerae_1273	VP1589	VC1481	N900_RS06890
vibrio_0974	cholerae_1272	VP1590	VC1482	N900_RS06885
vibrio_0975	cholerae_1271	VP1591	VC1483	N900_RS06880
vibrio_0976	cholerae_1270	VP1593	VC1484	N900_RS06875
vibrio_0977	cholerae_1268	VP1595	VC1486	N900_RS06865
vibrio_0978	cholerae_1267	VP1596	VC1487	N900_RS06860
vibrio_0979	cholerae_1266	VP1597	VC1488	N900_RS06855
vibrio_0980	cholerae_1265	VP1599	VC1490	N900_RS06850
vibrio_0981	cholerae_1264	VP1601	VC1491	N900_RS06845
vibrio_0982	cholerae_1263	VP1602	VC1492	N900_RS06840
vibrio_0983	cholerae_1262	VP1603	VC1493	N900_RS06835
vibrio_0984	cholerae_1261	VP1604	VC1494	N900_RS06830
vibrio_0985	cholerae_1260	VP1605	VC1495	N900_RS06825
vibrio_0986	cholerae_1259	VP1606	VC1496	N900_RS06820
vibrio_0987	cholerae_1258	VP1607	VC1497	N900_RS06815
vibrio_0988	cholerae_1257	VP1608	VC1498	N900_RS06810
vibrio_0989	cholerae_1256	VP1609	VC1499	N900_RS06805
vibrio_0990	cholerae_1255	VP1610	VC1500	N900_RS06800
vibrio_0991	cholerae_1254	VP1611	VC1501	N900_RS06795
vibrio_0992	cholerae_1253	VP1612	VC1502	N900_RS06790
vibrio_0993	cholerae_1252	VP1613	VC1503	N900_RS06785
vibrio_0994	cholerae_1251	VP1615	VC1506	N900_RS06775
vibrio_0995	cholerae_1250	VP1616	VC1507	N900_RS06770
vibrio_0996	cholerae_1249	VP1617	VC1508	N900_RS06765
vibrio_0997	cholerae_1248	VP1524	VC1509	N900_RS06760
vibrio_0998	cholerae_1247	VP1516	VC1510	N900_RS06755
vibrio_0999	cholerae_1246	VP1515	VC1511	N900_RS06750
vibrio_1000	cholerae_1245	VP1514	VC1512	N900_RS06745
vibrio_1001	cholerae_1244	VP1512	VC1514	N900_RS06735
vibrio_1002	cholerae_1243	VP1511	VC1515	N900_RS06730
vibrio_1003	cholerae_1242	VP1510	VC1516	N900_RS06725
vibrio_1004	cholerae_1240	VP1508	VC1518	N900_RS06715
vibrio_1005	cholerae_1239	VP1506	VC1519	N900_RS06710
vibrio_1006	cholerae_1238	VP1504	VC1520	N900_RS06705
vibrio_1007	cholerae_1237	VP1503	VC1521	N900_RS06700
vibrio_1008	cholerae_1236	VP1502	VC1522	N900_RS06695
vibrio_1009	cholerae_1235	VP1501	VC1523	N900_RS06690
vibrio_1010	cholerae_1234	VP1499	VC1524	N900_RS06685
vibrio_1011	cholerae_1233	VP1498	VC1525	N900_RS06680
vibrio_1012	cholerae_1232	VP1497	VC1526	N900_RS06675
vibrio_1013	cholerae_1231	VP1496	VC1527	N900_RS06670
vibrio_1014	cholerae_1229	VP1495	VC1531	N900_RS06650
vibrio_1015	cholerae_1228	VP1494	VC1532	N900_RS06645
vibrio_1016	cholerae_1227	VP1493	VC1533	N900_RS06640
vibrio_1017	cholerae_1226	VP1492	VC1534	N900_RS06635
vibrio_1018	cholerae_1225	VP1485	VC1537	N900_RS06625
vibrio_1019	cholerae_1224	VP1484	VC1538	N900_RS06620
vibrio_1020	cholerae_1223	VP1481	VC1539	N900_RS06615
vibrio_1021	cholerae_1221	VP1479	VC1540	N900_RS06605
vibrio_1022	cholerae_1219	VP1477	VC1542	N900_RS06595
vibrio_1023	cholerae_1218	VPA0156	VC1543	N900_RS06590
vibrio_1024	cholerae_1217	VPA0155	VC1544	N900_RS06585
vibrio_1025	cholerae_1215	VPA0153	VC1546	N900_RS06575
vibrio_1026	cholerae_1214	VPA0152	VC1547	N900_RS06570
vibrio_1027	cholerae_1213	VPA0151	VC1548	N900_RS06565
vibrio_1028	cholerae_1207	VPA0146	VC1554	N900_RS06535
vibrio_1029	cholerae_1198	VP1997	VC1566	N900_RS06485
vibrio_1030	cholerae_1197	VP1996	VC1567	N900_RS06480
vibrio_1031	cholerae_1196	VP1995	VC1568	N900_RS06475
vibrio_1032	cholerae_1193	VP2872	VC1572	N900_RS06460
vibrio_1033	cholerae_1192	VP2873	VC1573	N900_RS06455
vibrio_1034	cholerae_1189	VPA1414	VC1576	N900_RS06440
vibrio_1035	cholerae_1182	VPA1514	VC1583	N900_RS06405
vibrio_1036	cholerae_1180	VPA0305	VC1585	N900_RS06395
vibrio_1037	cholerae_1172	VP2398	VC1595	N900_RS06350
vibrio_1038	cholerae_1171	VP2399	VC1596	N900_RS06345
vibrio_1039	cholerae_1167	VP1353	VC1600	N900_RS06315
vibrio_1040	cholerae_1165	VPA0746	VC1602	N900_RS06305
vibrio_1041	cholerae_1163	VP1711	VC1604	N900_RS06295
vibrio_1042	cholerae_1162	VP1712	VC1605	N900_RS06290
vibrio_1043	cholerae_1160	VP1713	VC1606	N900_RS06280
vibrio_1044	cholerae_1159	VP1714	VC1607	N900_RS06275
vibrio_1045	cholerae_1158	VP1715	VC1608	N900_RS06270
vibrio_1046	cholerae_1157	VP1717	VC1609	N900_RS06265
vibrio_1047	cholerae_1156	VP1457	VC1610	N900_RS06260
vibrio_1048	cholerae_1155	VP1751	VC1611	N900_RS06255
vibrio_1049	cholerae_1154	VP1752	VC1612	N900_RS06250
vibrio_1050	cholerae_1152	VP1324	VC1614	N900_RS06240
vibrio_1051	cholerae_1151	VP1323	VC1615	N900_RS06235
vibrio_1052	cholerae_1150	VP1317	VC1616	N900_RS06230
vibrio_1053	cholerae_1149	VP1316	VC1617	N900_RS06225
vibrio_1054	cholerae_1148	VP1315	VC1618	N900_RS06220
vibrio_1055	cholerae_1147	VP1314	VC1619	N900_RS06215
vibrio_1056	cholerae_1144	VP1940	VC1623	N900_RS06185
vibrio_1057	cholerae_1143	VP1941	VC1624	N900_RS06180
vibrio_1058	cholerae_1142	VP1228	VC1627	N900_RS06170
vibrio_1059	cholerae_1140	VP1226	VC1629	N900_RS06160
vibrio_1060	cholerae_1139	VP1225	VC1630	N900_RS06155
vibrio_1061	cholerae_1138	VP1224	VC1631	N900_RS06150
vibrio_1062	cholerae_1137	VP1223	VC1632	N900_RS06145
vibrio_1063	cholerae_1136	VP1217	VC1633	N900_RS06140
vibrio_1064	cholerae_1135	VP1216	VC1634	N900_RS06135
vibrio_1065	cholerae_1134	VP1215	VC1635	N900_RS06130
vibrio_1066	cholerae_1133	VP1214	VC1636	N900_RS06125
vibrio_1067	cholerae_1131	VP1212	VC1638	N900_RS06115
vibrio_1068	cholerae_1130	VP1211	VC1639	N900_RS06110
vibrio_1069	cholerae_1129	VP1210	VC1640	N900_RS06105
vibrio_1070	cholerae_1127	VPA0377	VC1642	N900_RS06095
vibrio_1071	cholerae_1125	VP0649	VC1644	N900_RS06080
vibrio_1072	cholerae_1123	VPA0498	VC1647	N900_RS06065
vibrio_1073	cholerae_1117	VPA0613	VC1656	N900_RS06030
vibrio_1074	cholerae_1116	VPA1067	VC1658	N900_RS06025
vibrio_1075	cholerae_1115	VPA0490	VC1659	N900_RS06020
vibrio_1076	cholerae_1113	VPA0488	VC1660	N900_RS06010
vibrio_1077	cholerae_1114	VPA0489	VC1660a	N900_RS06015
vibrio_1078	cholerae_1111	VP1204	VC1662	N900_RS06000
vibrio_1079	cholerae_1110	VP1203	VC1663	N900_RS05995
vibrio_1080	cholerae_1109	VP1196	VC1664	N900_RS05990
vibrio_1081	cholerae_1108	VP1195	VC1665	N900_RS05985
vibrio_1082	cholerae_1107	VP1194	VC1666	N900_RS05980
vibrio_1083	cholerae_1106	VP1193	VC1667	N900_RS05975
vibrio_1084	cholerae_1105	VP1186	VC1668	N900_RS05970
vibrio_1085	cholerae_1103	VP1183	VC1670	N900_RS05960
vibrio_1086	cholerae_1102	VP1182	VC1671	N900_RS05955
vibrio_1087	cholerae_1101	VP1179	VC1672	N900_RS05950
vibrio_1088	cholerae_1099	VP1177	VC1674	N900_RS05940
vibrio_1089	cholerae_1098	VP1176	VC1675	N900_RS05935
vibrio_1090	cholerae_1097	VP1175	VC1676	N900_RS05930
vibrio_1091	cholerae_1096	VP1174	VC1677	N900_RS05925
vibrio_1092	cholerae_1095	VP1173	VC1678	N900_RS05920
vibrio_1093	cholerae_1094	VP1172	VC1679	N900_RS05915
vibrio_1094	cholerae_1093	VP1171	VC1680	N900_RS05910
vibrio_1095	cholerae_1092	VP1170	VC1681	N900_RS05905
vibrio_1096	cholerae_1091	VP1169	VC1682	N900_RS05900
vibrio_1097	cholerae_1090	VP1168	VC1683	N900_RS05895
vibrio_1098	cholerae_1089	VP1167	VC1684	N900_RS05890
vibrio_1099	cholerae_1087	VP1166	VC1686	N900_RS05880
vibrio_1100	cholerae_1086	VP1165	VC1687	N900_RS05875
vibrio_1101	cholerae_1085	VP1164	VC1688	N900_RS05870
vibrio_1102	cholerae_1084	VP1162	VC1692	N900_RS05855
vibrio_1103	cholerae_1083	VP1161	VC1693	N900_RS05850
vibrio_1104	cholerae_1082	VP1157	VC1695	N900_RS05835
vibrio_1105	cholerae_1081	VP1156	VC1696	N900_RS05830
vibrio_1106	cholerae_1079	VP1152	VC1698	N900_RS05820
vibrio_1107	cholerae_1077	VP1970	VC1700	N900_RS05810
vibrio_1108	cholerae_1076	VP1971	VC1701	N900_RS05805
vibrio_1109	cholerae_1075	VP1972	VC1702	N900_RS05800
vibrio_1110	cholerae_1073	VP1974	VC1704	N900_RS05790
vibrio_1111	cholerae_1072	VP1976	VC1706	N900_RS05785
vibrio_1112	cholerae_1071	VP1977	VC1707	N900_RS05780
vibrio_1113	cholerae_1070	VP1978	VC1708	N900_RS05775
vibrio_1114	cholerae_1067	VP1980	VC1711	N900_RS05760
vibrio_1115	cholerae_1066	VPA0090	VC1712	N900_RS05755
vibrio_1116	cholerae_1065	VPA0091	VC1713	N900_RS05750
vibrio_1117	cholerae_1064	VP1037	VC1714	N900_RS05745
vibrio_1118	cholerae_1063	VP1036	VC1715	N900_RS05740
vibrio_1119	cholerae_1062	VP1035	VC1716	N900_RS05735
vibrio_1120	cholerae_1061	VP1034	VC1717	N900_RS05730
vibrio_1121	cholerae_1060	VP1033	VC1718	N900_RS05725
vibrio_1122	cholerae_1059	VP1032	VC1719	N900_RS05720
vibrio_1123	cholerae_1058	VP1031	VC1720	N900_RS05715
vibrio_1124	cholerae_1057	VP1030	VC1721	N900_RS05710
vibrio_1125	cholerae_1056	VP1028	VC1722	N900_RS05705
vibrio_1126	cholerae_1055	VP1027	VC1723	N900_RS05700
vibrio_1127	cholerae_1054	VP1026	VC1724	N900_RS05695
vibrio_1128	cholerae_1053	VP1025	VC1725	N900_RS05690
vibrio_1129	cholerae_1052	VP1024	VC1726	N900_RS05685
vibrio_1130	cholerae_1051	VP1023	VC1727	N900_RS05680
vibrio_1131	cholerae_1050	VP1022	VC1730	N900_RS05675
vibrio_1132	cholerae_1049	VP1021	VC1731	N900_RS05670
vibrio_1133	cholerae_1048	VP1020	VC1732	N900_RS05665
vibrio_1134	cholerae_1046	VP1018	VC1735	N900_RS05655
vibrio_1135	cholerae_1045	VP1017	VC1736	N900_RS05650
vibrio_1136	cholerae_1044	VP1016	VC1737	N900_RS05645
vibrio_1137	cholerae_1043	VP1230	VC1740	N900_RS05635
vibrio_1138	cholerae_1042	VP1229	VC1741	N900_RS05630
vibrio_1139	cholerae_1041	VP1986	VC1743	N900_RS05625
vibrio_1140	cholerae_1034	VP2168	VC1751	N900_RS05585
vibrio_1141	cholerae_1033	VP2017	VC1753	N900_RS05580
vibrio_1142	cholerae_1032	VP2018	VC1754	N900_RS05575
vibrio_1143	cholerae_1028	VP1077	VC1758	N900_RS05550
vibrio_1144	cholerae_0986	VPA0978	VC1810	N900_RS05300
vibrio_1145	cholerae_0985	VPA0982	VC1811	N900_RS05295
vibrio_1146	cholerae_0983	VPA0203	VC1814	N900_RS05285
vibrio_1147	cholerae_0982	VPA0205	VC1815	N900_RS05280
vibrio_1148	cholerae_0981	VPA1588	VC1816	N900_RS05275
vibrio_1149	cholerae_0980	VP1704	VC1817	N900_RS05270
vibrio_1150	cholerae_0979	VP1703	VC1819	N900_RS05265
vibrio_1151	cholerae_0978	VPA0298	VC1820	N900_RS05260
vibrio_1152	cholerae_0977	VPA0297	VC1821	N900_RS05255
vibrio_1153	cholerae_0976	VPA1420	VC1822	N900_RS05250
vibrio_1154	cholerae_0975	VPA1421	VC1823	N900_RS05245
vibrio_1155	cholerae_0974	VPA1422	VC1824	N900_RS05240
vibrio_1156	cholerae_0973	VPA1423	VC1825	N900_RS05235
vibrio_1157	cholerae_0972	VPA1424	VC1826	N900_RS05230
vibrio_1158	cholerae_0971	VPA1425	VC1827	N900_RS05225
vibrio_1159	cholerae_0970	VP1070	VC1828	N900_RS05220
vibrio_1160	cholerae_0969	VP1069	VC1831	N900_RS05215
vibrio_1161	cholerae_0968	VP1068	VC1832	N900_RS05210
vibrio_1162	cholerae_0967	VP1063	VC1833	N900_RS05205
vibrio_1163	cholerae_0966	VP1062	VC1834	N900_RS05200
vibrio_1164	cholerae_0965	VP1061	VC1835	N900_RS05195
vibrio_1165	cholerae_0964	VP1060	VC1836	N900_RS05190
vibrio_1166	cholerae_0963	VP1059	VC1837	N900_RS05185
vibrio_1167	cholerae_0962	VP1058	VC1838	N900_RS05180
vibrio_1168	cholerae_0961	VP1057	VC1839	N900_RS05175
vibrio_1169	cholerae_0960	VP1056	VC1840	N900_RS05170
vibrio_1170	cholerae_0959	VP1055	VC1841	N900_RS05165
vibrio_1171	cholerae_0957	VP1054	VC1843	N900_RS05155
vibrio_1172	cholerae_0956	VP1053	VC1844	N900_RS05150
vibrio_1173	cholerae_0955	VP1052	VC1845	N900_RS05145
vibrio_1174	cholerae_0954	VP1051	VC1846	N900_RS05140
vibrio_1175	cholerae_0953	VP1048	VC1847	N900_RS05135
vibrio_1176	cholerae_0952	VP1150	VC1848	N900_RS05130
vibrio_1177	cholerae_0950	VP1147	VC1851	N900_RS05115
vibrio_1178	cholerae_0946	VP1007	VC1855	N900_RS05095
vibrio_1179	cholerae_0945	VP1006	VC1856	N900_RS05090
vibrio_1180	cholerae_0944	VP1005	VC1857	N900_RS05085
vibrio_1181	cholerae_0941	VP1003	VC1860	N900_RS05070
vibrio_1182	cholerae_0940	VP1001	VC1861	N900_RS05065
vibrio_1183	cholerae_0939	VP0999	VC1863	N900_RS05055
vibrio_1184	cholerae_0938	VP0998	VC1864	N900_RS05050
vibrio_1185	cholerae_0936	VP0994	VC1866	N900_RS05040
vibrio_1186	cholerae_0935	VP0993	VC1867	N900_RS05035
vibrio_1187	cholerae_0933	VP0992	VC1869	N900_RS05025
vibrio_1188	cholerae_0932	VP0991	VC1870	N900_RS05020
vibrio_1189	cholerae_0931	VP0990	VC1871	N900_RS05015
vibrio_1190	cholerae_0930	VP0988	VC1872	N900_RS05010
vibrio_1191	cholerae_0929	VP0986	VC1873	N900_RS05005
vibrio_1192	cholerae_0928	VP0985	VC1874	N900_RS05000
vibrio_1193	cholerae_0927	VP0984	VC1875	N900_RS04995
vibrio_1194	cholerae_0925	VP0983	VC1877	N900_RS04985
vibrio_1195	cholerae_0924	VP0982	VC1878	N900_RS04980
vibrio_1196	cholerae_0922	VP0980	VC1880	N900_RS04970
vibrio_1197	cholerae_0921	VP0979	VC1882	N900_RS04965
vibrio_1198	cholerae_0920	VP0978	VC1883	N900_RS04960
vibrio_1199	cholerae_0919	VP0977	VC1884	N900_RS04955
vibrio_1200	cholerae_0918	VP0976	VC1885	N900_RS04950
vibrio_1201	cholerae_0917	VP0975	VC1886	N900_RS04945
vibrio_1202	cholerae_0916	VP0974	VC1887	N900_RS04940
vibrio_1203	cholerae_0914	VP0973	VC1889	N900_RS04930
vibrio_1204	cholerae_0913	VP0971	VC1890	N900_RS04925
vibrio_1205	cholerae_0912	VP0969	VC1892	N900_RS04920
vibrio_1206	cholerae_0911	VP0968	VC1893	N900_RS04915
vibrio_1207	cholerae_0910	VP0967	VC1894	N900_RS04910
vibrio_1208	cholerae_0909	VP0966	VC1895	N900_RS04905
vibrio_1209	cholerae_0908	VP0965	VC1896	N900_RS04900
vibrio_1210	cholerae_0907	VP0964	VC1897	N900_RS04895
vibrio_1211	cholerae_0906	VP0963	VC1898	N900_RS04890
vibrio_1212	cholerae_0905	VP0962	VC1899	N900_RS04885
vibrio_1213	cholerae_0904	VP2071	VC1900	N900_RS04880
vibrio_1214	cholerae_0903	VP2072	VC1901	N900_RS04875
vibrio_1215	cholerae_0902	VP2073	VC1902	N900_RS04870
vibrio_1216	cholerae_0901	VP1105	VC1903	N900_RS04865
vibrio_1217	cholerae_0900	VP1104	VC1904	N900_RS04860
vibrio_1218	cholerae_0899	VP1103	VC1905	N900_RS04855
vibrio_1219	cholerae_0897	VP1101	VC1907	N900_RS04845
vibrio_1220	cholerae_0896	VP1100	VC1909	N900_RS04840
vibrio_1221	cholerae_0895	VP1099	VC1910	N900_RS04835
vibrio_1222	cholerae_0894	VP2026	VC1911	N900_RS04830
vibrio_1223	cholerae_0893	VP2027	VC1912	N900_RS04825
vibrio_1224	cholerae_0892	VP2028	VC1913	N900_RS04820
vibrio_1225	cholerae_0891	VP2029	VC1914	N900_RS04815
vibrio_1226	cholerae_0890	VP2030	VC1915	N900_RS04810
vibrio_1227	cholerae_0889	VP2031	VC1916	N900_RS04805
vibrio_1228	cholerae_0888	VP0922	VC1917	N900_RS04800
vibrio_1229	cholerae_0887	VP0921	VC1918	N900_RS04795
vibrio_1230	cholerae_0886	VP0920	VC1919	N900_RS04790
vibrio_1231	cholerae_0885	VP0919	VC1920	N900_RS04785
vibrio_1232	cholerae_0884	VP0918	VC1921	N900_RS04780
vibrio_1233	cholerae_0883	VP0917	VC1922	N900_RS04775
vibrio_1234	cholerae_0882	VP0916	VC1923	N900_RS04770
vibrio_1235	cholerae_0880	VP0915	VC1925	N900_RS04760
vibrio_1236	cholerae_0879	VP0914	VC1926	N900_RS04755
vibrio_1237	cholerae_0878	VP0912	VC1927	N900_RS04750
vibrio_1238	cholerae_0877	VP0911	VC1928	N900_RS04745
vibrio_1239	cholerae_0876	VP0910	VC1929	N900_RS04740
vibrio_1240	cholerae_0875	VP0909	VC1931	N900_RS04735
vibrio_1241	cholerae_0868	VPA1587	VC1938	N900_RS04700
vibrio_1242	cholerae_0867	VPA1206	VC1939	N900_RS04695
vibrio_1243	cholerae_0866	VPA0349	VC1940	N900_RS04690
vibrio_1244	cholerae_0864	VP0879	VC1942	N900_RS04675
vibrio_1245	cholerae_0859	VPA0128	VC1950	N900_RS04650
vibrio_1246	cholerae_0858	VPA0127	VC1951	N900_RS04645
vibrio_1247	cholerae_0857	VP2338	VC1952	N900_RS04640
vibrio_1248	cholerae_0856	VP0878	VC1953	N900_RS04635
vibrio_1249	cholerae_0855	VP0877	VC1955	N900_RS04630
vibrio_1250	cholerae_0854	VP0876	VC1956	N900_RS04625
vibrio_1251	cholerae_0853	VP0875	VC1957	N900_RS04620
vibrio_1252	cholerae_0852	VP0874	VC1959	N900_RS04615
vibrio_1253	cholerae_0851	VP0873	VC1960	N900_RS04610
vibrio_1254	cholerae_0850	VP0872	VC1961	N900_RS04605
vibrio_1255	cholerae_0848	VP0945	VC1963	N900_RS04595
vibrio_1256	cholerae_0847	VP0939	VC1964	N900_RS04590
vibrio_1257	cholerae_0846	VP0938	VC1965	N900_RS04585
vibrio_1258	cholerae_0841	VP0933	VC1971	N900_RS04555
vibrio_1259	cholerae_0840	VP0932	VC1972	N900_RS04550
vibrio_1260	cholerae_0839	VP0931	VC1973	N900_RS04545
vibrio_1261	cholerae_0838	VP0930	VC1974	N900_RS04540
vibrio_1262	cholerae_0837	VP0929	VC1975	N900_RS04535
vibrio_1263	cholerae_0836	VP0928	VC1976	N900_RS04530
vibrio_1264	cholerae_0835	VP0927	VC1977	N900_RS04525
vibrio_1265	cholerae_0834	VP0926	VC1978	N900_RS04520
vibrio_1266	cholerae_0833	VP0925	VC1979	N900_RS04515
vibrio_1267	cholerae_0832	VP0923	VC1980	N900_RS04510
vibrio_1268	cholerae_0830	VPA0112	VC1983	N900_RS04500
vibrio_1269	cholerae_0829	VP0871	VC1984	N900_RS04495
vibrio_1270	cholerae_0828	VP0870	VC1985	N900_RS04490
vibrio_1271	cholerae_0827	VP0869	VC1986	N900_RS04485
vibrio_1272	cholerae_0826	VP0867	VC1988	N900_RS04475
vibrio_1273	cholerae_0825	VP0866	VC1989	N900_RS04470
vibrio_1274	cholerae_0824	VP0865	VC1990	N900_RS04465
vibrio_1275	cholerae_0823	VP0864	VC1992	N900_RS04455
vibrio_1276	cholerae_0822	VP2151	VC1993	N900_RS04450
vibrio_1277	cholerae_0821	VP2152	VC1994	N900_RS04445
vibrio_1278	cholerae_0820	VP2153	VC1995	N900_RS04440
vibrio_1279	cholerae_0819	VP2154	VC1996	N900_RS04435
vibrio_1280	cholerae_0818	VP2155	VC1997	N900_RS04430
vibrio_1281	cholerae_0817	VP2156	VC1998	N900_RS04425
vibrio_1282	cholerae_0816	VP2157	VC2000	N900_RS04420
vibrio_1283	cholerae_0815	VP2158	VC2001	N900_RS04415
vibrio_1284	cholerae_0813	VP2160	VC2003	N900_RS04405
vibrio_1285	cholerae_0812	VP2161	VC2004	N900_RS04400
vibrio_1286	cholerae_0811	VP2162	VC2005	N900_RS04395
vibrio_1287	cholerae_0810	VP2037	VC2006	N900_RS04390
vibrio_1288	cholerae_0809	VP2038	VC2007	N900_RS04385
vibrio_1289	cholerae_0808	VP2039	VC2008	N900_RS04380
vibrio_1290	cholerae_0807	VP2040	VC2009	N900_RS04375
vibrio_1291	cholerae_0806	VP2042	VC2011	N900_RS04370
vibrio_1292	cholerae_0805	VP2043	VC2012	N900_RS04365
vibrio_1293	cholerae_0803	VP2047	VC2014	N900_RS04355
vibrio_1294	cholerae_0801	VP2049	VC2016	N900_RS04345
vibrio_1295	cholerae_0800	VP2050	VC2017	N900_RS04340
vibrio_1296	cholerae_0798	VP2052	VC2019	N900_RS04330
vibrio_1297	cholerae_0797	VP2053	VC2020	N900_RS04325
vibrio_1298	cholerae_0796	VP2054	VC2021	N900_RS04320
vibrio_1299	cholerae_0795	VP2055	VC2022	N900_RS04315
vibrio_1300	cholerae_0794	VP2056	VC2023	N900_RS04310
vibrio_1301	cholerae_0793	VP2057	VC2024	N900_RS04305
vibrio_1302	cholerae_0792	VP2058	VC2025	N900_RS04300
vibrio_1303	cholerae_0791	VP2059	VC2026	N900_RS04295
vibrio_1304	cholerae_0790	VP2060	VC2027	N900_RS04290
vibrio_1305	cholerae_0789	VP2061	VC2028	N900_RS04285
vibrio_1306	cholerae_0788	VP2062	VC2030	N900_RS04270
vibrio_1307	cholerae_0787	VP2063	VC2031	N900_RS04265
vibrio_1308	cholerae_0785	VP2121	VC2033	N900_RS04255
vibrio_1309	cholerae_0784	VP2122	VC2035	N900_RS04250
vibrio_1310	cholerae_0783	VP2124	VC2036	N900_RS04245
vibrio_1311	cholerae_0782	VP2125	VC2037	N900_RS04240
vibrio_1312	cholerae_0780	VP2128	VC2039	N900_RS04230
vibrio_1313	cholerae_0779	VP2129	VC2040	N900_RS04225
vibrio_1314	cholerae_0778	VP2130	VC2041	N900_RS04220
vibrio_1315	cholerae_0777	VP2145	VC2042	N900_RS04205
vibrio_1316	cholerae_0776	VP2149	VC2043	N900_RS04200
vibrio_1317	cholerae_0775	VP2117	VC2044	N900_RS04195
vibrio_1318	cholerae_0774	VP2118	VC2045	N900_RS04190
vibrio_1319	cholerae_0773	VP2119	VC2046	N900_RS04185
vibrio_1320	cholerae_0771	VP2214	VC2048	N900_RS04175
vibrio_1321	cholerae_0770	VP2215	VC2049	N900_RS04170
vibrio_1322	cholerae_0769	VP2216	VC2050	N900_RS04165
vibrio_1323	cholerae_0768	VP2217	VC2051	N900_RS04160
vibrio_1324	cholerae_0767	VP2218	VC2052	N900_RS04155
vibrio_1325	cholerae_0766	VP2219	VC2053	N900_RS04150
vibrio_1326	cholerae_0765	VP2220	VC2054	N900_RS04145
vibrio_1327	cholerae_0764	VP2221	VC2055	N900_RS04140
vibrio_1328	cholerae_0763	VP2222	VC2056	N900_RS04135
vibrio_1329	cholerae_0762	VP2223	VC2057	N900_RS04130
vibrio_1330	cholerae_0761	VP2224	VC2058	N900_RS04125
vibrio_1331	cholerae_0760	VP2226	VC2060	N900_RS04115
vibrio_1332	cholerae_0759	VP2227	VC2061	N900_RS04110
vibrio_1333	cholerae_0758	VP2228	VC2062	N900_RS04105
vibrio_1334	cholerae_0757	VP2229	VC2063	N900_RS04100
vibrio_1335	cholerae_0756	VP2230	VC2064	N900_RS04095
vibrio_1336	cholerae_0755	VP2232	VC2066	N900_RS04085
vibrio_1337	cholerae_0754	VP2233	VC2067	N900_RS04080
vibrio_1338	cholerae_0753	VP2234	VC2068	N900_RS04075
vibrio_1339	cholerae_0751	VP2205	VC2070	N900_RS04065
vibrio_1340	cholerae_0750	VP2206	VC2072	N900_RS04060
vibrio_1341	cholerae_0749	VP0863	VC2073	N900_RS04055
vibrio_1342	cholerae_0748	VP0861	VC2074	N900_RS04050
vibrio_1343	cholerae_0747	VP0860	VC2075	N900_RS04045
vibrio_1344	cholerae_0745	VP0858	VC2077	N900_RS04035
vibrio_1345	cholerae_0744	VP0857	VC2078	N900_RS04030
vibrio_1346	cholerae_0742	VP0853	VC2081	N900_RS04020
vibrio_1347	cholerae_0741	VP0852	VC2082	N900_RS04015
vibrio_1348	cholerae_0740	VP0851	VC2083	N900_RS04010
vibrio_1349	cholerae_0739	VP0850	VC2084	N900_RS04005
vibrio_1350	cholerae_0738	VP0849	VC2085	N900_RS04000
vibrio_1351	cholerae_0737	VP0848	VC2086	N900_RS03995
vibrio_1352	cholerae_0736	VP0847	VC2087	N900_RS03990
vibrio_1353	cholerae_0735	VP0846	VC2088	N900_RS03985
vibrio_1354	cholerae_0734	VP0845	VC2089	N900_RS03980
vibrio_1355	cholerae_0733	VP0844	VC2090	N900_RS03975
vibrio_1356	cholerae_0732	VP0843	VC2091	N900_RS03970
vibrio_1357	cholerae_0731	VP0842	VC2092	N900_RS03965
vibrio_1358	cholerae_0730	VP0841	VC2093	N900_RS03960
vibrio_1359	cholerae_0728	VP0839	VC2095	N900_RS03950
vibrio_1360	cholerae_0727	VP0838	VC2096	N900_RS03945
vibrio_1361	cholerae_0726	VP0837	VC2097	N900_RS03940
vibrio_1362	cholerae_0725	VP0836	VC2098	N900_RS03935
vibrio_1363	cholerae_0724	VP0835	VC2099	N900_RS03930
vibrio_1364	cholerae_0720	VP0833	VC2106	N900_RS03905
vibrio_1365	cholerae_0719	VP2192	VC2107	N900_RS03900
vibrio_1366	cholerae_0718	VP2193	VC2108	N900_RS03895
vibrio_1367	cholerae_0717	VP2195	VC2110	N900_RS03885
vibrio_1368	cholerae_0716	VP2197	VC2111	N900_RS03880
vibrio_1369	cholerae_0715	VP2198	VC2112	N900_RS03875
vibrio_1370	cholerae_0714	VP2199	VC2113	N900_RS03870
vibrio_1371	cholerae_0713	VP2201	VC2115	N900_RS03865
vibrio_1372	cholerae_0712	VP2202	VC2116	N900_RS03860
vibrio_1373	cholerae_0711	VP2203	VC2118	N900_RS03850
vibrio_1374	cholerae_0710	VP2204	VC2119	N900_RS03845
vibrio_1375	cholerae_0709	VP2236	VC2120	N900_RS03840
vibrio_1376	cholerae_0708	VP2237	VC2121	N900_RS03835
vibrio_1377	cholerae_0706	VP2239	VC2123	N900_RS03825
vibrio_1378	cholerae_0705	VP2240	VC2124	N900_RS03820
vibrio_1379	cholerae_0704	VP2241	VC2125	N900_RS03815
vibrio_1380	cholerae_0703	VP2242	VC2126	N900_RS03810
vibrio_1381	cholerae_0702	VP2243	VC2127	N900_RS03805
vibrio_1382	cholerae_0700	VP2245	VC2129	N900_RS03795
vibrio_1383	cholerae_0698	VP2247	VC2131	N900_RS03785
vibrio_1384	cholerae_0697	VP2248	VC2132	N900_RS03780
vibrio_1385	cholerae_0696	VP2249	VC2133	N900_RS03775
vibrio_1386	cholerae_0695	VP2250	VC2134	N900_RS03770
vibrio_1387	cholerae_0694	VP2251	VC2135	N900_RS03765
vibrio_1388	cholerae_0693	VP2252	VC2136	N900_RS03760
vibrio_1389	cholerae_0692	VP2253	VC2137	N900_RS03755
vibrio_1390	cholerae_0691	VP2254	VC2138	N900_RS03750
vibrio_1391	cholerae_0689	VP2256	VC2140	N900_RS03740
vibrio_1392	cholerae_0688	VP2257	VC2141	N900_RS03735
vibrio_1393	cholerae_0687	VP2258	VC2142	N900_RS03730
vibrio_1394	cholerae_0685	VP2261	VC2144	N900_RS03720
vibrio_1395	cholerae_0684	VP2262	VC2145	N900_RS03715
vibrio_1396	cholerae_0683	VP2263	VC2146	N900_RS03710
vibrio_1397	cholerae_0682	VP2264	VC2147	N900_RS03705
vibrio_1398	cholerae_0681	VP2266	VC2149	N900_RS03700
vibrio_1399	cholerae_0680	VP2268	VC2150	N900_RS03695
vibrio_1400	cholerae_0679	VP2269	VC2152	N900_RS03690
vibrio_1401	cholerae_0678	VP2270	VC2153	N900_RS03685
vibrio_1402	cholerae_0676	VP2272	VC2156	N900_RS03675
vibrio_1403	cholerae_0675	VP2273	VC2157	N900_RS03670
vibrio_1404	cholerae_0674	VP2274	VC2159	N900_RS03665
vibrio_1405	cholerae_0673	VP2275	VC2160	N900_RS03660
vibrio_1406	cholerae_0672	VPA0511	VC2161	N900_RS03655
vibrio_1407	cholerae_0671	VP2276	VC2162	N900_RS03650
vibrio_1408	cholerae_0669	VP2278	VC2164	N900_RS03640
vibrio_1409	cholerae_0668	VP2279	VC2165	N900_RS03635
vibrio_1410	cholerae_0667	VP2280	VC2166	N900_RS03630
vibrio_1411	cholerae_0666	VP2281	VC2167	N900_RS03625
vibrio_1412	cholerae_0665	VP2282	VC2168	N900_RS03620
vibrio_1413	cholerae_0664	VP2283	VC2171	N900_RS03615
vibrio_1414	cholerae_0663	VP0749	VC2172	N900_RS03610
vibrio_1415	cholerae_0661	VP0747	VC2175	N900_RS03600
vibrio_1416	cholerae_0660	VP0746	VC2176	N900_RS03595
vibrio_1417	cholerae_0659	VP0745	VC2177	N900_RS03590
vibrio_1418	cholerae_0658	VP0744	VC2178	N900_RS03585
vibrio_1419	cholerae_0657	VP0743	VC2179	N900_RS03580
vibrio_1420	cholerae_0656	VP0742	VC2180	N900_RS03575
vibrio_1421	cholerae_0654	VP0740	VC2182	N900_RS03565
vibrio_1422	cholerae_0653	VP0739	VC2183	N900_RS03560
vibrio_1423	cholerae_0652	VP0738	VC2184	N900_RS03555
vibrio_1424	cholerae_0651	VP0737	VC2185	N900_RS03550
vibrio_1425	cholerae_0649	VP0788	VC2188	N900_RS03515
vibrio_1426	cholerae_0648	VP0786	VC2190	N900_RS03505
vibrio_1427	cholerae_0647	VP0785	VC2191	N900_RS03500
vibrio_1428	cholerae_0646	VP0784	VC2192	N900_RS03495
vibrio_1429	cholerae_0645	VP0783	VC2193	N900_RS03490
vibrio_1430	cholerae_0644	VP0782	VC2194	N900_RS03485
vibrio_1431	cholerae_0642	VP0780	VC2196	N900_RS03475
vibrio_1432	cholerae_0641	VP0778	VC2197	N900_RS03470
vibrio_1433	cholerae_0640	VP0777	VC2198	N900_RS03465
vibrio_1434	cholerae_0639	VP0776	VC2199	N900_RS03460
vibrio_1435	cholerae_0638	VP0775	VC2200	N900_RS03455
vibrio_1436	cholerae_0637	VP0774	VC2201	N900_RS03450
vibrio_1437	cholerae_0636	VP0773	VC2202	N900_RS03445
vibrio_1438	cholerae_0635	VP0772	VC2203	N900_RS03440
vibrio_1439	cholerae_0634	VP0771	VC2204	N900_RS03435
vibrio_1440	cholerae_0633	VP0770	VC2205	N900_RS03430
vibrio_1441	cholerae_0632	VP0769	VC2206	N900_RS03425
vibrio_1442	cholerae_0631	VP0768	VC2207	N900_RS03420
vibrio_1443	cholerae_0630	VP0767	VC2208	N900_RS03415
vibrio_1444	cholerae_0625	VP0764	VC2213	N900_RS03390
vibrio_1445	cholerae_0624	VP0762	VC2214	N900_RS03385
vibrio_1446	cholerae_0623	VP0758	VC2215	N900_RS03380
vibrio_1447	cholerae_0622	VP0757	VC2216	N900_RS03375
vibrio_1448	cholerae_0621	VP0755	VC2217	N900_RS03370
vibrio_1449	cholerae_0619	VP0752	VC2221	N900_RS03355
vibrio_1450	cholerae_0618	VP0751	VC2222	N900_RS03350
vibrio_1451	cholerae_0617	VP0750	VC2223	N900_RS03345
vibrio_1452	cholerae_0615	VP2284	VC2225	N900_RS03335
vibrio_1453	cholerae_0614	VP2285	VC2226	N900_RS03330
vibrio_1454	cholerae_0613	VP2286	VC2227	N900_RS03325
vibrio_1455	cholerae_0612	VP2287	VC2229	N900_RS03320
vibrio_1456	cholerae_0611	VP2288	VC2230	N900_RS03315
vibrio_1457	cholerae_0610	VP2289	VC2231	N900_RS03310
vibrio_1458	cholerae_0609	VP2291	VC2232	N900_RS03305
vibrio_1459	cholerae_0608	VP2292	VC2233	N900_RS03300
vibrio_1460	cholerae_0607	VP2293	VC2234	N900_RS03295
vibrio_1461	cholerae_0606	VP2294	VC2235	N900_RS03290
vibrio_1462	cholerae_0605	VP2295	VC2236	N900_RS03285
vibrio_1463	cholerae_0604	VP2296	VC2237	N900_RS03280
vibrio_1464	cholerae_0603	VP2298	VC2238	N900_RS03275
vibrio_1465	cholerae_0602	VP2299	VC2239	N900_RS03270
vibrio_1466	cholerae_0600	VP2300	VC2241	N900_RS03260
vibrio_1467	cholerae_0599	VP2301	VC2242	N900_RS03255
vibrio_1468	cholerae_0598	VP2302	VC2244	N900_RS03250
vibrio_1469	cholerae_0597	VP2304	VC2246	N900_RS03240
vibrio_1470	cholerae_0596	VP2305	VC2247	N900_RS03235
vibrio_1471	cholerae_0595	VP2306	VC2248	N900_RS03230
vibrio_1472	cholerae_0594	VP2307	VC2249	N900_RS03225
vibrio_1473	cholerae_0593	VP2308	VC2250	N900_RS03220
vibrio_1474	cholerae_0592	VP2309	VC2251	N900_RS03215
vibrio_1475	cholerae_0591	VP2310	VC2252	N900_RS03210
vibrio_1476	cholerae_0590	VP2311	VC2253	N900_RS03205
vibrio_1477	cholerae_0589	VP2312	VC2254	N900_RS03200
vibrio_1478	cholerae_0588	VP2313	VC2255	N900_RS03195
vibrio_1479	cholerae_0587	VP2314	VC2256	N900_RS03190
vibrio_1480	cholerae_0586	VP2315	VC2257	N900_RS03185
vibrio_1481	cholerae_0585	VP2316	VC2258	N900_RS03180
vibrio_1482	cholerae_0584	VP2317	VC2259	N900_RS03175
vibrio_1483	cholerae_0583	VP2318	VC2260	N900_RS03170
vibrio_1484	cholerae_0582	VP2319	VC2261	N900_RS03165
vibrio_1485	cholerae_0581	VP2320	VC2262	N900_RS03160
vibrio_1486	cholerae_0580	VP0685	VC2265	N900_RS03150
vibrio_1487	cholerae_0579	VP0684	VC2266	N900_RS03145
vibrio_1488	cholerae_0578	VP0683	VC2267	N900_RS03140
vibrio_1489	cholerae_0577	VP0682	VC2268	N900_RS03135
vibrio_1490	cholerae_0576	VP0681	VC2269	N900_RS03130
vibrio_1491	cholerae_0575	VP0680	VC2270	N900_RS03125
vibrio_1492	cholerae_0574	VP0679	VC2271	N900_RS03120
vibrio_1493	cholerae_0573	VP0678	VC2272	N900_RS03115
vibrio_1494	cholerae_0572	VP0677	VC2273	N900_RS03110
vibrio_1495	cholerae_0571	VP0676	VC2274	N900_RS03105
vibrio_1496	cholerae_0570	VP0675	VC2275	N900_RS03100
vibrio_1497	cholerae_0569	VP0674	VC2276	N900_RS03095
vibrio_1498	cholerae_0568	VP0673	VC2277	N900_RS03090
vibrio_1499	cholerae_0567	VP0672	VC2278	N900_RS03085
vibrio_1500	cholerae_0566	VP0671	VC2279	N900_RS03080
vibrio_1501	cholerae_0564	VPA0173	VC2281	N900_RS03070
vibrio_1502	cholerae_0563	VP0669	VC2282	N900_RS03065
vibrio_1503	cholerae_0562	VP2337	VC2283	N900_RS03060
vibrio_1504	cholerae_0560	VP2342	VC2287	N900_RS03030
vibrio_1505	cholerae_0559	VP2344	VC2288	N900_RS03025
vibrio_1506	cholerae_0558	VP2345	VC2289	N900_RS03020
vibrio_1507	cholerae_0557	VP2346	VC2290	N900_RS03015
vibrio_1508	cholerae_0556	VP2347	VC2291	N900_RS03010
vibrio_1509	cholerae_0555	VP2348	VC2292	N900_RS03005
vibrio_1510	cholerae_0554	VP2349	VC2293	N900_RS03000
vibrio_1511	cholerae_0553	VP2350	VC2294	N900_RS02995
vibrio_1512	cholerae_0552	VP2351	VC2295	N900_RS02990
vibrio_1513	cholerae_0551	VP2352	VC2296	N900_RS02985
vibrio_1514	cholerae_0550	VP2353	VC2297	N900_RS02980
vibrio_1515	cholerae_0549	VP2355	VC2299	N900_RS02970
vibrio_1516	cholerae_0548	VP2356	VC2300	N900_RS02965
vibrio_1517	cholerae_0546	VP2358	VC2302	N900_RS02955
vibrio_1518	cholerae_0545	VP2360	VC2303	N900_RS02950
vibrio_1519	cholerae_0544	VP2362	VC2305	N900_RS02945
vibrio_1520	cholerae_0543	VP2363	VC2307	N900_RS02940
vibrio_1521	cholerae_0541	VP2365	VC2309	N900_RS02930
vibrio_1522	cholerae_0540	VP2367	VC2310	N900_RS02925
vibrio_1523	cholerae_0539	VP2368	VC2311	N900_RS02920
vibrio_1524	cholerae_0538	VP2369	VC2312	N900_RS02915
vibrio_1525	cholerae_0536	VP2371	VC2316	N900_RS02905
vibrio_1526	cholerae_0535	VP2372	VC2318	N900_RS02895
vibrio_1527	cholerae_0534	VP2373	VC2319	N900_RS02890
vibrio_1528	cholerae_0533	VP2374	VC2320	N900_RS02885
vibrio_1529	cholerae_0532	VP2375	VC2322	N900_RS02880
vibrio_1530	cholerae_0531	VP2377	VC2323	N900_RS02875
vibrio_1531	cholerae_0530	VP2378	VC2324	N900_RS02870
vibrio_1532	cholerae_0529	VP2379	VC2326	N900_RS02865
vibrio_1533	cholerae_0528	VP2380	VC2329	N900_RS02860
vibrio_1534	cholerae_0527	VP2390	VC2330	N900_RS02855
vibrio_1535	cholerae_0523	VP2391	VC2335	N900_RS02835
vibrio_1536	cholerae_0522	VP2392	VC2336	N900_RS02830
vibrio_1537	cholerae_0521	VP2393	VC2337	N900_RS02825
vibrio_1538	cholerae_0520	VP2407	VC2339	N900_RS02815
vibrio_1539	cholerae_0518	VP2425	VC2341	N900_RS02805
vibrio_1540	cholerae_0517	VP2428	VC2342	N900_RS02800
vibrio_1541	cholerae_0516	VP2429	VC2343	N900_RS02795
vibrio_1542	cholerae_0515	VP2430	VC2344	N900_RS02790
vibrio_1543	cholerae_0514	VP2431	VC2345	N900_RS02785
vibrio_1544	cholerae_0513	VP2432	VC2346	N900_RS02780
vibrio_1545	cholerae_0512	VP2433	VC2347	N900_RS02775
vibrio_1546	cholerae_0511	VP2434	VC2348	N900_RS02770
vibrio_1547	cholerae_0510	VP2435	VC2349	N900_RS02765
vibrio_1548	cholerae_0509	VP2436	VC2350	N900_RS02760
vibrio_1549	cholerae_0508	VP2437	VC2352	N900_RS02750
vibrio_1550	cholerae_0507	VP2439	VC2353	N900_RS02745
vibrio_1551	cholerae_0506	VP0504	VC2355	N900_RS02740
vibrio_1552	cholerae_0505	VP0503	VC2356	N900_RS02735
vibrio_1553	cholerae_0503	VP0501	VC2358	N900_RS02725
vibrio_1554	cholerae_0502	VP0500	VC2359	N900_RS02720
vibrio_1555	cholerae_0501	VP0498	VC2360	N900_RS02715
vibrio_1556	cholerae_0500	VP0497	VC2361	N900_RS02710
vibrio_1557	cholerae_0499	VP0496	VC2362	N900_RS02705
vibrio_1558	cholerae_0498	VP0495	VC2363	N900_RS02700
vibrio_1559	cholerae_0497	VP0494	VC2364	N900_RS02695
vibrio_1560	cholerae_0496	VP0493	VC2365	N900_RS02690
vibrio_1561	cholerae_0495	VP0492	VC2366	N900_RS02685
vibrio_1562	cholerae_0493	VP0489	VC2368	N900_RS02675
vibrio_1563	cholerae_0492	VP0487	VC2369	N900_RS02670
vibrio_1564	cholerae_0491	VP0486	VC2370	N900_RS02665
vibrio_1565	cholerae_0490	VP0485	VC2371	N900_RS02660
vibrio_1566	cholerae_0489	VP0484	VC2373	N900_RS02655
vibrio_1567	cholerae_0488	VP0483	VC2374	N900_RS02650
vibrio_1568	cholerae_0487	VP0482	VC2376	N900_RS02645
vibrio_1569	cholerae_0486	VP0481	VC2377	N900_RS02640
vibrio_1570	cholerae_0485	VP0480	VC2378	N900_RS02635
vibrio_1571	cholerae_0484	VP0479	VC2379	N900_RS02630
vibrio_1572	cholerae_0483	VP0478	VC2380	N900_RS02625
vibrio_1573	cholerae_0482	VP0477	VC2381	N900_RS02620
vibrio_1574	cholerae_0481	VP0476	VC2382	N900_RS02615
vibrio_1575	cholerae_0480	VP0475	VC2383	N900_RS02610
vibrio_1576	cholerae_0479	VP0474	VC2384	N900_RS02605
vibrio_1577	cholerae_0474	VP0471	VC2389	N900_RS02575
vibrio_1578	cholerae_0473	VP0470	VC2390	N900_RS02570
vibrio_1579	cholerae_0472	VP0469	VC2391	N900_RS02560
vibrio_1580	cholerae_0471	VP0468	VC2392	N900_RS02555
vibrio_1581	cholerae_0470	VP0467	VC2394	N900_RS02545
vibrio_1582	cholerae_0469	VP0466	VC2395	N900_RS02540
vibrio_1583	cholerae_0468	VP0465	VC2396	N900_RS02535
vibrio_1584	cholerae_0467	VP0464	VC2397	N900_RS02530
vibrio_1585	cholerae_0466	VP0463	VC2398	N900_RS02525
vibrio_1586	cholerae_0465	VP0462	VC2399	N900_RS02520
vibrio_1587	cholerae_0464	VP0461	VC2400	N900_RS02515
vibrio_1588	cholerae_0463	VP0460	VC2401	N900_RS02510
vibrio_1589	cholerae_0462	VP0459	VC2402	N900_RS02505
vibrio_1590	cholerae_0461	VP0458	VC2403	N900_RS02500
vibrio_1591	cholerae_0460	VP0457	VC2404	N900_RS02495
vibrio_1592	cholerae_0459	VP0456	VC2405	N900_RS02490
vibrio_1593	cholerae_0458	VP0455	VC2406	N900_RS02485
vibrio_1594	cholerae_0457	VP0454	VC2407	N900_RS02480
vibrio_1595	cholerae_0456	VP0453	VC2408	N900_RS02475
vibrio_1596	cholerae_0455	VP0452	VC2409	N900_RS02470
vibrio_1597	cholerae_0454	VP2517	VC2412	N900_RS02465
vibrio_1598	cholerae_0453	VP2518	VC2413	N900_RS02460
vibrio_1599	cholerae_0452	VP2519	VC2414	N900_RS02455
vibrio_1600	cholerae_0451	VP2520	VC2415	N900_RS02450
vibrio_1601	cholerae_0449	VP0511	VC2417	N900_RS02440
vibrio_1602	cholerae_0448	VP0510	VC2418	N900_RS02435
vibrio_1603	cholerae_0447	VP0509	VC2419	N900_RS02430
vibrio_1604	cholerae_0446	VP0508	VC2420	N900_RS02425
vibrio_1605	cholerae_0445	VP2521	VC2421	N900_RS02420
vibrio_1606	cholerae_0444	VP2522	VC2422	N900_RS02415
vibrio_1607	cholerae_0443	VP2524	VC2424	N900_RS02405
vibrio_1608	cholerae_0442	VP2525	VC2425	N900_RS02400
vibrio_1609	cholerae_0441	VP2526	VC2426	N900_RS02395
vibrio_1610	cholerae_0440	VP2527	VC2427	N900_RS02390
vibrio_1611	cholerae_0439	VP2528	VC2428	N900_RS02385
vibrio_1612	cholerae_0438	VP2529	VC2429	N900_RS02380
vibrio_1613	cholerae_0437	VP0431	VC2430	N900_RS02375
vibrio_1614	cholerae_0436	VP0430	VC2431	N900_RS02370
vibrio_1615	cholerae_0435	VP0429	VC2432	N900_RS02365
vibrio_1616	cholerae_0434	VP0428	VC2433	N900_RS02360
vibrio_1617	cholerae_0433	VP0427	VC2434	N900_RS02355
vibrio_1618	cholerae_0432	VP0426	VC2435	N900_RS02350
vibrio_1619	cholerae_0431	VP0425	VC2436	N900_RS02345
vibrio_1620	cholerae_0430	VP0423	VC2438	N900_RS02335
vibrio_1621	cholerae_0429	VP0421	VC2439	N900_RS02330
vibrio_1622	cholerae_0428	VP0420	VC2440	N900_RS02325
vibrio_1623	cholerae_0427	VP0419	VC2441	N900_RS02320
vibrio_1624	cholerae_0426	VP0418	VC2442	N900_RS02315
vibrio_1625	cholerae_0425	VP0417	VC2443	N900_RS02310
vibrio_1626	cholerae_0423	VP0415	VC2445	N900_RS02300
vibrio_1627	cholerae_0422	VP0414	VC2446	N900_RS02295
vibrio_1628	cholerae_0421	VP2561	VC2447	N900_RS02290
vibrio_1629	cholerae_0420	VP2562	VC2448	N900_RS02285
vibrio_1630	cholerae_0419	VP2563	VC2450	N900_RS02280
vibrio_1631	cholerae_0418	VP2564	VC2451	N900_RS02275
vibrio_1632	cholerae_0417	VP2566	VC2452	N900_RS02270
vibrio_1633	cholerae_0416	VP2567	VC2453	N900_RS02265
vibrio_1634	cholerae_0412	VP2568	VC2457	N900_RS02245
vibrio_1635	cholerae_0411	VP2569	VC2458	N900_RS02240
vibrio_1636	cholerae_0410	VP2570	VC2459	N900_RS02235
vibrio_1637	cholerae_0409	VP2571	VC2460	N900_RS02230
vibrio_1638	cholerae_0408	VP2572	VC2461	N900_RS02225
vibrio_1639	cholerae_0407	VP2573	VC2462	N900_RS02220
vibrio_1640	cholerae_0406	VP2574	VC2463	N900_RS02215
vibrio_1641	cholerae_0405	VP2575	VC2464	N900_RS02210
vibrio_1642	cholerae_0404	VP2576	VC2465	N900_RS02205
vibrio_1643	cholerae_0403	VP2577	VC2466	N900_RS02200
vibrio_1644	cholerae_0402	VP2578	VC2467	N900_RS02195
vibrio_1645	cholerae_0401	VP2580	VC2469	N900_RS02185
vibrio_1646	cholerae_0399	VP2582	VC2471	N900_RS02175
vibrio_1647	cholerae_0398	VP2583	VC2472	N900_RS02170
vibrio_1648	cholerae_0397	VP2586	VC2474	N900_RS02160
vibrio_1649	cholerae_0396	VP2587	VC2475	N900_RS02155
vibrio_1650	cholerae_0395	VP2590	VC2478	N900_RS02145
vibrio_1651	cholerae_0394	VP2591	VC2479	N900_RS02140
vibrio_1652	cholerae_0393	VP2592	VC2480	N900_RS02135
vibrio_1653	cholerae_0392	VP2593	VC2481	N900_RS02130
vibrio_1654	cholerae_0391	VP0353	VC2482	N900_RS02125
vibrio_1655	cholerae_0390	VP0352	VC2483	N900_RS02120
vibrio_1656	cholerae_0389	VP0351	VC2484	N900_RS02115
vibrio_1657	cholerae_0388	VP0350	VC2485	N900_RS02110
vibrio_1658	cholerae_0387	VP0349	VC2487	N900_RS02105
vibrio_1659	cholerae_0386	VP0348	VC2488	N900_RS02100
vibrio_1660	cholerae_0384	VP0346	VC2490	N900_RS02090
vibrio_1661	cholerae_0383	VP0344	VC2491	N900_RS02085
vibrio_1662	cholerae_0382	VP0343	VC2492	N900_RS02080
vibrio_1663	cholerae_0381	VP0342	VC2493	N900_RS02075
vibrio_1664	cholerae_0380	VP0341	VC2494	N900_RS02070
vibrio_1665	cholerae_0379	VP2631	VC2497	N900_RS02030
vibrio_1666	cholerae_0378	VP2641	VC2498	N900_RS02020
vibrio_1667	cholerae_0377	VP2642	VC2499	N900_RS02015
vibrio_1668	cholerae_0376	VP2643	VC2500	N900_RS02010
vibrio_1669	cholerae_0375	VP2644	VC2501	N900_RS02005
vibrio_1670	cholerae_0374	VP2645	VC2502	N900_RS02000
vibrio_1671	cholerae_0373	VP2646	VC2503	N900_RS01995
vibrio_1672	cholerae_0372	VP2678	VC2504	N900_RS01990
vibrio_1673	cholerae_0371	VP2679	VC2505	N900_RS01985
vibrio_1674	cholerae_0370	VP2682	VC2506	N900_RS01980
vibrio_1675	cholerae_0369	VP2683	VC2507	N900_RS01970
vibrio_1676	cholerae_0368	VP2653	VC2508	N900_RS01965
vibrio_1677	cholerae_0367	VP2654	VC2510	N900_RS01955
vibrio_1678	cholerae_0366	VP2655	VC2511	N900_RS01950
vibrio_1679	cholerae_0365	VP2656	VC2512	N900_RS01945
vibrio_1680	cholerae_0364	VP2657	VC2513	N900_RS01940
vibrio_1681	cholerae_0363	VP2658	VC2514	N900_RS01935
vibrio_1682	cholerae_0362	VP2659	VC2515	N900_RS01930
vibrio_1683	cholerae_0361	VP2660	VC2516	N900_RS01925
vibrio_1684	cholerae_0360	VP2661	VC2517	N900_RS01920
vibrio_1685	cholerae_0359	VP2662	VC2518	N900_RS01915
vibrio_1686	cholerae_0358	VP2663	VC2519	N900_RS01910
vibrio_1687	cholerae_0357	VP2664	VC2520	N900_RS01905
vibrio_1688	cholerae_0356	VP2665	VC2522	N900_RS01895
vibrio_1689	cholerae_0355	VP2666	VC2523	N900_RS01890
vibrio_1690	cholerae_0353	VP2667	VC2525	N900_RS01880
vibrio_1691	cholerae_0352	VP2668	VC2527	N900_RS01875
vibrio_1692	cholerae_0351	VP2669	VC2528	N900_RS01870
vibrio_1693	cholerae_0350	VP2670	VC2529	N900_RS01865
vibrio_1694	cholerae_0349	VP2671	VC2530	N900_RS01860
vibrio_1695	cholerae_0348	VP2672	VC2531	N900_RS01855
vibrio_1696	cholerae_0347	VP2673	VC2532	N900_RS01850
vibrio_1697	cholerae_0346	VP2674	VC2533	N900_RS01845
vibrio_1698	cholerae_0345	VP2675	VC2534	N900_RS01840
vibrio_1699	cholerae_0344	VP2676	VC2535	N900_RS01835
vibrio_1700	cholerae_0343	VP2677	VC2536	N900_RS01830
vibrio_1701	cholerae_0342	VP0318	VC2537	N900_RS01825
vibrio_1702	cholerae_0341	VP0317	VC2538	N900_RS01820
vibrio_1703	cholerae_0340	VP0316	VC2539	N900_RS01815
vibrio_1704	cholerae_0339	VP0315	VC2541	N900_RS01810
vibrio_1705	cholerae_0338	VP0314	VC2542	N900_RS01805
vibrio_1706	cholerae_0337	VP0313	VC2544	N900_RS01795
vibrio_1707	cholerae_0336	VP0311	VC2545	N900_RS01790
vibrio_1708	cholerae_0335	VP0309	VC2546	N900_RS01785
vibrio_1709	cholerae_0334	VP0308	VC2547	N900_RS01780
vibrio_1710	cholerae_0333	VP0307	VC2548	N900_RS01775
vibrio_1711	cholerae_0332	VP0306	VC2549	N900_RS01770
vibrio_1712	cholerae_0328	VP0301	VC2553	N900_RS01750
vibrio_1713	cholerae_0327	VP0300	VC2554	N900_RS01745
vibrio_1714	cholerae_0326	VP0299	VC2555	N900_RS01740
vibrio_1715	cholerae_0325	VP0296	VC2558	N900_RS01730
vibrio_1716	cholerae_0324	VP0293	VC2559	N900_RS01725
vibrio_1717	cholerae_0323	VP0292	VC2560	N900_RS01720
vibrio_1718	cholerae_0321	VP0290	VC2562	N900_RS01710
vibrio_1719	cholerae_0320	VP0289	VC2563	N900_RS01705
vibrio_1720	cholerae_0319	VP0288	VC2564	N900_RS01700
vibrio_1721	cholerae_0318	VP0287	VC2565	N900_RS01695
vibrio_1722	cholerae_0316	VP0286	VC2567	N900_RS01685
vibrio_1723	cholerae_0315	VP0285	VC2568	N900_RS01680
vibrio_1724	cholerae_0313	VP0283	VC2570	N900_RS01670
vibrio_1725	cholerae_0312	VP0282	VC2571	N900_RS01665
vibrio_1726	cholerae_0311	VP0281	VC2572	N900_RS01660
vibrio_1727	cholerae_0310	VP0280	VC2573	N900_RS01655
vibrio_1728	cholerae_0309	VP0279	VC2574	N900_RS01650
vibrio_1729	cholerae_0308	VP0278	VC2575	N900_RS01645
vibrio_1730	cholerae_0307	VP0277	VC2576	N900_RS01640
vibrio_1731	cholerae_0306	VP0276	VC2577	N900_RS01635
vibrio_1732	cholerae_0305	VP0275	VC2578	N900_RS01630
vibrio_1733	cholerae_0304	VP0274	VC2579	N900_RS01625
vibrio_1734	cholerae_0303	VP0273	VC2580	N900_RS01620
vibrio_1735	cholerae_0302	VP0272	VC2581	N900_RS01615
vibrio_1736	cholerae_0301	VP0271	VC2582	N900_RS01610
vibrio_1737	cholerae_0300	VP0270	VC2583	N900_RS01605
vibrio_1738	cholerae_0299	VP0269	VC2584	N900_RS01600
vibrio_1739	cholerae_0298	VP0268	VC2585	N900_RS01595
vibrio_1740	cholerae_0297	VP0267	VC2586	N900_RS01590
vibrio_1741	cholerae_0296	VP0266	VC2587	N900_RS01585
vibrio_1742	cholerae_0295	VP0265	VC2588	N900_RS01580
vibrio_1743	cholerae_0294	VP0264	VC2589	N900_RS01575
vibrio_1744	cholerae_0293	VP0263	VC2590	N900_RS01570
vibrio_1745	cholerae_0292	VP0262	VC2591	N900_RS01565
vibrio_1746	cholerae_0291	VP0261	VC2592	N900_RS01560
vibrio_1747	cholerae_0290	VP0260	VC2593	N900_RS01555
vibrio_1748	cholerae_0289	VP0259	VC2594	N900_RS01550
vibrio_1749	cholerae_0288	VP0258	VC2595	N900_RS01545
vibrio_1750	cholerae_0287	VP0257	VC2596	N900_RS01540
vibrio_1751	cholerae_0286	VP0256	VC2597	N900_RS01535
vibrio_1752	cholerae_0285	VP2806	VC2598	N900_RS01530
vibrio_1753	cholerae_0284	VP2807	VC2599	N900_RS01525
vibrio_1754	cholerae_0282	VP2811	VC2601	N900_RS01515
vibrio_1755	cholerae_0281	VP2812	VC2602	N900_RS01510
vibrio_1756	cholerae_0280	VP2781	VC2603	N900_RS01505
vibrio_1757	cholerae_0279	VP2783	VC2604	N900_RS01500
vibrio_1758	cholerae_0278	VP2784	VC2605	N900_RS01495
vibrio_1759	cholerae_0277	VP2785	VC2606	N900_RS01490
vibrio_1760	cholerae_0276	VP2786	VC2607	N900_RS01485
vibrio_1761	cholerae_0275	VP2788	VC2608	N900_RS01480
vibrio_1762	cholerae_0274	VP2789	VC2609	N900_RS01475
vibrio_1763	cholerae_0273	VP2790	VC2610	N900_RS01470
vibrio_1764	cholerae_0272	VP2791	VC2612	N900_RS01465
vibrio_1765	cholerae_0271	VP2792	VC2613	N900_RS01460
vibrio_1766	cholerae_0270	VP2793	VC2614	N900_RS01455
vibrio_1767	cholerae_0269	VP2794	VC2615	N900_RS01450
vibrio_1768	cholerae_0268	VP2795	VC2616	N900_RS01445
vibrio_1769	cholerae_0267	VP2796	VC2617	N900_RS01440
vibrio_1770	cholerae_0266	VP2797	VC2618	N900_RS01435
vibrio_1771	cholerae_0265	VP2798	VC2619	N900_RS01430
vibrio_1772	cholerae_0263	VP2799	VC2621	N900_RS01420
vibrio_1773	cholerae_0261	VP2804	VC2623	N900_RS01410
vibrio_1774	cholerae_0260	VP2805	VC2624	N900_RS01405
vibrio_1775	cholerae_0259	VP2741	VC2625	N900_RS01400
vibrio_1776	cholerae_0258	VP2742	VC2626	N900_RS01395
vibrio_1777	cholerae_0257	VP2743	VC2627	N900_RS01390
vibrio_1778	cholerae_0256	VP2744	VC2628	N900_RS01385
vibrio_1779	cholerae_0255	VP2745	VC2629	N900_RS01380
vibrio_1780	cholerae_0254	VP2746	VC2630	N900_RS01375
vibrio_1781	cholerae_0253	VP2747	VC2631	N900_RS01370
vibrio_1782	cholerae_0252	VP2748	VC2632	N900_RS01365
vibrio_1783	cholerae_0251	VP2749	VC2633	N900_RS01360
vibrio_1784	cholerae_0249	VP2751	VC2635	N900_RS01350
vibrio_1785	cholerae_0248	VP2752	VC2636	N900_RS01345
vibrio_1786	cholerae_0247	VP2753	VC2637	N900_RS01340
vibrio_1787	cholerae_0245	VP2755	VC2640	N900_RS01330
vibrio_1788	cholerae_0243	VP2757	VC2642	N900_RS01320
vibrio_1789	cholerae_0242	VP2758	VC2643	N900_RS01315
vibrio_1790	cholerae_0241	VP2759	VC2644	N900_RS01310
vibrio_1791	cholerae_0240	VP2760	VC2645	N900_RS01305
vibrio_1792	cholerae_0239	VP2761	VC2646	N900_RS01300
vibrio_1793	cholerae_0238	VP2762	VC2647	N900_RS01295
vibrio_1794	cholerae_0237	VP2833	VC2649	N900_RS01290
vibrio_1795	cholerae_0236	VP2832	VC2651	N900_RS01285
vibrio_1796	cholerae_0235	VP2831	VC2653	N900_RS01280
vibrio_1797	cholerae_0234	VP2830	VC2654	N900_RS01275
vibrio_1798	cholerae_0233	VP2838	VC2655	N900_RS01270
vibrio_1799	cholerae_0232	VP2840	VC2656	N900_RS01265
vibrio_1800	cholerae_0231	VP2841	VC2657	N900_RS01260
vibrio_1801	cholerae_0230	VP2842	VC2658	N900_RS01255
vibrio_1802	cholerae_0229	VP2843	VC2659	N900_RS01250
vibrio_1803	cholerae_0228	VP2845	VC2660	N900_RS01245
vibrio_1804	cholerae_0227	VP2846	VC2661	N900_RS01240
vibrio_1805	cholerae_0226	VP2850	VC2662	N900_RS01235
vibrio_1806	cholerae_0225	VP2851	VC2664	N900_RS01230
vibrio_1807	cholerae_0224	VP2852	VC2665	N900_RS01225
vibrio_1808	cholerae_0223	VP0243	VC2666	N900_RS01220
vibrio_1809	cholerae_0222	VP0242	VC2667	N900_RS01215
vibrio_1810	cholerae_0221	VP0241	VC2668	N900_RS01210
vibrio_1811	cholerae_0220	VP0240	VC2669	N900_RS01205
vibrio_1812	cholerae_0219	VP0239	VC2670	N900_RS01200
vibrio_1813	cholerae_0218	VP2853	VC2671	N900_RS01195
vibrio_1814	cholerae_0217	VP0247	VC2672	N900_RS01190
vibrio_1815	cholerae_0216	VP0248	VC2673	N900_RS01185
vibrio_1816	cholerae_0215	VP0249	VC2674	N900_RS01180
vibrio_1817	cholerae_0214	VP0250	VC2675	N900_RS01175
vibrio_1818	cholerae_0213	VP0251	VC2676	N900_RS01170
vibrio_1819	cholerae_0212	VP0252	VC2677	N900_RS01165
vibrio_1820	cholerae_0211	VP0253	VC2678	N900_RS01160
vibrio_1821	cholerae_0210	VP0255	VC2679	N900_RS01155
vibrio_1822	cholerae_0209	VP2767	VC2681	N900_RS01150
vibrio_1823	cholerae_0208	VP2766	VC2682	N900_RS01145
vibrio_1824	cholerae_0207	VP2765	VC2683	N900_RS01140
vibrio_1825	cholerae_0206	VP2764	VC2684	N900_RS01135
vibrio_1826	cholerae_0205	VP2763	VC2685	N900_RS01130
vibrio_1827	cholerae_0204	VP0246	VC2686	N900_RS01125
vibrio_1828	cholerae_0203	VP0244	VC2688	N900_RS01120
vibrio_1829	cholerae_0202	VP2855	VC2689	N900_RS01115
vibrio_1830	cholerae_0201	VP2856	VC2690	N900_RS01110
vibrio_1831	cholerae_0199	VP2858	VC2692	N900_RS01100
vibrio_1832	cholerae_0198	VP2859	VC2693	N900_RS01095
vibrio_1833	cholerae_0197	VP2860	VC2694	N900_RS01090
vibrio_1834	cholerae_0196	VP2861	VC2695	N900_RS01085
vibrio_1835	cholerae_0195	VP2862	VC2696	N900_RS01080
vibrio_1836	cholerae_0193	VP2863	VC2698	N900_RS01070
vibrio_1837	cholerae_0192	VP2864	VC2699	N900_RS01065
vibrio_1838	cholerae_0191	VP2865	VC2701	N900_RS01050
vibrio_1839	cholerae_0190	VP2866	VC2702	N900_RS01045
vibrio_1840	cholerae_0189	VP2867	VC2703	N900_RS01040
vibrio_1841	cholerae_0188	VP2868	VC2704	N900_RS01035
vibrio_1842	cholerae_0187	VP2869	VC2705	N900_RS01030
vibrio_1843	cholerae_0186	VP3004	VC2706	N900_RS01025
vibrio_1844	cholerae_0185	VP0161	VC2708	N900_RS01020
vibrio_1845	cholerae_0184	VP0160	VC2709	N900_RS01015
vibrio_1846	cholerae_0183	VP0159	VC2710	N900_RS01010
vibrio_1847	cholerae_0182	VP0157	VC2711	N900_RS01005
vibrio_1848	cholerae_0181	VP0156	VC2712	N900_RS01000
vibrio_1849	cholerae_0180	VP0155	VC2713	N900_RS00995
vibrio_1850	cholerae_0179	VP0154	VC2714	N900_RS00990
vibrio_1851	cholerae_0178	VP0152	VC2715	N900_RS00985
vibrio_1852	cholerae_0177	VP0150	VC2716	N900_RS00980
vibrio_1853	cholerae_0176	VP0149	VC2717	N900_RS00975
vibrio_1854	cholerae_0175	VP0148	VC2718	N900_RS00970
vibrio_1855	cholerae_0174	VP0146	VC2720	N900_RS00960
vibrio_1856	cholerae_0173	VP0145	VC2721	N900_RS00955
vibrio_1857	cholerae_0172	VP0144	VC2722	N900_RS00950
vibrio_1858	cholerae_0170	VP0142	VC2724	N900_RS00940
vibrio_1859	cholerae_0169	VP0141	VC2725	N900_RS00935
vibrio_1860	cholerae_0168	VP0140	VC2726	N900_RS00930
vibrio_1861	cholerae_0167	VP0139	VC2727	N900_RS00925
vibrio_1862	cholerae_0166	VP0138	VC2728	N900_RS00920
vibrio_1863	cholerae_0165	VP0137	VC2729	N900_RS00915
vibrio_1864	cholerae_0164	VP0136	VC2730	N900_RS00910
vibrio_1865	cholerae_0163	VP0135	VC2731	N900_RS00905
vibrio_1866	cholerae_0162	VP0134	VC2732	N900_RS00900
vibrio_1867	cholerae_0160	VP0131	VC2735	N900_RS00885
vibrio_1868	cholerae_0159	VP0130	VC2736	N900_RS00880
vibrio_1869	cholerae_0158	VP0129	VC2738	N900_RS00875
vibrio_1870	cholerae_0156	VP0127	VC2740	N900_RS00865
vibrio_1871	cholerae_0155	VP0126	VC2741	N900_RS00860
vibrio_1872	cholerae_0154	VP0125	VC2742	N900_RS00855
vibrio_1873	cholerae_0153	VP0123	VC2743	N900_RS00850
vibrio_1874	cholerae_0152	VP0122	VC2744	N900_RS00845
vibrio_1875	cholerae_0150	VP0121	VC2746	N900_RS00835
vibrio_1876	cholerae_0148	VP0119	VC2748	N900_RS00825
vibrio_1877	cholerae_0147	VP0118	VC2749	N900_RS00820
vibrio_1878	cholerae_0146	VP0117	VC2750	N900_RS00815
vibrio_1879	cholerae_0145	VP0116	VC2751	N900_RS00810
vibrio_1880	cholerae_2426	VP0033	VC2755	N900_RS13925
vibrio_1881	cholerae_2427	VP0032	VC2756	N900_RS13930
vibrio_1882	cholerae_2428	VP0031	VC2757	N900_RS13935
vibrio_1883	cholerae_2429	VP0030	VC2758	N900_RS13940
vibrio_1884	cholerae_2430	VP0029	VC2759	N900_RS13945
vibrio_1885	cholerae_2431	VP3063	VC2760	N900_RS13950
vibrio_1886	cholerae_2432	VP3064	VC2761	N900_RS13955
vibrio_1887	cholerae_2433	VP3067	VC2762	N900_RS13960
vibrio_1888	cholerae_2434	VP3068	VC2763	N900_RS13965
vibrio_1889	cholerae_2435	VP3069	VC2764	N900_RS13970
vibrio_1890	cholerae_2436	VP3070	VC2765	N900_RS13975
vibrio_1891	cholerae_2437	VP3071	VC2766	N900_RS13980
vibrio_1892	cholerae_2438	VP3072	VC2767	N900_RS13985
vibrio_1893	cholerae_2439	VP3073	VC2768	N900_RS13990
vibrio_1894	cholerae_2440	VP3074	VC2769	N900_RS13995
vibrio_1895	cholerae_2441	VP3075	VC2770	N900_RS14000
vibrio_1896	cholerae_2442	VP3076	VC2771	N900_RS14005
vibrio_1897	cholerae_2443	VP3077	VC2772	N900_RS14010
vibrio_1898	cholerae_2444	VP3078	VC2773	N900_RS14015
vibrio_1899	cholerae_2445	VP3079	VC2774	N900_RS14020
vibrio_1900	cholerae_2446	VP3080	VC2775	N900_RS14025
vibrio_1901	cholerae_2447	VPA0001	VCA0002	N900_RS14035
vibrio_1902	cholerae_2449	VPA0005	VCA0004	N900_RS14045
vibrio_1903	cholerae_2451	VPA0011	VCA0006	N900_RS14055
vibrio_1904	cholerae_2452	VPA1419	VCA0007	N900_RS14060
vibrio_1905	cholerae_2453	VPA0024	VCA0008	N900_RS14065
vibrio_1906	cholerae_2455	VPA0143	VCA0010	N900_RS14075
vibrio_1907	cholerae_2456	VPA1623	VCA0011	N900_RS14080
vibrio_1908	cholerae_2457	VPA1620	VCA0013	N900_RS14085
vibrio_1909	cholerae_2458	VPA1619	VCA0014	N900_RS14090
vibrio_1910	cholerae_2459	VP1393	VCA0017	N900_RS14100
vibrio_1911	cholerae_2464	VPA0752	VCA0022	N900_RS14125
vibrio_1912	cholerae_2465	VPA0052	VCA0023	N900_RS14130
vibrio_1913	cholerae_2466	VP1094	VCA0024	N900_RS14135
vibrio_1914	cholerae_2467	VP1256	VCA0025	N900_RS14140
vibrio_1915	cholerae_2469	VPA0055	VCA0027	N900_RS14150
vibrio_1916	cholerae_2471	VPA0593	VCA0029	N900_RS14160
vibrio_1917	cholerae_2478	VPA1630	VCA0036	N900_RS14195
vibrio_1918	cholerae_2479	VPA1627	VCA0037	N900_RS14200
vibrio_1919	cholerae_2480	VPA1626	VCA0038	N900_RS14205
vibrio_1920	cholerae_2482	VPA1624	VCA0040	N900_RS14215
vibrio_1921	cholerae_2484	VPA1491	VCA0042	N900_RS14225
vibrio_1922	cholerae_2485	VPA1490	VCA0043	N900_RS14230
vibrio_1923	cholerae_2486	VPA1480	VCA0047	N900_RS14240
vibrio_1924	cholerae_2487	VPA1479	VCA0048	N900_RS14245
vibrio_1925	cholerae_2488	VPA1477	VCA0051	N900_RS14255
vibrio_1926	cholerae_2489	VPA1476	VCA0052	N900_RS14260
vibrio_1927	cholerae_2490	VPA1475	VCA0053	N900_RS14265
vibrio_1928	cholerae_2491	VPA1473	VCA0055	N900_RS14275
vibrio_1929	cholerae_2492	VPA1472	VCA0056	N900_RS14280
vibrio_1930	cholerae_2493	VPA1471	VCA0057	N900_RS14285
vibrio_1931	cholerae_2494	VPA1470	VCA0058	N900_RS14290
vibrio_1932	cholerae_2495	VPA1469	VCA0059	N900_RS14295
vibrio_1933	cholerae_2496	VPA1468	VCA0061	N900_RS14305
vibrio_1934	cholerae_2498	VPA1466	VCA0064	N900_RS14315
vibrio_1935	cholerae_2502	VPA1462	VCA0068	N900_RS14335
vibrio_1936	cholerae_2503	VPA1461	VCA0070	N900_RS14340
vibrio_1937	cholerae_2504	VPA1460	VCA0071	N900_RS14345
vibrio_1938	cholerae_2505	VPA1459	VCA0072	N900_RS14350
vibrio_1939	cholerae_2506	VPA1458	VCA0073	N900_RS14355
vibrio_1940	cholerae_2509	VPA0512	VCA0076	N900_RS14370
vibrio_1941	cholerae_2511	VPA1273	VCA0078	N900_RS14380
vibrio_1942	cholerae_2512	VPA0517	VCA0079	N900_RS14385
vibrio_1943	cholerae_2513	VPA0518	VCA0080	N900_RS14390
vibrio_1944	cholerae_2514	VPA0519	VCA0082	N900_RS14395
vibrio_1945	cholerae_2515	VPA0520	VCA0083	N900_RS14400
vibrio_1946	cholerae_2516	VPA0335	VCA0084	N900_RS14405
vibrio_1947	cholerae_2517	VPA0333	VCA0085	N900_RS14410
vibrio_1948	cholerae_2518	VPA0521	VCA0086	N900_RS14415
vibrio_1949	cholerae_2521	VPA0321	VCA0091	N900_RS14435
vibrio_1950	cholerae_2522	VPA1249	VCA0092	N900_RS14440
vibrio_1951	cholerae_2525	VPA0308	VCA0097	N900_RS14465
vibrio_1952	cholerae_2526	VPA0309	VCA0098	N900_RS14470
vibrio_1953	cholerae_2530	VPA1427	VCA0102	N900_RS14490
vibrio_1954	cholerae_2531	VP2290	VCA0103	N900_RS14495
vibrio_1955	cholerae_2532	VPA0062	VCA0104	N900_RS14500
vibrio_1956	cholerae_2535	VP1402	VCA0107	N900_RS14515
vibrio_1957	cholerae_2536	VP1403	VCA0108	N900_RS14520
vibrio_1958	cholerae_2544	VP1392	VCA0116	N900_RS14560
vibrio_1959	cholerae_2554	VPA1087	VCA0127	N900_RS14615
vibrio_1960	cholerae_2555	VPA1086	VCA0128	N900_RS14620
vibrio_1961	cholerae_2556	VPA1085	VCA0129	N900_RS14625
vibrio_1962	cholerae_2557	VPA1084	VCA0130	N900_RS14630
vibrio_1963	cholerae_2558	VPA1083	VCA0131	N900_RS14635
vibrio_1964	cholerae_2559	VPA1082	VCA0132	N900_RS14640
vibrio_1965	cholerae_2560	VPA1079	VCA0134	N900_RS14655
vibrio_1966	cholerae_2561	VPA0656	VCA0135	N900_RS14660
vibrio_1967	cholerae_2562	VP2381	VCA0136	N900_RS14665
vibrio_1968	cholerae_2563	VP2382	VCA0137	N900_RS14670
vibrio_1969	cholerae_2565	VPA0092	VCA0140	N900_RS14680
vibrio_1970	cholerae_2566	VPA0182	VCA0141	N900_RS14685
vibrio_1971	cholerae_2567	VPA0183	VCA0142	N900_RS14690
vibrio_1972	cholerae_2569	VPA0188	VCA0144	N900_RS14700
vibrio_1973	cholerae_2570	VPA0189	VCA0146	N900_RS14705
vibrio_1974	cholerae_2571	VPA0190	VCA0147	N900_RS14710
vibrio_1975	cholerae_2573	VPA0784	VCA0150	N900_RS14720
vibrio_1976	cholerae_2574	VPA0478	VCA0151	N900_RS14725
vibrio_1977	cholerae_2584	VPA0192	VCA0161	N900_RS14775
vibrio_1978	cholerae_2585	VPA0582	VCA0163	N900_RS14785
vibrio_1979	cholerae_2586	VPA0145	VCA0164	N900_RS14790
vibrio_1980	cholerae_2587	VPA1457	VCA0165	N900_RS14795
vibrio_1981	cholerae_2589	VP0374	VCA0167	N900_RS14805
vibrio_1982	cholerae_2590	VPA1454	VCA0172	N900_RS14820
vibrio_1983	cholerae_2591	VPA1453	VCA0173	N900_RS14825
vibrio_1984	cholerae_2592	VPA1452	VCA0174	N900_RS14830
vibrio_1985	cholerae_2594	VPA1449	VCA0176	N900_RS14840
vibrio_1986	cholerae_2595	VPA1448	VCA0177	N900_RS14845
vibrio_1987	cholerae_2597	VPA0195	VCA0179	N900_RS14855
vibrio_1988	cholerae_2598	VPA1193	VCA0180	N900_RS14860
vibrio_1989	cholerae_2599	VPA1439	VCA0181	N900_RS14865
vibrio_1990	cholerae_2602	VPA0552	VCA0184	N900_RS14880
vibrio_1991	cholerae_2604	VPA0703	VCA0186	N900_RS14890
vibrio_1992	cholerae_2606	VPA1162	VCA0189	N900_RS14900
vibrio_1993	cholerae_2607	VPA1161	VCA0190	N900_RS14905
vibrio_1994	cholerae_2609	VPA0144	VCA0192	N900_RS14915
vibrio_1995	cholerae_2610	VP0632	VCA0193	N900_RS14920
vibrio_1996	cholerae_2613	VPA1159	VCA0197	N900_RS14940
vibrio_1997	cholerae_2618	VPA0390	VCA0204	N900_RS14970
vibrio_1998	cholerae_2619	VPA0981	VCA0205	N900_RS14975
vibrio_1999	cholerae_2620	VPA0412	VCA0207	N900_RS14980
[truncated: 347 more rows]
