# Supplementary material for: Unsupervised Learning Approach for Comparing Multiple Transposon Insertion Sequencing Studies
Source: mSphere. 2019 Feb 20;4(1):e00031-19. doi: 10.1128/mSphere.00031-19 (PMC6382967; doi:10.1128/mSphere.00031-19)
Supplement: TABLE S2 [file mSphere.00031-19-st002.xlsx]

## Sheet: Legend
An unsupervised learning approach for comparing multiple transposon-insertion sequencing studies
Table S2	COG classification of core vibrio gene set and V. parahaemolyticus genome.
Sheets
	core vibrio COGs
	Column A	Locus Tag	corresponding to genes in V. parahaemolyticus genome		sorted by locus tag
	Column B	core vibrio locus tag	core vibrio gene set locus tag (from Table S1)
	Column C	Protein ID	RefSeq protein sequence ID
	Column D	COG	COG number
	Column E	class	COG class
	Column F	class description	Description of COG class
	Column G	# of classes	Number of COG classes associated with each gene
	V parahaemolyticus genome COGs
	Column A	Locus Tag	for genes in V. parahaemolyticus genome		sorted by locus tag
	Column B	Protein ID	RefSeq protein sequence ID
	Column C	COG	COG number
	Column D	class	COG class
	Column E	class description	Description of COG class
	Column F	# of classes	Number of COG classes associated with each gene

## Sheet: core vibrio COGs
Locus Tag	core vibrio locus tag	Protein ID	COG	class	class description	# of classes
VP0001	vibrio_0001	NP_796380.1	COG0716	C	Energy production and conversion	1
VP0002	vibrio_0002	NP_796381.1	COG0486	R	General function prediction only	1
VP0003	vibrio_0003	NP_796382.1	COG0706	U	Intracellular trafficking, secretion, and vesicular transport	1
VP0004	vibrio_0004	NP_796383.1	COG0594	J	Translation, ribosomal structure and biogenesis	1
VP0005	vibrio_0005	NP_796384.1	N/A	N/A	N/A	N/A
VP0006	vibrio_0006	NP_796385.1	COG1126	E	Amino acid transport and metabolism	1
VP0007	vibrio_0007	NP_796386.1	COG0765	E	Amino acid transport and metabolism	1
VP0008	vibrio_0008	NP_796387.1	COG0834	ET	Multiple classes	2
VP0011	vibrio_0009	NP_796390.1	COG0593	L	Replication, recombination and repair	1
VP0012	vibrio_0010	NP_796391.1	COG0592	L	Replication, recombination and repair	1
VP0013	vibrio_0011	NP_796392.1	COG1195	L	Replication, recombination and repair	1
VP0014	vibrio_0012	NP_796393.1	COG0187	L	Replication, recombination and repair	1
VP0017	vibrio_0013	NP_796396.1	N/A	N/A	N/A	N/A
VP0018	vibrio_0014	NP_796397.1	COG0071	O	Posttranslational modification, protein turnover, chaperones	1
VP0019	vibrio_0015	NP_796398.1	COG3977	E	Amino acid transport and metabolism	1
VP0021	vibrio_0016	NP_796400.1	COG0751	J	Translation, ribosomal structure and biogenesis	1
VP0022	vibrio_0017	NP_796401.1	COG0752	J	Translation, ribosomal structure and biogenesis	1
VP0023	vibrio_0018	NP_796402.1	COG2119	S	Function unknown	1
VP0024	vibrio_0019	NP_796403.1	N/A	N/A	N/A	N/A
VP0025	vibrio_0020	NP_796404.1	COG0425	O	Posttranslational modification, protein turnover, chaperones	1
VP0026	vibrio_0021	NP_796405.1	N/A	N/A	N/A	N/A
VP0028	vibrio_0022	NP_796407.1	COG0604	CR	Multiple classes	2
VP3062	vibrio_0023	NP_799441.1	COG1171	E	Amino acid transport and metabolism	1
VP3061	vibrio_0024	NP_799440.1	COG0129	EG	Multiple classes	2
VP3060	vibrio_0025	NP_799439.1	COG0115	EH	Multiple classes	2
VP3059	vibrio_0026	NP_799438.1	COG3978	S	Function unknown	1
VP3058	vibrio_0027	NP_799437.1	COG0028	EH	Multiple classes	2
VP3057	vibrio_0028	NP_799436.1	COG0606	O	Posttranslational modification, protein turnover, chaperones	1
VP3055	vibrio_0029	NP_799434.1	COG0204	I	Lipid transport and metabolism	1
VP3053	vibrio_0030	NP_799432.2	COG2334	R	General function prediction only	1
VP3052	vibrio_0031	NP_799431.1	COG0348	C	Energy production and conversion	1
VP3051	vibrio_0032	NP_799430.1	COG3084	S	Function unknown	1
VP3050	vibrio_0033	NP_799429.1	N/A	N/A	N/A	N/A
VP3049	vibrio_0034	NP_799428.1	COG4326	R	General function prediction only	1
VP3048	vibrio_0035	NP_799427.1	COG1272	R	General function prediction only	1
VP3046	vibrio_0036	NP_799425.1	COG0168	P	Inorganic ion transport and metabolism	1
VP3045	vibrio_0037	NP_799424.1	COG0569	P	Inorganic ion transport and metabolism	1
VP3044	vibrio_0038	NP_799423.1	COG0144	J	Translation, ribosomal structure and biogenesis	1
VP3043	vibrio_0039	NP_799422.1	COG0223	J	Translation, ribosomal structure and biogenesis	1
VP3042	vibrio_0040	NP_799421.1	COG0242	J	Translation, ribosomal structure and biogenesis	1
VP3041	vibrio_0041	NP_799420.1	COG1652	S	Function unknown	1
VP3040	vibrio_0042	NP_799419.1	COG0758	LU	Multiple classes	2
VP3039	vibrio_0043	NP_799418.1	COG2922	S	Function unknown	1
VP3038	vibrio_0044	NP_799417.1	COG0551	L	Replication, recombination and repair	1
VP3037	vibrio_0045	NP_799416.1	COG0026	F	Nucleotide transport and metabolism	1
VP3036	vibrio_0046	NP_799415.1	COG0041	F	Nucleotide transport and metabolism	1
VP3035	vibrio_0047	NP_799414.1	COG0009	J	Translation, ribosomal structure and biogenesis	1
VP3034	vibrio_0048	NP_799413.1	COG0408	H	Coenzyme transport and metabolism	1
VP3033	vibrio_0049	NP_799412.1	COG0169	E	Amino acid transport and metabolism	1
VP3032	vibrio_0050	NP_799411.1	N/A	N/A	N/A	N/A
VP3031	vibrio_0051	NP_799410.1	COG0663	R	General function prediction only	1
VP3028	vibrio_0052	NP_799407.1	COG0239	D	Cell cycle control, cell division, chromosome partitioning	1
VP3027	vibrio_0053	NP_799406.1	COG0422	H	Coenzyme transport and metabolism	1
VP3023	vibrio_0054	NP_799402.1	COG2022	H	Coenzyme transport and metabolism	1
VP3022	vibrio_0055	NP_799401.1	COG1060	HR	Multiple classes	2
VP3021	vibrio_0056	NP_799400.1	COG0006	E	Amino acid transport and metabolism	1
VP3020	vibrio_0057	NP_799399.1	COG0583	K	Transcription	1
VP3019	vibrio_0058	NP_799398.1	COG2814	G	Carbohydrate transport and metabolism	1
VP3018	vibrio_0059	NP_799397.1	N/A	N/A	N/A	N/A
VP0072	vibrio_0060	NP_796450.2	COG1522	K	Transcription	1
VP0073	vibrio_0061	NP_796452.1	N/A	N/A	N/A	N/A
VP0075	vibrio_0062	NP_796454.1	N/A	N/A	N/A	N/A
VP0076	vibrio_0063	NP_796455.1	COG0589	T	Signal transduction mechanisms	1
VP0077	vibrio_0064	NP_796456.1	COG1528	P	Inorganic ion transport and metabolism	1
VP0078	vibrio_0065	NP_796457.1	N/A	N/A	N/A	N/A
VP0079	vibrio_0066	NP_796458.1	COG2081	R	General function prediction only	1
VP0093	vibrio_0067	NP_796472.1	COG0697	GER	Multiple classes	3
VP0094	vibrio_0068	NP_796473.1	COG1322	S	Function unknown	1
VP0095	vibrio_0069	NP_796474.1	COG2226	H	Coenzyme transport and metabolism	1
VP0096	vibrio_0070	NP_796475.1	COG3165	S	Function unknown	1
VP0097	vibrio_0071	NP_796476.1	COG0661	R	General function prediction only	1
VP0098	vibrio_0072	NP_796477.1	COG1826	U	Intracellular trafficking, secretion, and vesicular transport	1
VP0100	vibrio_0073	NP_796479.1	COG0805	U	Intracellular trafficking, secretion, and vesicular transport	1
VP1718	vibrio_0074	NP_798097.1	COG1858	P	Inorganic ion transport and metabolism	1
VP2943	vibrio_0075	NP_799322.1	COG0534	V	Defense mechanisms	1
VP2944	vibrio_0076	NP_799323.1	COG3315	Q	Secondary metabolites biosynthesis, transport and catabolism	1
VP2945	vibrio_0077	NP_799324.1	COG1974	KT	Multiple classes	2
VP2947	vibrio_0078	NP_799326.1	COG2937	I	Lipid transport and metabolism	1
VP2948	vibrio_0079	NP_799327.1	COG0382	H	Coenzyme transport and metabolism	1
VP2949	vibrio_0080	NP_799328.1	COG3161	H	Coenzyme transport and metabolism	1
VP2950	vibrio_0081	NP_799329.1	COG1580	N	Cell motility	1
VP2951	vibrio_0082	NP_799330.1	COG0705	R	General function prediction only	1
VP2952	vibrio_0083	NP_799331.1	COG0607	P	Inorganic ion transport and metabolism	1
VP0103	vibrio_0084	NP_796481.1	COG0084	L	Replication, recombination and repair	1
VP0104	vibrio_0085	NP_796483.1	COG0113	H	Coenzyme transport and metabolism	1
VP0105	vibrio_0086	NP_796484.1	COG3375	S	Function unknown	1
VP0107	vibrio_0087	NP_796486.1	COG0749	L	Replication, recombination and repair	1
VP0109	vibrio_0088	NP_796488.1	COG0218	R	General function prediction only	1
VP0112	vibrio_0089	NP_796491.1	COG2227	H	Coenzyme transport and metabolism	1
VP0113	vibrio_0090	NP_796492.1	COG3078	S	Function unknown	1
VP0114	vibrio_0091	NP_796493.1	N/A	N/A	N/A	N/A
VP0115	vibrio_0092	NP_796494.1	COG0635	H	Coenzyme transport and metabolism	1
VP2991	vibrio_0093	NP_799370.1	COG3071	H	Coenzyme transport and metabolism	1
VP2990	vibrio_0094	NP_799369.1	COG2959	H	Coenzyme transport and metabolism	1
VP2989	vibrio_0095	NP_799368.1	COG1587	H	Coenzyme transport and metabolism	1
VP2988	vibrio_0096	NP_799367.1	COG0181	H	Coenzyme transport and metabolism	1
VP2987	vibrio_0097	NP_799366.1	COG3072	F	Nucleotide transport and metabolism	1
VP2986	vibrio_0098	NP_799365.1	COG1965	P	Inorganic ion transport and metabolism	1
VP2984	vibrio_0099	NP_799363.1	COG0019	E	Amino acid transport and metabolism	1
VP2983	vibrio_0100	NP_799362.1	COG0253	E	Amino acid transport and metabolism	1
VP2982	vibrio_0101	NP_799361.1	COG3159	S	Function unknown	1
VP2981	vibrio_0102	NP_799360.1	COG4973	L	Replication, recombination and repair	1
VP2977	vibrio_0103	NP_799356.1	COG3650	S	Function unknown	1
VP2975	vibrio_0104	NP_799354.1	COG0561	R	General function prediction only	1
VP2974	vibrio_0105	NP_799353.1	COG2267	I	Lipid transport and metabolism	1
VP2973	vibrio_0106	NP_799352.1	COG1280	E	Amino acid transport and metabolism	1
VP2972	vibrio_0107	NP_799351.1	COG3434	T	Signal transduction mechanisms	1
VPA0563	vibrio_0108	NP_800073.1	COG0783	P	Inorganic ion transport and metabolism	1
VP2965	vibrio_0109	NP_799344.1	N/A	N/A	N/A	N/A
VP2964	vibrio_0110	NP_799343.1	N/A	N/A	N/A	N/A
VP2958	vibrio_0111	NP_799337.1	COG3776	S	Function unknown	1
VP2957	vibrio_0112	NP_799336.1	COG0742	L	Replication, recombination and repair	1
VP2956	vibrio_0113	NP_799335.1	COG0552	U	Intracellular trafficking, secretion, and vesicular transport	1
VP2955	vibrio_0114	NP_799334.1	COG2884	D	Cell cycle control, cell division, chromosome partitioning	1
VP2954	vibrio_0115	NP_799333.1	COG2177	D	Cell cycle control, cell division, chromosome partitioning	1
VP2953	vibrio_0116	NP_799332.1	COG0568	K	Transcription	1
VP2942	vibrio_0117	NP_799321.1	COG1249	C	Energy production and conversion	1
VP2941	vibrio_0118	NP_799320.1	COG1309	K	Transcription	1
VP2940	vibrio_0119	NP_799319.1	N/A	N/A	N/A	N/A
VP2939	vibrio_0120	NP_799318.1	COG2265	J	Translation, ribosomal structure and biogenesis	1
VP2936	vibrio_0121	NP_799315.1	COG0796	M	Cell wall/membrane/envelope biogenesis	1
VP2935	vibrio_0122	NP_799314.1	COG0724	R	General function prediction only	1
VP0034	vibrio_0123	NP_796413.1	COG0583	K	Transcription	1
VP0035	vibrio_0124	NP_796414.1	COG0059	EH	Multiple classes	2
VP0036	vibrio_0125	NP_796415.1	COG2960	S	Function unknown	1
VP0038	vibrio_0126	NP_796417.1	COG0841	V	Defense mechanisms	1
VP0039	vibrio_0127	NP_796418.1	COG0845	M	Cell wall/membrane/envelope biogenesis	1
VP0040	vibrio_0128	NP_796419.1	COG1309	K	Transcription	1
VP0041	vibrio_0129	NP_796420.1	COG0210	L	Replication, recombination and repair	1
VP0042	vibrio_0130	NP_796421.1	COG3245	C	Energy production and conversion	1
VP0047	vibrio_0131	NP_796426.1	COG1123	R	General function prediction only	1
VP0048	vibrio_0132	NP_796427.1	COG0747	E	Amino acid transport and metabolism	1
VP0049	vibrio_0133	NP_796428.1	COG0601	EP	Multiple classes	2
VP0050	vibrio_0134	NP_796429.1	COG1173	EP	Multiple classes	2
VP0068	vibrio_0135	NP_796447.1	COG1249	C	Energy production and conversion	1
VP0069	vibrio_0136	NP_796448.1	COG2961	R	General function prediction only	1
VP0070	vibrio_0137	NP_796449.1	COG0339	E	Amino acid transport and metabolism	1
VP3013	vibrio_0138	NP_799392.1	COG0210	L	Replication, recombination and repair	1
VP3010	vibrio_0139	NP_799389.1	COG1280	E	Amino acid transport and metabolism	1
VP3009	vibrio_0140	NP_799388.1	COG2207	K	Transcription	1
VP3011	vibrio_0141	NP_799390.1	COG0405	E	Amino acid transport and metabolism	1
VP3008	vibrio_0142	NP_799387.1	COG2962	R	General function prediction only	1
VP3007	vibrio_0143	NP_799386.1	COG0514	L	Replication, recombination and repair	1
VP3006	vibrio_0144	NP_799385.1	N/A	N/A	N/A	N/A
VPA1434	vibrio_0145	NP_800944.1	COG1132	V	Defense mechanisms	1
VPA1435	vibrio_0146	NP_800945.1	COG4773	P	Inorganic ion transport and metabolism	1
VPA1436	vibrio_0147	NP_800946.1	COG1120	PH	Multiple classes	2
VPA1437	vibrio_0148	NP_800947.1	COG0614	P	Inorganic ion transport and metabolism	1
VPA1438	vibrio_0149	NP_800948.1	COG0609	P	Inorganic ion transport and metabolism	1
VPA1741	vibrio_0150	NP_801251.1	COG1737	K	Transcription	1
VPA1743	vibrio_0151	NP_801253.1	COG2103	R	General function prediction only	1
VPA1744	vibrio_0152	NP_801254.1	COG1263	G	Carbohydrate transport and metabolism	1
VP0176	vibrio_0153	NP_796555.1	COG1561	S	Function unknown	1
VP0177	vibrio_0154	NP_796556.1	COG0689	J	Translation, ribosomal structure and biogenesis	1
VP0178	vibrio_0155	NP_796557.1	COG0461	F	Nucleotide transport and metabolism	1
VP0180	vibrio_0156	NP_796559.1	COG1309	K	Transcription	1
VP0181	vibrio_0157	NP_796560.1	COG0452	H	Coenzyme transport and metabolism	1
VP0183	vibrio_0158	NP_796562.1	COG0840	NT	Multiple classes	2
VP0184	vibrio_0159	NP_796563.1	COG2003	L	Replication, recombination and repair	1
VP0185	vibrio_0160	NP_796564.1	COG0227	J	Translation, ribosomal structure and biogenesis	1
VP0186	vibrio_0161	NP_796565.1	COG0267	J	Translation, ribosomal structure and biogenesis	1
VP0189	vibrio_0162	NP_796568.1	COG0266	L	Replication, recombination and repair	1
VP0190	vibrio_0163	NP_796569.1	COG0669	H	Coenzyme transport and metabolism	1
VP0193	vibrio_0164	NP_796572.1	COG0463	M	Cell wall/membrane/envelope biogenesis	1
VP0194	vibrio_0165	NP_796573.1	COG0859	M	Cell wall/membrane/envelope biogenesis	1
VP0196	vibrio_0166	NP_796575.1	COG0478	T	Signal transduction mechanisms	1
VP0211	vibrio_0167	NP_796590.1	COG1519	M	Cell wall/membrane/envelope biogenesis	1
VP0212	vibrio_0168	NP_796591.1	COG0859	M	Cell wall/membrane/envelope biogenesis	1
VP0214	vibrio_0169	NP_796593.1	COG0451	MG	Multiple classes	2
VP0235	vibrio_0170	NP_796614.1	COG1086	MG	Multiple classes	2
VP0238	vibrio_0171	NP_796617.1	COG1236	J	Translation, ribosomal structure and biogenesis	1
VP2915	vibrio_0172	NP_799294.1	COG1573	L	Replication, recombination and repair	1
VP2914	vibrio_0173	NP_799293.1	COG0111	HE	Multiple classes	2
VP2913	vibrio_0174	NP_799292.1	COG3068	S	Function unknown	1
VPA0967	vibrio_0175	NP_800477.1	COG1482	G	Carbohydrate transport and metabolism	1
VP2912	vibrio_0176	NP_799291.1	COG1253	R	General function prediction only	1
VP2911	vibrio_0177	NP_799290.1	COG0776	L	Replication, recombination and repair	1
VP2899	vibrio_0178	NP_799278.1	N/A	N/A	N/A	N/A
VP2898	vibrio_0179	NP_799277.1	COG0151	F	Nucleotide transport and metabolism	1
VP2896	vibrio_0180	NP_799275.1	COG0138	F	Nucleotide transport and metabolism	1
VP2894	vibrio_0181	NP_799273.1	COG0789	K	Transcription	1
VP2893	vibrio_0182	NP_799272.1	COG3710	K	Transcription	1
VP2891	vibrio_0183	NP_799270.1	COG0531	E	Amino acid transport and metabolism	1
VP2890	vibrio_0184	NP_799269.1	COG1982	E	Amino acid transport and metabolism	1
VP0064	vibrio_0185	NP_796443.1	COG2610	GE	Multiple classes	2
VP0063	vibrio_0186	NP_796442.1	COG3265	G	Carbohydrate transport and metabolism	1
VP0062	vibrio_0187	NP_796441.1	COG0129	EG	Multiple classes	2
VP0058	vibrio_0188	NP_796437.1	COG1609	K	Transcription	1
VP2885	vibrio_0189	NP_799264.1	COG2901	KL	Multiple classes	2
VP2884	vibrio_0190	NP_799263.1	COG0042	J	Translation, ribosomal structure and biogenesis	1
VP2883	vibrio_0191	NP_799262.1	COG2264	J	Translation, ribosomal structure and biogenesis	1
VP2881	vibrio_0192	NP_799260.1	COG0439	I	Lipid transport and metabolism	1
VP2880	vibrio_0193	NP_799259.1	COG0511	I	Lipid transport and metabolism	1
VP2879	vibrio_0194	NP_799258.1	COG0757	E	Amino acid transport and metabolism	1
VP2878	vibrio_0195	NP_799257.1	COG0365	I	Lipid transport and metabolism	1
VP2877	vibrio_0196	NP_799256.1	COG0847	L	Replication, recombination and repair	1
VP2876	vibrio_0197	NP_799255.1	COG2905	T	Signal transduction mechanisms	1
VP2875	vibrio_0198	NP_799254.1	N/A	N/A	N/A	N/A
VP2874	vibrio_0199	NP_799253.1	COG0591	ER	Multiple classes	2
VP3003	vibrio_0200	NP_799382.1	COG0248	FP	Multiple classes	2
VP3002	vibrio_0201	NP_799381.1	COG0513	LKJ	Multiple classes	3
VP3001	vibrio_0202	NP_799380.1	COG3118	O	Posttranslational modification, protein turnover, chaperones	1
VP3000	vibrio_0203	NP_799379.1	COG1158	K	Transcription	1
VP2999	vibrio_0204	NP_799377.1	N/A	N/A	N/A	N/A
VP2997	vibrio_0205	NP_799376.1	COG0043	H	Coenzyme transport and metabolism	1
VP2996	vibrio_0206	NP_799375.1	COG0633	C	Energy production and conversion	1
VP2995	vibrio_0207	NP_799374.1	COG0543	HC	Multiple classes	2
VP2934	vibrio_0208	NP_799313.1	COG1502	I	Lipid transport and metabolism	1
VP2932	vibrio_0209	NP_799311.1	COG0812	M	Cell wall/membrane/envelope biogenesis	1
VP2931	vibrio_0210	NP_799310.1	COG0340	H	Coenzyme transport and metabolism	1
VP2928	vibrio_0211	NP_799307.1	COG0690	U	Intracellular trafficking, secretion, and vesicular transport	1
VP2927	vibrio_0212	NP_799306.1	COG0250	K	Transcription	1
VP2926	vibrio_0213	NP_799305.1	COG0080	J	Translation, ribosomal structure and biogenesis	1
VP2925	vibrio_0214	NP_799304.1	COG0081	J	Translation, ribosomal structure and biogenesis	1
VP2924	vibrio_0215	NP_799303.1	COG0244	J	Translation, ribosomal structure and biogenesis	1
VP2923	vibrio_0216	NP_799302.1	COG0222	J	Translation, ribosomal structure and biogenesis	1
VP2922	vibrio_0217	NP_799301.1	COG0085	K	Transcription	1
VP2921	vibrio_0218	NP_799300.1	COG0086	K	Transcription	1
VP2920	vibrio_0219	NP_799299.1	COG3160	K	Transcription	1
VP2919	vibrio_0220	NP_799298.1	COG2816	L	Replication, recombination and repair	1
VP2916	vibrio_0221	NP_799295.1	COG0407	H	Coenzyme transport and metabolism	1
VP2836	vibrio_0222	NP_799215.1	COG1309	K	Transcription	1
VP2835	vibrio_0223	NP_799214.1	N/A	N/A	N/A	N/A
VP2834	vibrio_0224	NP_799213.1	COG4942	D	Cell cycle control, cell division, chromosome partitioning	1
VP2829	vibrio_0225	NP_799208.1	COG0696	G	Carbohydrate transport and metabolism	1
VP2828	vibrio_0226	NP_799207.1	COG2510	S	Function unknown	1
VP2826	vibrio_0227	NP_799205.1	COG0471	P	Inorganic ion transport and metabolism	1
VP2825	vibrio_0228	NP_799204.1	COG0688	I	Lipid transport and metabolism	1
VP2823	vibrio_0229	NP_799202.1	COG1949	A	RNA processing and modification	1
VP2822	vibrio_0230	NP_799201.1	COG1600	C	Energy production and conversion	1
VP2821	vibrio_0231	NP_799200.1	COG0802	R	General function prediction only	1
VP2820	vibrio_0232	NP_799199.1	COG0860	M	Cell wall/membrane/envelope biogenesis	1
VP2819	vibrio_0233	NP_799198.1	COG0323	L	Replication, recombination and repair	1
VP2818	vibrio_0234	NP_799197.1	COG0324	J	Translation, ribosomal structure and biogenesis	1
VP2817	vibrio_0235	NP_799196.1	COG1923	R	General function prediction only	1
VP2816	vibrio_0236	NP_799195.1	COG2262	R	General function prediction only	1
VP2815	vibrio_0237	NP_799194.1	COG0330	O	Posttranslational modification, protein turnover, chaperones	1
VP2814	vibrio_0238	NP_799193.1	COG0330	O	Posttranslational modification, protein turnover, chaperones	1
VP2813	vibrio_0239	NP_799192.1	COG3242	S	Function unknown	1
VP2780	vibrio_0240	NP_799159.1	COG2900	S	Function unknown	1
VP2779	vibrio_0241	NP_799158.1	COG2319	R	General function prediction only	1
VP2778	vibrio_0242	NP_799157.1	COG0545	O	Posttranslational modification, protein turnover, chaperones	1
VP2777	vibrio_0243	NP_799156.1	COG2964	S	Function unknown	1
VP2776	vibrio_0244	NP_799155.1	COG1553	P	Inorganic ion transport and metabolism	1
VP2773	vibrio_0245	NP_799152.1	COG0048	J	Translation, ribosomal structure and biogenesis	1
VP2772	vibrio_0246	NP_799151.1	COG0049	J	Translation, ribosomal structure and biogenesis	1
VP2771	vibrio_0247	NP_799150.1	COG0480	J	Translation, ribosomal structure and biogenesis	1
VP2769	vibrio_0248	NP_799148.1	COG2906	P	Inorganic ion transport and metabolism	1
VP2768	vibrio_0249	NP_799147.1	COG2193	P	Inorganic ion transport and metabolism	1
VP2740	vibrio_0250	NP_799119.1	COG0360	J	Translation, ribosomal structure and biogenesis	1
VP2739	vibrio_0251	NP_799118.1	COG2965	L	Replication, recombination and repair	1
VP2738	vibrio_0252	NP_799117.1	COG0238	J	Translation, ribosomal structure and biogenesis	1
VP2737	vibrio_0253	NP_799116.1	COG0359	J	Translation, ribosomal structure and biogenesis	1
VP2736	vibrio_0254	NP_799115.1	COG3137	M	Cell wall/membrane/envelope biogenesis	1
VP2735	vibrio_0255	NP_799114.1	COG0305	L	Replication, recombination and repair	1
VP2734	vibrio_0256	NP_799113.1	COG0787	M	Cell wall/membrane/envelope biogenesis	1
VP2732	vibrio_0257	NP_799111.1	COG0432	S	Function unknown	1
VP2731	vibrio_0258	NP_799110.1	COG0166	G	Carbohydrate transport and metabolism	1
VPA0100	vibrio_0259	NP_799610.1	COG2220	R	General function prediction only	1
VP2730	vibrio_0260	NP_799109.1	COG1406	N	Cell motility	1
VP2729	vibrio_0261	NP_799108.1	COG0735	P	Inorganic ion transport and metabolism	1
VP2727	vibrio_0262	NP_799106.1	COG0042	J	Translation, ribosomal structure and biogenesis	1
VP2725	vibrio_0263	NP_799104.2	N/A	N/A	N/A	N/A
VP2723	vibrio_0264	NP_799102.1	N/A	N/A	N/A	N/A
VP2722	vibrio_0265	NP_799101.1	COG0369	P	Inorganic ion transport and metabolism	1
VP2721	vibrio_0266	NP_799100.1	COG0155	P	Inorganic ion transport and metabolism	1
VP2720	vibrio_0267	NP_799099.1	COG0175	EH	Multiple classes	2
VP2718	vibrio_0268	NP_799097.1	COG0025	P	Inorganic ion transport and metabolism	1
VP2717	vibrio_0269	NP_799096.1	COG1410	E	Amino acid transport and metabolism	1
VP2715	vibrio_0270	NP_799095.1	COG0527	E	Amino acid transport and metabolism	1
VP2714	vibrio_0271	NP_799093.1	COG0075	E	Amino acid transport and metabolism	1
VP2713	vibrio_0272	NP_799092.1	COG3307	M	Cell wall/membrane/envelope biogenesis	1
VP2712	vibrio_0273	NP_799091.1	COG0178	L	Replication, recombination and repair	1
VP2710	vibrio_0274	NP_799089.1	COG2197	TK	Multiple classes	2
VP2709	vibrio_0275	NP_799088.1	COG0629	L	Replication, recombination and repair	1
VP2708	vibrio_0276	NP_799087.1	COG2200	T	Signal transduction mechanisms	1
VP2704	vibrio_0277	NP_799083.1	COG1450	NU	Multiple classes	2
VP2703	vibrio_0278	NP_799082.1	COG3267	U	Intracellular trafficking, secretion, and vesicular transport	1
VP2701	vibrio_0279	NP_799080.1	COG2804	NU	Multiple classes	2
VP2700	vibrio_0280	NP_799079.1	COG1459	NU	Multiple classes	2
VP2691	vibrio_0281	NP_799070.1	COG1077	D	Cell cycle control, cell division, chromosome partitioning	1
VP2690	vibrio_0282	NP_799069.1	COG1792	M	Cell wall/membrane/envelope biogenesis	1
VP2689	vibrio_0283	NP_799068.1	COG2891	M	Cell wall/membrane/envelope biogenesis	1
VP2688	vibrio_0284	NP_799067.1	COG0424	D	Cell cycle control, cell division, chromosome partitioning	1
VP2687	vibrio_0285	NP_799066.1	COG1530	J	Translation, ribosomal structure and biogenesis	1
VP2686	vibrio_0286	NP_799065.1	COG3164	S	Function unknown	1
VP2685	vibrio_0287	NP_799064.1	COG0388	R	General function prediction only	1
VP2684	vibrio_0288	NP_799063.1	COG0312	R	General function prediction only	1
VP2652	vibrio_0289	NP_799031.1	COG2235	E	Amino acid transport and metabolism	1
VP2650	vibrio_0290	NP_799029.1	COG3076	S	Function unknown	1
VP2649	vibrio_0291	NP_799028.1	N/A	N/A	N/A	N/A
VP2647	vibrio_0292	NP_799026.1	COG3205	S	Function unknown	1
VP0319	vibrio_0293	NP_796698.1	COG0589	T	Signal transduction mechanisms	1
VP0320	vibrio_0294	NP_796699.1	COG4666	R	General function prediction only	1
VP0324	vibrio_0295	NP_796703.2	COG1438	K	Transcription	1
VP0325	vibrio_0296	NP_796704.1	COG0039	C	Energy production and conversion	1
VP0327	vibrio_0297	NP_796706.1	COG0142	H	Coenzyme transport and metabolism	1
VP0328	vibrio_0298	NP_796707.1	COG0261	J	Translation, ribosomal structure and biogenesis	1
VP0329	vibrio_0299	NP_796708.1	COG0211	J	Translation, ribosomal structure and biogenesis	1
VP0330	vibrio_0300	NP_796709.1	COG0536	R	General function prediction only	1
VP0331	vibrio_0301	NP_796710.1	COG2966	S	Function unknown	1
VP0332	vibrio_0302	NP_796711.1	COG3610	S	Function unknown	1
VP0333	vibrio_0303	NP_796712.1	COG0262	H	Coenzyme transport and metabolism	1
VP0334	vibrio_0304	NP_796713.1	COG0639	T	Signal transduction mechanisms	1
VP0335	vibrio_0305	NP_796714.1	COG2967	P	Inorganic ion transport and metabolism	1
VP0336	vibrio_0306	NP_796715.1	COG0030	J	Translation, ribosomal structure and biogenesis	1
VP0337	vibrio_0307	NP_796716.1	COG1995	H	Coenzyme transport and metabolism	1
VP0338	vibrio_0308	NP_796717.1	COG0760	O	Posttranslational modification, protein turnover, chaperones	1
VP0339	vibrio_0309	NP_796718.1	COG1452	M	Cell wall/membrane/envelope biogenesis	1
VP0340	vibrio_0310	NP_796719.1	COG1076	O	Posttranslational modification, protein turnover, chaperones	1
VP2629	vibrio_0311	NP_799008.1	COG0840	NT	Multiple classes	2
VP2628	vibrio_0312	NP_799007.1	COG0741	M	Cell wall/membrane/envelope biogenesis	1
VP2627	vibrio_0313	NP_799006.1	COG2924	CO	Multiple classes	2
VP2626	vibrio_0314	NP_799005.1	COG1194	L	Replication, recombination and repair	1
VP2625	vibrio_0315	NP_799004.1	COG0220	R	General function prediction only	1
VP2623	vibrio_0316	NP_799002.1	COG2066	E	Amino acid transport and metabolism	1
VP2622	vibrio_0317	NP_799001.1	COG0635	H	Coenzyme transport and metabolism	1
VP2621	vibrio_0318	NP_799000.1	COG0127	F	Nucleotide transport and metabolism	1
VP2620	vibrio_0319	NP_798999.1	N/A	N/A	N/A	N/A
VP2619	vibrio_0320	NP_798998.1	COG1872	S	Function unknown	1
VP2618	vibrio_0321	NP_798997.1	COG0762	S	Function unknown	1
VP2617	vibrio_0322	NP_798996.1	COG0345	E	Amino acid transport and metabolism	1
VP2616	vibrio_0323	NP_798995.1	COG0325	R	General function prediction only	1
VP2615	vibrio_0324	NP_798994.1	COG2805	NU	Multiple classes	2
VP2614	vibrio_0325	NP_798993.1	COG5008	NU	Multiple classes	2
VPA0369	vibrio_0326	NP_799879.1	COG2197	TK	Multiple classes	2
VPA0368	vibrio_0327	NP_799878.1	COG0162	J	Translation, ribosomal structure and biogenesis	1
VP2613	vibrio_0328	NP_798992.1	COG0816	L	Replication, recombination and repair	1
VP2612	vibrio_0329	NP_798991.2	COG1678	K	Transcription	1
VP2611	vibrio_0330	NP_798990.1	COG0189	HJ	Multiple classes	2
VP2610	vibrio_0331	NP_798989.1	COG1385	S	Function unknown	1
VP2609	vibrio_0332	NP_798988.1	COG2356	L	Replication, recombination and repair	1
VP2608	vibrio_0333	NP_798987.1	COG3091	S	Function unknown	1
VP2606	vibrio_0334	NP_798985.1	COG0192	H	Coenzyme transport and metabolism	1
VP2603	vibrio_0335	NP_798982.1	COG0583	K	Transcription	1
VP2602	vibrio_0336	NP_798981.1	COG4771	P	Inorganic ion transport and metabolism	1
VP2601	vibrio_0337	NP_798980.1	COG0057	G	Carbohydrate transport and metabolism	1
VP2600	vibrio_0338	NP_798979.1	COG0126	G	Carbohydrate transport and metabolism	1
VP2599	vibrio_0339	NP_798978.1	COG0191	G	Carbohydrate transport and metabolism	1
VP2598	vibrio_0340	NP_798977.1	COG0668	M	Cell wall/membrane/envelope biogenesis	1
VP2596	vibrio_0341	NP_798975.1	COG1279	R	General function prediction only	1
VP2595	vibrio_0342	NP_798974.1	COG0583	K	Transcription	1
VP2594	vibrio_0343	NP_798973.1	COG2968	S	Function unknown	1
VP0356	vibrio_0344	NP_796735.1	COG0469	G	Carbohydrate transport and metabolism	1
VP0358	vibrio_0345	NP_796737.1	COG1349	KG	Multiple classes	2
VP0359	vibrio_0346	NP_796738.1	COG0449	M	Cell wall/membrane/envelope biogenesis	1
VP0372	vibrio_0347	NP_796751.1	COG3176	R	General function prediction only	1
VP0404	vibrio_0348	NP_796783.1	COG0568	K	Transcription	1
VP0405	vibrio_0349	NP_796784.1	COG0358	L	Replication, recombination and repair	1
VP0406	vibrio_0350	NP_796785.1	COG1610	S	Function unknown	1
VP0407	vibrio_0351	NP_796786.1	COG0828	J	Translation, ribosomal structure and biogenesis	1
VP0408	vibrio_0352	NP_796787.1	COG0533	O	Posttranslational modification, protein turnover, chaperones	1
VP0409	vibrio_0353	NP_796788.1	COG0596	R	General function prediction only	1
VP0410	vibrio_0354	NP_796789.1	COG0344	S	Function unknown	1
VP0412	vibrio_0355	NP_796791.1	COG0801	H	Coenzyme transport and metabolism	1
VP0413	vibrio_0356	NP_796792.1	COG1968	V	Defense mechanisms	1
VP2560	vibrio_0357	NP_798939.1	COG2919	D	Cell cycle control, cell division, chromosome partitioning	1
VP2559	vibrio_0358	NP_798938.1	COG1211	I	Lipid transport and metabolism	1
VP2558	vibrio_0359	NP_798937.1	COG0245	I	Lipid transport and metabolism	1
VP2557	vibrio_0360	NP_798936.1	COG0585	S	Function unknown	1
VP2556	vibrio_0361	NP_798935.1	COG0496	R	General function prediction only	1
VP2555	vibrio_0362	NP_798934.1	COG2518	O	Posttranslational modification, protein turnover, chaperones	1
VP2554	vibrio_0363	NP_798933.1	COG0739	M	Cell wall/membrane/envelope biogenesis	1
VP2553	vibrio_0364	NP_798932.1	COG0568	K	Transcription	1
VP2552	vibrio_0365	NP_798931.1	COG0249	L	Replication, recombination and repair	1
VP2551	vibrio_0366	NP_798930.1	COG1546	R	General function prediction only	1
VP2550	vibrio_0367	NP_798929.1	COG0468	L	Replication, recombination and repair	1
VP2549	vibrio_0368	NP_798928.1	COG2137	R	General function prediction only	1
VP2548	vibrio_0369	NP_798927.1	COG0013	J	Translation, ribosomal structure and biogenesis	1
VP2547	vibrio_0370	NP_798926.1	COG0527	E	Amino acid transport and metabolism	1
VP2546	vibrio_0371	NP_798925.1	COG1551	T	Signal transduction mechanisms	1
VP2545	vibrio_0372	NP_798924.1	COG3630	C	Energy production and conversion	1
VP2544	vibrio_0373	NP_798923.1	COG5016	C	Energy production and conversion	1
VP2543	vibrio_0374	NP_798922.1	COG1883	C	Energy production and conversion	1
VP2542	vibrio_0375	NP_798921.1	COG0604	CR	Multiple classes	2
VP2541	vibrio_0376	NP_798920.1	COG1238	S	Function unknown	1
VP2540	vibrio_0377	NP_798919.1	COG0612	R	General function prediction only	1
VP2539	vibrio_0378	NP_798918.1	COG2918	H	Coenzyme transport and metabolism	1
VP2537	vibrio_0379	NP_798916.1	COG1854	T	Signal transduction mechanisms	1
VP2536	vibrio_0380	NP_798915.1	COG4536	P	Inorganic ion transport and metabolism	1
VP2535	vibrio_0381	NP_798914.1	COG4137	R	General function prediction only	1
VP2534	vibrio_0382	NP_798913.1	COG0541	U	Intracellular trafficking, secretion, and vesicular transport	1
VP2533	vibrio_0383	NP_798912.1	COG0228	J	Translation, ribosomal structure and biogenesis	1
VP2532	vibrio_0384	NP_798911.1	COG0806	J	Translation, ribosomal structure and biogenesis	1
VP2531	vibrio_0385	NP_798910.1	COG0336	J	Translation, ribosomal structure and biogenesis	1
VP2530	vibrio_0386	NP_798909.1	COG0335	J	Translation, ribosomal structure and biogenesis	1
VP0432	vibrio_0387	NP_796811.1	COG0265	O	Posttranslational modification, protein turnover, chaperones	1
VP0433	vibrio_0388	NP_796812.1	COG0265	O	Posttranslational modification, protein turnover, chaperones	1
VP0434	vibrio_0389	NP_796813.1	COG3105	S	Function unknown	1
VP0436	vibrio_0390	NP_796815.1	COG1485	R	General function prediction only	1
VP0438	vibrio_0391	NP_796817.1	COG0102	J	Translation, ribosomal structure and biogenesis	1
VP0439	vibrio_0392	NP_796818.1	COG0103	J	Translation, ribosomal structure and biogenesis	1
VP0441	vibrio_0393	NP_796820.1	COG0723	C	Energy production and conversion	1
VP0442	vibrio_0394	NP_796821.1	COG1290	C	Energy production and conversion	1
VP0443	vibrio_0395	NP_796822.1	COG2857	C	Energy production and conversion	1
VP0444	vibrio_0396	NP_796823.1	COG0625	O	Posttranslational modification, protein turnover, chaperones	1
VP0445	vibrio_0397	NP_796824.1	COG2969	R	General function prediction only	1
VP0447	vibrio_0398	NP_796826.1	COG0279	G	Carbohydrate transport and metabolism	1
VP0449	vibrio_0399	NP_796828.1	COG3107	R	General function prediction only	1
VP0450	vibrio_0400	NP_796829.1	COG0313	R	General function prediction only	1
VP2515	vibrio_0401	NP_798894.1	COG0634	F	Nucleotide transport and metabolism	1
VP2514	vibrio_0402	NP_798893.1	COG0288	P	Inorganic ion transport and metabolism	1
VP2513	vibrio_0403	NP_798892.1	COG0659	P	Inorganic ion transport and metabolism	1
VP2511	vibrio_0404	NP_798890.1	COG1131	V	Defense mechanisms	1
VP2510	vibrio_0405	NP_798889.1	COG1682	GM	Multiple classes	2
VP2507	vibrio_0406	NP_798886.1	COG0414	H	Coenzyme transport and metabolism	1
VP2506	vibrio_0407	NP_798885.1	COG0413	H	Coenzyme transport and metabolism	1
VP2505	vibrio_0408	NP_798884.1	COG0801	H	Coenzyme transport and metabolism	1
VP2504	vibrio_0409	NP_798883.1	COG0617	J	Translation, ribosomal structure and biogenesis	1
VP2502	vibrio_0410	NP_798881.1	COG0008	J	Translation, ribosomal structure and biogenesis	1
VP2500	vibrio_0411	NP_798879.1	COG1734	T	Signal transduction mechanisms	1
VP2499	vibrio_0412	NP_798878.1	COG1489	R	General function prediction only	1
VP2498	vibrio_0413	NP_798877.1	COG1643	L	Replication, recombination and repair	1
VP2497	vibrio_0414	NP_798876.1	COG0744	M	Cell wall/membrane/envelope biogenesis	1
VP2496	vibrio_0415	NP_798875.1	COG1752	R	General function prediction only	1
VP2495	vibrio_0416	NP_798874.1	COG1049	C	Energy production and conversion	1
VP2494	vibrio_0417	NP_798873.1	COG3112	S	Function unknown	1
VP2491	vibrio_0418	NP_798870.1	COG1840	P	Inorganic ion transport and metabolism	1
VP2490	vibrio_0419	NP_798869.1	COG1178	P	Inorganic ion transport and metabolism	1
VP2489	vibrio_0420	NP_798868.1	COG3842	E	Amino acid transport and metabolism	1
VP2488	vibrio_0421	NP_798867.1	COG1109	G	Carbohydrate transport and metabolism	1
VP2487	vibrio_0422	NP_798866.1	COG3459	G	Carbohydrate transport and metabolism	1
VP2486	vibrio_0423	NP_798865.1	COG3525	G	Carbohydrate transport and metabolism	1
VP2485	vibrio_0424	NP_798864.1	COG2971	G	Carbohydrate transport and metabolism	1
VP2484	vibrio_0425	NP_798863.1	N/A	N/A	N/A	N/A
VP2482	vibrio_0426	NP_798861.1	COG0444	EP	Multiple classes	2
VP2481	vibrio_0427	NP_798860.1	COG1173	EP	Multiple classes	2
VP2480	vibrio_0428	NP_798859.1	COG0601	EP	Multiple classes	2
VP2479	vibrio_0429	NP_798858.1	COG0747	E	Amino acid transport and metabolism	1
VP2478	vibrio_0430	NP_798857.1	COG0642	T	Signal transduction mechanisms	1
VP2477	vibrio_0431	NP_798856.1	COG2813	J	Translation, ribosomal structure and biogenesis	1
VP2476	vibrio_0432	NP_798855.1	COG0628	R	General function prediction only	1
VP2475	vibrio_0433	NP_798854.1	COG0001	H	Coenzyme transport and metabolism	1
VP2474	vibrio_0434	NP_798853.1	COG0316	S	Function unknown	1
VP2473	vibrio_0435	NP_798852.1	COG0845	M	Cell wall/membrane/envelope biogenesis	1
VP2472	vibrio_0436	NP_798851.1	COG0841	V	Defense mechanisms	1
VP2471	vibrio_0437	NP_798850.1	COG0739	M	Cell wall/membrane/envelope biogenesis	1
VP2470	vibrio_0438	NP_798849.1	COG0162	J	Translation, ribosomal structure and biogenesis	1
VP2468	vibrio_0439	NP_798847.1	COG2027	M	Cell wall/membrane/envelope biogenesis	1
VP2467	vibrio_0440	NP_798846.1	COG3203	M	Cell wall/membrane/envelope biogenesis	1
VP2466	vibrio_0441	NP_798845.1	COG0782	K	Transcription	1
VP2465	vibrio_0442	NP_798844.1	COG1534	J	Translation, ribosomal structure and biogenesis	1
VP2464	vibrio_0443	NP_798843.1	COG0293	J	Translation, ribosomal structure and biogenesis	1
VP2463	vibrio_0444	NP_798842.1	COG0465	O	Posttranslational modification, protein turnover, chaperones	1
VP2462	vibrio_0445	NP_798841.1	COG0294	H	Coenzyme transport and metabolism	1
VP2461	vibrio_0446	NP_798840.1	COG1109	G	Carbohydrate transport and metabolism	1
VP2460	vibrio_0447	NP_798838.1	COG1314	U	Intracellular trafficking, secretion, and vesicular transport	1
VP2458	vibrio_0448	NP_798837.1	COG0779	S	Function unknown	1
VP2457	vibrio_0449	NP_798836.1	COG0195	K	Transcription	1
VP2456	vibrio_0450	NP_798835.1	COG0532	J	Translation, ribosomal structure and biogenesis	1
VP2455	vibrio_0451	NP_798834.1	COG0858	J	Translation, ribosomal structure and biogenesis	1
VP2454	vibrio_0452	NP_798833.1	COG0130	J	Translation, ribosomal structure and biogenesis	1
VP2453	vibrio_0453	NP_798832.1	COG0184	J	Translation, ribosomal structure and biogenesis	1
VP2452	vibrio_0454	NP_798831.1	COG1185	J	Translation, ribosomal structure and biogenesis	1
VP2451	vibrio_0455	NP_798830.1	COG4785	R	General function prediction only	1
VP2450	vibrio_0456	NP_798829.1	COG1846	K	Transcription	1
VP2449	vibrio_0457	NP_798828.1	COG0534	V	Defense mechanisms	1
VP2448	vibrio_0458	NP_798827.1	COG0826	O	Posttranslational modification, protein turnover, chaperones	1
VP2447	vibrio_0459	NP_798826.1	COG0826	O	Posttranslational modification, protein turnover, chaperones	1
VP2446	vibrio_0460	NP_798825.1	COG5001	T	Signal transduction mechanisms	1
VP2445	vibrio_0461	NP_798824.1	COG3154	I	Lipid transport and metabolism	1
VP2444	vibrio_0462	NP_798823.1	COG3153	R	General function prediction only	1
VP2442	vibrio_0463	NP_798821.1	COG3050	L	Replication, recombination and repair	1
VP2441	vibrio_0464	NP_798820.1	COG0456	R	General function prediction only	1
VP2440	vibrio_0465	NP_798819.1	COG4108	J	Translation, ribosomal structure and biogenesis	1
VP0505	vibrio_0466	NP_796884.1	COG0513	LKJ	Multiple classes	3
VP0506	vibrio_0467	NP_796885.1	COG4123	R	General function prediction only	1
VP0507	vibrio_0468	NP_796886.1	COG1114	E	Amino acid transport and metabolism	1
VP0513	vibrio_0469	NP_796892.1	COG1190	J	Translation, ribosomal structure and biogenesis	1
VP0514	vibrio_0470	NP_796893.1	COG2204	T	Signal transduction mechanisms	1
VP0515	vibrio_0471	NP_796894.1	N/A	N/A	N/A	N/A
VP0516	vibrio_0472	NP_796895.1	COG0667	C	Energy production and conversion	1
VP0518	vibrio_0473	NP_796897.1	COG3066	L	Replication, recombination and repair	1
VP0520	vibrio_0474	NP_796899.1	COG0494	LR	Multiple classes	2
VP0521	vibrio_0475	NP_796900.1	COG3605	T	Signal transduction mechanisms	1
VP0522	vibrio_0476	NP_796901.1	COG0730	R	General function prediction only	1
VP0523	vibrio_0477	NP_796902.1	COG0682	M	Cell wall/membrane/envelope biogenesis	1
VP0524	vibrio_0478	NP_796903.1	COG0207	F	Nucleotide transport and metabolism	1
VP0526	vibrio_0479	NP_796905.1	COG1283	P	Inorganic ion transport and metabolism	1
VP0527	vibrio_0480	NP_796906.1	COG0583	K	Transcription	1
VP0529	vibrio_0481	NP_796908.1	COG0640	K	Transcription	1
VP0531	vibrio_0482	NP_796910.1	COG0268	J	Translation, ribosomal structure and biogenesis	1
VP0532	vibrio_0483	NP_796911.1	COG0728	R	General function prediction only	1
VP0533	vibrio_0484	NP_796912.1	COG0196	H	Coenzyme transport and metabolism	1
VP0534	vibrio_0485	NP_796913.1	COG0060	J	Translation, ribosomal structure and biogenesis	1
VP0535	vibrio_0486	NP_796914.1	COG0597	MU	Multiple classes	2
VP0536	vibrio_0487	NP_796915.1	COG1047	O	Posttranslational modification, protein turnover, chaperones	1
VP0537	vibrio_0488	NP_796916.2	COG0761	IM	Multiple classes	2
VP0540	vibrio_0489	NP_796919.1	COG1966	T	Signal transduction mechanisms	1
VP0541	vibrio_0490	NP_796920.1	N/A	N/A	N/A	N/A
VPA0277	vibrio_0491	NP_799787.1	COG0025	P	Inorganic ion transport and metabolism	1
VP0543	vibrio_0492	NP_796922.1	COG2103	R	General function prediction only	1
VP0544	vibrio_0493	NP_796923.1	COG2377	O	Posttranslational modification, protein turnover, chaperones	1
VP0545	vibrio_0494	NP_796924.1	COG1472	G	Carbohydrate transport and metabolism	1
VP0538	vibrio_0495	NP_796917.1	COG3279	KT	Multiple classes	2
VP0539	vibrio_0496	NP_796918.1	COG3275	T	Signal transduction mechanisms	1
VP0546	vibrio_0497	NP_796925.1	COG0722	E	Amino acid transport and metabolism	1
VP0547	vibrio_0498	NP_796926.1	COG0287	E	Amino acid transport and metabolism	1
VP0549	vibrio_0499	NP_796928.1	N/A	N/A	N/A	N/A
VP0551	vibrio_0500	NP_796930.1	COG0488	R	General function prediction only	1
VP0552	vibrio_0501	NP_796931.1	COG0741	M	Cell wall/membrane/envelope biogenesis	1
VP0553	vibrio_0502	NP_796932.1	COG2973	K	Transcription	1
VP0554	vibrio_0503	NP_796933.1	COG1986	S	Function unknown	1
VPA1088	vibrio_0504	NP_800598.1	COG5001	T	Signal transduction mechanisms	1
VP0555	vibrio_0505	NP_796934.1	COG0077	E	Amino acid transport and metabolism	1
VP0556	vibrio_0506	NP_796935.1	COG1544	J	Translation, ribosomal structure and biogenesis	1
VP0558	vibrio_0507	NP_796937.1	COG4105	R	General function prediction only	1
VP0559	vibrio_0508	NP_796938.1	COG0564	J	Translation, ribosomal structure and biogenesis	1
VP0560	vibrio_0509	NP_796939.1	COG1496	S	Function unknown	1
VP0561	vibrio_0510	NP_796940.1	COG0542	O	Posttranslational modification, protein turnover, chaperones	1
VP0563	vibrio_0511	NP_796942.1	N/A	N/A	N/A	N/A
VPA1601	vibrio_0512	NP_801111.1	COG0778	C	Energy production and conversion	1
VP0566	vibrio_0513	NP_796945.1	COG1143	C	Energy production and conversion	1
VP0567	vibrio_0514	NP_796946.1	COG0826	O	Posttranslational modification, protein turnover, chaperones	1
VP0568	vibrio_0515	NP_796947.1	COG2974	L	Replication, recombination and repair	1
VP0569	vibrio_0516	NP_796948.1	COG0745	TK	Multiple classes	2
VP0570	vibrio_0517	NP_796949.1	COG5002	T	Signal transduction mechanisms	1
VP0571	vibrio_0518	NP_796950.1	COG0226	P	Inorganic ion transport and metabolism	1
VP0572	vibrio_0519	NP_796951.1	COG0248	FP	Multiple classes	2
VP0573	vibrio_0520	NP_796952.1	COG0855	P	Inorganic ion transport and metabolism	1
VP0574	vibrio_0521	NP_796953.1	COG4590	R	General function prediction only	1
VP0575	vibrio_0522	NP_796954.1	COG4985	P	Inorganic ion transport and metabolism	1
VP0576	vibrio_0523	NP_796955.1	COG1117	P	Inorganic ion transport and metabolism	1
VP0577	vibrio_0524	NP_796956.1	COG0704	P	Inorganic ion transport and metabolism	1
VP0578	vibrio_0525	NP_796957.1	COG2326	S	Function unknown	1
VP0579	vibrio_0526	NP_796958.1	COG3142	P	Inorganic ion transport and metabolism	1
VP0580	vibrio_0527	NP_796959.1	COG0450	O	Posttranslational modification, protein turnover, chaperones	1
VP0581	vibrio_0528	NP_796960.1	COG0583	K	Transcription	1
VP0583	vibrio_0529	NP_796962.1	COG2225	C	Energy production and conversion	1
VP0584	vibrio_0530	NP_796963.1	COG2224	C	Energy production and conversion	1
VP0585	vibrio_0531	NP_796964.1	COG0517	R	General function prediction only	1
VP0587	vibrio_0532	NP_796966.1	COG0809	J	Translation, ribosomal structure and biogenesis	1
VP0588	vibrio_0533	NP_796967.1	COG0343	J	Translation, ribosomal structure and biogenesis	1
VP0589	vibrio_0534	NP_796968.1	COG1862	U	Intracellular trafficking, secretion, and vesicular transport	1
VP0590	vibrio_0535	NP_796969.1	COG0342	U	Intracellular trafficking, secretion, and vesicular transport	1
VP0591	vibrio_0536	NP_796970.1	COG0341	U	Intracellular trafficking, secretion, and vesicular transport	1
VP0593	vibrio_0537	NP_796972.1	COG0483	G	Carbohydrate transport and metabolism	1
VP0594	vibrio_0538	NP_796973.1	COG0565	J	Translation, ribosomal structure and biogenesis	1
VP0595	vibrio_0539	NP_796974.1	COG1959	K	Transcription	1
VP0596	vibrio_0540	NP_796975.1	COG1104	E	Amino acid transport and metabolism	1
VP0597	vibrio_0541	NP_796976.1	COG0822	C	Energy production and conversion	1
VP0598	vibrio_0542	NP_796977.1	COG0316	S	Function unknown	1
VP0599	vibrio_0543	NP_796978.1	COG1076	O	Posttranslational modification, protein turnover, chaperones	1
VP0600	vibrio_0544	NP_796979.1	COG0443	O	Posttranslational modification, protein turnover, chaperones	1
VP0601	vibrio_0545	NP_796980.1	COG0633	C	Energy production and conversion	1
VP0602	vibrio_0546	NP_796981.1	COG2975	S	Function unknown	1
VP0603	vibrio_0547	NP_796982.1	COG0260	E	Amino acid transport and metabolism	1
VP0604	vibrio_0548	NP_796983.1	COG0105	F	Nucleotide transport and metabolism	1
VP0605	vibrio_0549	NP_796984.1	COG0820	R	General function prediction only	1
VP0608	vibrio_0550	NP_796987.1	COG0821	I	Lipid transport and metabolism	1
VP0609	vibrio_0551	NP_796988.1	COG0124	J	Translation, ribosomal structure and biogenesis	1
VP0610	vibrio_0552	NP_796989.1	COG2976	S	Function unknown	1
VP0611	vibrio_0553	NP_796990.1	COG1520	S	Function unknown	1
VP0612	vibrio_0554	NP_796991.1	COG1160	R	General function prediction only	1
VP0613	vibrio_0555	NP_796992.1	COG2872	R	General function prediction only	1
VP0614	vibrio_0556	NP_796993.1	COG1198	L	Replication, recombination and repair	1
VP0615	vibrio_0557	NP_796994.1	COG1570	L	Replication, recombination and repair	1
VP0616	vibrio_0558	NP_796995.1	COG0516	F	Nucleotide transport and metabolism	1
VP0617	vibrio_0559	NP_796996.1	COG0519	F	Nucleotide transport and metabolism	1
VP0619	vibrio_0560	NP_796998.1	COG3979	R	General function prediction only	1
VP0620	vibrio_0561	NP_796999.1	COG1584	S	Function unknown	1
VP0622	vibrio_0562	NP_797001.1	COG1115	E	Amino acid transport and metabolism	1
VP0623	vibrio_0563	NP_797002.1	COG0665	E	Amino acid transport and metabolism	1
VP0624	vibrio_0564	NP_797003.1	COG0583	K	Transcription	1
VP0954	vibrio_0565	NP_797333.1	COG0566	J	Translation, ribosomal structure and biogenesis	1
VP0955	vibrio_0566	NP_797334.1	COG1142	C	Energy production and conversion	1
VP0956	vibrio_0567	NP_797335.1	COG2509	R	General function prediction only	1
VPA1376	vibrio_0568	NP_800886.1	N/A	N/A	N/A	N/A
VP0644	vibrio_0569	NP_797023.1	COG0691	O	Posttranslational modification, protein turnover, chaperones	1
VP0645	vibrio_0570	NP_797024.1	COG2867	I	Lipid transport and metabolism	1
VP0646	vibrio_0571	NP_797025.1	COG2914	S	Function unknown	1
VP0647	vibrio_0572	NP_797026.1	COG2913	J	Translation, ribosomal structure and biogenesis	1
VP0648	vibrio_0573	NP_797027.1	COG0497	L	Replication, recombination and repair	1
VP0650	vibrio_0574	NP_797029.1	COG0061	G	Carbohydrate transport and metabolism	1
VP0651	vibrio_0575	NP_797030.1	COG0576	O	Posttranslational modification, protein turnover, chaperones	1
VP0653	vibrio_0576	NP_797032.1	COG0443	O	Posttranslational modification, protein turnover, chaperones	1
VP0654	vibrio_0577	NP_797033.1	COG0484	O	Posttranslational modification, protein turnover, chaperones	1
VP0660	vibrio_0578	NP_797039.1	COG4967	NU	Multiple classes	2
VP0662	vibrio_0579	NP_797041.1	COG2978	H	Coenzyme transport and metabolism	1
VP0663	vibrio_0580	NP_797042.1	COG0590	FJ	Multiple classes	2
VP0665	vibrio_0581	NP_797044.1	COG4623	M	Cell wall/membrane/envelope biogenesis	1
VP0666	vibrio_0582	NP_797045.1	COG0046	F	Nucleotide transport and metabolism	1
VP2336	vibrio_0583	NP_798715.1	N/A	N/A	N/A	N/A
VP2335	vibrio_0584	NP_798714.1	N/A	N/A	N/A	N/A
VP2334	vibrio_0585	NP_798713.1	COG2979	S	Function unknown	1
VP2333	vibrio_0586	NP_798712.1	COG0442	J	Translation, ribosomal structure and biogenesis	1
VP2332	vibrio_0587	NP_798711.1	COG1720	S	Function unknown	1
VP2331	vibrio_0588	NP_798710.1	COG0254	J	Translation, ribosomal structure and biogenesis	1
VP2329	vibrio_0589	NP_798708.1	COG2978	H	Coenzyme transport and metabolism	1
VP2328	vibrio_0590	NP_798707.1	COG1671	S	Function unknown	1
VP2327	vibrio_0591	NP_798706.1	N/A	N/A	N/A	N/A
VP2325	vibrio_0592	NP_798704.1	N/A	N/A	N/A	N/A
VP2324	vibrio_0593	NP_798703.1	N/A	N/A	N/A	N/A
VP2322	vibrio_0594	NP_798701.1	COG0564	J	Translation, ribosomal structure and biogenesis	1
VP0686	vibrio_0595	NP_797065.1	COG1154	HI	Multiple classes	2
VP0687	vibrio_0596	NP_797066.1	COG0142	H	Coenzyme transport and metabolism	1
VP0688	vibrio_0597	NP_797067.1	COG1722	L	Replication, recombination and repair	1
VP0689	vibrio_0598	NP_797068.1	COG1291	N	Cell motility	1
VP0690	vibrio_0599	NP_797069.1	COG1360	N	Cell motility	1
VP0691	vibrio_0600	NP_797070.1	COG0301	H	Coenzyme transport and metabolism	1
VP0692	vibrio_0601	NP_797071.1	COG0583	K	Transcription	1
VP0694	vibrio_0602	NP_797073.1	COG2363	S	Function unknown	1
VP0697	vibrio_0603	NP_797076.1	COG0258	L	Replication, recombination and repair	1
VP0698	vibrio_0604	NP_797077.1	COG1611	R	General function prediction only	1
VP0699	vibrio_0605	NP_797078.1	COG2199	T	Signal transduction mechanisms	1
VP0700	vibrio_0606	NP_797079.1	N/A	N/A	N/A	N/A
VP0701	vibrio_0607	NP_797080.1	COG2904	S	Function unknown	1
VP0702	vibrio_0608	NP_797081.1	N/A	N/A	N/A	N/A
VP0703	vibrio_0609	NP_797082.1	COG5595	R	General function prediction only	1
VP0704	vibrio_0610	NP_797083.1	COG1464	P	Inorganic ion transport and metabolism	1
VP0705	vibrio_0611	NP_797084.1	COG2011	P	Inorganic ion transport and metabolism	1
VP0706	vibrio_0612	NP_797085.1	COG1135	P	Inorganic ion transport and metabolism	1
VP0708	vibrio_0613	NP_797087.1	COG0241	E	Amino acid transport and metabolism	1
VP0709	vibrio_0614	NP_797088.1	COG1609	K	Transcription	1
VP0710	vibrio_0615	NP_797089.1	COG1263	G	Carbohydrate transport and metabolism	1
VP0711	vibrio_0616	NP_797090.1	COG0366	G	Carbohydrate transport and metabolism	1
VP0940	vibrio_0617	NP_797319.1	COG0845	M	Cell wall/membrane/envelope biogenesis	1
VP0941	vibrio_0618	NP_797320.1	COG0841	V	Defense mechanisms	1
VPA1403	vibrio_0619	NP_800913.1	COG2148	M	Cell wall/membrane/envelope biogenesis	1
VP0714	vibrio_0620	NP_797093.1	COG1284	S	Function unknown	1
VP0715	vibrio_0621	NP_797094.1	COG0112	E	Amino acid transport and metabolism	1
VP0716	vibrio_0622	NP_797095.1	COG0320	H	Coenzyme transport and metabolism	1
VP0717	vibrio_0623	NP_797096.1	COG0321	H	Coenzyme transport and metabolism	1
VP0718	vibrio_0624	NP_797097.1	COG2921	S	Function unknown	1
VP0720	vibrio_0625	NP_797099.1	COG0797	M	Cell wall/membrane/envelope biogenesis	1
VP0721	vibrio_0626	NP_797100.1	COG0772	D	Cell cycle control, cell division, chromosome partitioning	1
VP0722	vibrio_0627	NP_797101.1	COG0768	M	Cell wall/membrane/envelope biogenesis	1
VP0723	vibrio_0628	NP_797102.1	COG1576	S	Function unknown	1
VP0724	vibrio_0629	NP_797103.1	COG0799	S	Function unknown	1
VP0725	vibrio_0630	NP_797104.1	COG1466	L	Replication, recombination and repair	1
VP0727	vibrio_0631	NP_797106.1	COG0495	J	Translation, ribosomal structure and biogenesis	1
VP0728	vibrio_0632	NP_797107.1	N/A	N/A	N/A	N/A
VP0729	vibrio_0633	NP_797108.1	COG0815	M	Cell wall/membrane/envelope biogenesis	1
VP0730	vibrio_0634	NP_797109.1	COG4535	P	Inorganic ion transport and metabolism	1
VP0731	vibrio_0635	NP_797110.1	COG0319	R	General function prediction only	1
VP0732	vibrio_0636	NP_797111.1	COG1702	T	Signal transduction mechanisms	1
VP0733	vibrio_0637	NP_797112.1	COG0621	J	Translation, ribosomal structure and biogenesis	1
VP0735	vibrio_0638	NP_797114.1	COG0654	HC	Multiple classes	2
VP0793	vibrio_0639	NP_797172.1	COG2190	G	Carbohydrate transport and metabolism	1
VP0794	vibrio_0640	NP_797173.1	COG1080	G	Carbohydrate transport and metabolism	1
VP0795	vibrio_0641	NP_797174.1	COG1925	G	Carbohydrate transport and metabolism	1
VP0797	vibrio_0642	NP_797176.1	COG0031	E	Amino acid transport and metabolism	1
VP0798	vibrio_0643	NP_797177.1	COG2981	E	Amino acid transport and metabolism	1
VP0799	vibrio_0644	NP_797178.1	COG3115	D	Cell cycle control, cell division, chromosome partitioning	1
VP0800	vibrio_0645	NP_797179.1	COG0272	L	Replication, recombination and repair	1
VPA0662	vibrio_0646	NP_800171.1	COG0789	K	Transcription	1
VP0804	vibrio_0647	NP_797183.1	COG1585	OU	Multiple classes	2
VP0805	vibrio_0648	NP_797184.1	COG0330	O	Posttranslational modification, protein turnover, chaperones	1
VP0806	vibrio_0649	NP_797185.1	COG3118	O	Posttranslational modification, protein turnover, chaperones	1
VP0808	vibrio_0650	NP_797187.1	COG0300	R	General function prediction only	1
VP0809	vibrio_0651	NP_797188.1	COG1090	R	General function prediction only	1
VP0816	vibrio_0652	NP_797195.1	COG0622	R	General function prediction only	1
VP0817	vibrio_0653	NP_797196.1	COG3526	O	Posttranslational modification, protein turnover, chaperones	1
VP0819	vibrio_0654	NP_797198.1	N/A	N/A	N/A	N/A
VP0820	vibrio_0655	NP_797199.1	COG3710	K	Transcription	1
VP0821	vibrio_0656	NP_797200.1	COG0326	O	Posttranslational modification, protein turnover, chaperones	1
VP0822	vibrio_0657	NP_797201.1	COG0563	F	Nucleotide transport and metabolism	1
VP0823	vibrio_0658	NP_797202.1	COG0276	H	Coenzyme transport and metabolism	1
VP0825	vibrio_0659	NP_797204.1	COG0250	K	Transcription	1
VP0826	vibrio_0660	NP_797205.1	COG0367	E	Amino acid transport and metabolism	1
VP0827	vibrio_0661	NP_797206.1	COG4651	P	Inorganic ion transport and metabolism	1
VP0828	vibrio_0662	NP_797207.1	COG1940	KG	Multiple classes	2
VP0829	vibrio_0663	NP_797208.1	COG1820	G	Carbohydrate transport and metabolism	1
VP0831	vibrio_0664	NP_797210.1	COG1263	G	Carbohydrate transport and metabolism	1
VP0832	vibrio_0665	NP_797211.1	COG0008	J	Translation, ribosomal structure and biogenesis	1
VP2190	vibrio_0666	NP_798569.1	COG0101	J	Translation, ribosomal structure and biogenesis	1
VP2188	vibrio_0667	NP_798567.1	COG0285	H	Coenzyme transport and metabolism	1
VP2187	vibrio_0668	NP_798566.1	COG3147	S	Function unknown	1
VP2186	vibrio_0669	NP_798565.1	COG1286	R	General function prediction only	1
VP2185	vibrio_0670	NP_798564.1	COG0034	F	Nucleotide transport and metabolism	1
VP2115	vibrio_0671	NP_798494.1	COG2056	R	General function prediction only	1
VP2114	vibrio_0672	NP_798493.1	COG0847	L	Replication, recombination and repair	1
VP2111	vibrio_0673	NP_798490.1	COG2885	M	Cell wall/membrane/envelope biogenesis	1
VP2110	vibrio_0674	NP_798489.1	N/A	N/A	N/A	N/A
VP2108	vibrio_0675	NP_798487.1	COG0177	L	Replication, recombination and repair	1
VP2107	vibrio_0676	NP_798486.1	COG4660	C	Energy production and conversion	1
VP2106	vibrio_0677	NP_798485.1	COG4659	C	Energy production and conversion	1
VP2105	vibrio_0678	NP_798484.1	COG4658	C	Energy production and conversion	1
VP2103	vibrio_0679	NP_798482.1	COG2878	C	Energy production and conversion	1
VP2102	vibrio_0680	NP_798481.2	COG4657	C	Energy production and conversion	1
VP2100	vibrio_0681	NP_798479.1	COG0556	L	Replication, recombination and repair	1
VP2099	vibrio_0682	NP_798478.1	COG2204	T	Signal transduction mechanisms	1
VP2098	vibrio_0683	NP_798477.1	COG2198	T	Signal transduction mechanisms	1
VP2097	vibrio_0684	NP_798476.1	COG0391	S	Function unknown	1
VP2096	vibrio_0685	NP_798475.1	COG2896	H	Coenzyme transport and metabolism	1
VP2095	vibrio_0686	NP_798474.1	COG0521	H	Coenzyme transport and metabolism	1
VP2094	vibrio_0687	NP_798473.1	COG0315	H	Coenzyme transport and metabolism	1
VP2093	vibrio_0688	NP_798472.1	COG1977	H	Coenzyme transport and metabolism	1
VP2092	vibrio_0689	NP_798471.1	COG0314	H	Coenzyme transport and metabolism	1
VP0958	vibrio_0690	NP_797337.1	COG3448	T	Signal transduction mechanisms	1
VP0959	vibrio_0691	NP_797338.1	COG2217	P	Inorganic ion transport and metabolism	1
VP0960	vibrio_0692	NP_797339.1	COG2820	F	Nucleotide transport and metabolism	1
VP2069	vibrio_0693	NP_798448.2	COG0143	J	Translation, ribosomal structure and biogenesis	1
VP2068	vibrio_0694	NP_798447.1	COG0489	D	Cell cycle control, cell division, chromosome partitioning	1
VP2067	vibrio_0695	NP_798446.1	COG0572	F	Nucleotide transport and metabolism	1
VP2066	vibrio_0696	NP_798445.1	COG2982	M	Cell wall/membrane/envelope biogenesis	1
VP2065	vibrio_0697	NP_798444.1	COG2109	H	Coenzyme transport and metabolism	1
VP2064	vibrio_0698	NP_798443.1	COG0394	T	Signal transduction mechanisms	1
VP2213	vibrio_0699	NP_798592.1	COG2067	I	Lipid transport and metabolism	1
VP2212	vibrio_0700	NP_798591.1	COG2067	I	Lipid transport and metabolism	1
VP2211	vibrio_0701	NP_798590.1	N/A	N/A	N/A	N/A
VP2209	vibrio_0702	NP_798588.1	COG0183	I	Lipid transport and metabolism	1
VP2208	vibrio_0703	NP_798587.1	COG1250	I	Lipid transport and metabolism	1
VP2150	vibrio_0704	NP_798529.1	COG0778	C	Energy production and conversion	1
VP2184	vibrio_0705	NP_798563.1	COG0583	K	Transcription	1
VP2183	vibrio_0706	NP_798562.1	COG2204	T	Signal transduction mechanisms	1
VP2182	vibrio_0707	NP_798561.1	N/A	N/A	N/A	N/A
VP2181	vibrio_0708	NP_798560.1	COG2832	S	Function unknown	1
VP2180	vibrio_0709	NP_798559.1	COG0503	F	Nucleotide transport and metabolism	1
VP2179	vibrio_0710	NP_798558.1	COG2812	L	Replication, recombination and repair	1
VP2177	vibrio_0711	NP_798556.1	COG0353	L	Replication, recombination and repair	1
VP2171	vibrio_0712	NP_798550.1	COG0727	R	General function prediction only	1
VP2169	vibrio_0713	NP_798548.1	COG2983	S	Function unknown	1
VP2033	vibrio_0714	NP_798412.1	COG1028	IQR	Multiple classes	3
VP2032	vibrio_0715	NP_798411.1	COG0616	OU	Multiple classes	2
VP0946	vibrio_0716	NP_797325.1	COG0031	E	Amino acid transport and metabolism	1
VP0947	vibrio_0717	NP_797326.1	COG1522	K	Transcription	1
VP0949	vibrio_0718	NP_797328.1	COG1946	I	Lipid transport and metabolism	1
VP0950	vibrio_0719	NP_797329.1	COG3126	S	Function unknown	1
VP0951	vibrio_0720	NP_797330.1	COG3695	L	Replication, recombination and repair	1
VP0952	vibrio_0721	NP_797331.1	N/A	N/A	N/A	N/A
VP2971	vibrio_0722	NP_799350.1	COG0640	K	Transcription	1
VP2970	vibrio_0723	NP_799349.1	COG0057	G	Carbohydrate transport and metabolism	1
VP2969	vibrio_0724	NP_799348.1	COG2453	T	Signal transduction mechanisms	1
VP2968	vibrio_0725	NP_799347.1	COG2814	G	Carbohydrate transport and metabolism	1
VPA0494	vibrio_0726	NP_800004.1	COG1881	R	General function prediction only	1
VP2086	vibrio_0727	NP_798465.1	COG0435	O	Posttranslational modification, protein turnover, chaperones	1
VP2083	vibrio_0728	NP_798462.1	COG0280	C	Energy production and conversion	1
VP2082	vibrio_0729	NP_798461.1	COG0282	C	Energy production and conversion	1
VP2081	vibrio_0730	NP_798460.1	COG3092	S	Function unknown	1
VPA0584	vibrio_0731	NP_800094.1	COG4628	S	Function unknown	1
VP2080	vibrio_0732	NP_798459.1	COG2984	R	General function prediction only	1
VP2079	vibrio_0733	NP_798458.1	COG4120	R	General function prediction only	1
VP2078	vibrio_0734	NP_798457.1	COG1101	R	General function prediction only	1
VP2075	vibrio_0735	NP_798454.1	COG0042	J	Translation, ribosomal structure and biogenesis	1
VP2074	vibrio_0736	NP_798453.1	COG3318	R	General function prediction only	1
VP1106	vibrio_0737	NP_797485.1	COG2834	M	Cell wall/membrane/envelope biogenesis	1
VP1107	vibrio_0738	NP_797486.1	COG2256	L	Replication, recombination and repair	1
VP1108	vibrio_0739	NP_797487.1	COG0172	J	Translation, ribosomal structure and biogenesis	1
VP1112	vibrio_0740	NP_797491.1	COG0161	H	Coenzyme transport and metabolism	1
VP1113	vibrio_0741	NP_797492.1	COG0502	H	Coenzyme transport and metabolism	1
VP1114	vibrio_0742	NP_797493.1	COG0156	H	Coenzyme transport and metabolism	1
VP1115	vibrio_0743	NP_797494.1	COG2226	H	Coenzyme transport and metabolism	1
VP1116	vibrio_0744	NP_797495.1	COG0132	H	Coenzyme transport and metabolism	1
VP1117	vibrio_0745	NP_797496.1	N/A	N/A	N/A	N/A
VP1118	vibrio_0746	NP_797497.1	COG0501	O	Posttranslational modification, protein turnover, chaperones	1
VP1119	vibrio_0747	NP_797498.1	N/A	N/A	N/A	N/A
VP1120	vibrio_0748	NP_797499.1	COG0300	R	General function prediction only	1
VP1121	vibrio_0749	NP_797500.1	COG2907	R	General function prediction only	1
VP1122	vibrio_0750	NP_797501.1	COG3496	S	Function unknown	1
VP1123	vibrio_0751	NP_797502.1	COG2230	M	Cell wall/membrane/envelope biogenesis	1
VP1125	vibrio_0752	NP_797504.1	N/A	N/A	N/A	N/A
VP1126	vibrio_0753	NP_797505.1	N/A	N/A	N/A	N/A
VP1128	vibrio_0754	NP_797507.1	COG0015	F	Nucleotide transport and metabolism	1
VP1129	vibrio_0755	NP_797508.1	COG2915	R	General function prediction only	1
VP1130	vibrio_0756	NP_797509.2	COG0482	J	Translation, ribosomal structure and biogenesis	1
VP1132	vibrio_0757	NP_797511.1	COG0524	G	Carbohydrate transport and metabolism	1
VP1133	vibrio_0758	NP_797512.1	COG2916	R	General function prediction only	1
VP1134	vibrio_0759	NP_797513.1	COG1757	C	Energy production and conversion	1
VP1137	vibrio_0760	NP_797516.1	COG0040	E	Amino acid transport and metabolism	1
VP1138	vibrio_0761	NP_797517.1	COG0141	E	Amino acid transport and metabolism	1
VP1139	vibrio_0762	NP_797518.1	COG0079	E	Amino acid transport and metabolism	1
VP1140	vibrio_0763	NP_797519.1	COG0131	E	Amino acid transport and metabolism	1
VP1141	vibrio_0764	NP_797520.1	COG0118	E	Amino acid transport and metabolism	1
VP1142	vibrio_0765	NP_797521.1	COG0106	E	Amino acid transport and metabolism	1
VP1143	vibrio_0766	NP_797522.1	COG0107	E	Amino acid transport and metabolism	1
VP1144	vibrio_0767	NP_797523.1	COG0139	E	Amino acid transport and metabolism	1
VP1010	vibrio_0768	NP_797389.1	COG1187	J	Translation, ribosomal structure and biogenesis	1
VP1011	vibrio_0769	NP_797390.1	COG2838	C	Energy production and conversion	1
VP1012	vibrio_0770	NP_797391.1	COG1278	K	Transcription	1
VP1013	vibrio_0771	NP_797392.1	COG2127	S	Function unknown	1
VP1014	vibrio_0772	NP_797393.1	COG0542	O	Posttranslational modification, protein turnover, chaperones	1
VP1232	vibrio_0773	NP_797611.1	COG2985	R	General function prediction only	1
VP1233	vibrio_0774	NP_797612.1	COG0695	O	Posttranslational modification, protein turnover, chaperones	1
VP1235	vibrio_0775	NP_797614.1	COG1454	C	Energy production and conversion	1
VP1236	vibrio_0776	NP_797615.1	COG1737	K	Transcription	1
VP1237	vibrio_0777	NP_797616.1	COG0076	E	Amino acid transport and metabolism	1
VP1238	vibrio_0778	NP_797617.1	N/A	N/A	N/A	N/A
VP1239	vibrio_0779	NP_797618.1	COG2431	S	Function unknown	1
VP1240	vibrio_0780	NP_797619.1	COG1639	T	Signal transduction mechanisms	1
VP1241	vibrio_0781	NP_797621.1	COG3070	K	Transcription	1
VP1243	vibrio_0782	NP_797622.1	N/A	N/A	N/A	N/A
VP1244	vibrio_0783	NP_797623.1	COG2204	T	Signal transduction mechanisms	1
VP1247	vibrio_0784	NP_797626.1	COG1932	HE	Multiple classes	2
VP1040	vibrio_0785	NP_797419.1	N/A	N/A	N/A	N/A
VP1041	vibrio_0786	NP_797420.1	N/A	N/A	N/A	N/A
VP1043	vibrio_0787	NP_797421.1	COG4067	O	Posttranslational modification, protein turnover, chaperones	1
VP1044	vibrio_0788	NP_797423.1	COG2227	H	Coenzyme transport and metabolism	1
VP1045	vibrio_0789	NP_797424.1	COG4106	R	General function prediction only	1
VP1046	vibrio_0790	NP_797425.1	COG1801	S	Function unknown	1
VP1047	vibrio_0791	NP_797426.1	COG0173	J	Translation, ribosomal structure and biogenesis	1
VP1151	vibrio_0792	NP_797530.1	COG1435	F	Nucleotide transport and metabolism	1
VP1966	vibrio_0793	NP_798345.1	COG1301	C	Energy production and conversion	1
VP1961	vibrio_0794	NP_798340.1	COG0159	E	Amino acid transport and metabolism	1
VP1960	vibrio_0795	NP_798339.1	COG0133	E	Amino acid transport and metabolism	1
VP1959	vibrio_0796	NP_798338.1	COG0134	E	Amino acid transport and metabolism	1
VP1958	vibrio_0797	NP_798337.1	COG0547	E	Amino acid transport and metabolism	1
VP1957	vibrio_0798	NP_798336.1	COG0512	EH	Multiple classes	2
VP1956	vibrio_0799	NP_798335.1	COG0147	EH	Multiple classes	2
VP1954	vibrio_0800	NP_798333.1	COG0613	R	General function prediction only	1
VP1953	vibrio_0801	NP_798332.1	COG0009	J	Translation, ribosomal structure and biogenesis	1
VP1951	vibrio_0802	NP_798330.1	COG1187	J	Translation, ribosomal structure and biogenesis	1
VP1249	vibrio_0803	NP_797628.1	COG4987	CO	Multiple classes	2
VP1250	vibrio_0804	NP_797629.1	COG4988	CO	Multiple classes	2
VP1251	vibrio_0805	NP_797630.1	COG0492	O	Posttranslational modification, protein turnover, chaperones	1
VP1252	vibrio_0806	NP_797631.1	COG4340	S	Function unknown	1
VP1253	vibrio_0807	NP_797632.1	COG0520	E	Amino acid transport and metabolism	1
VP1257	vibrio_0808	NP_797636.1	COG2949	S	Function unknown	1
VP1258	vibrio_0809	NP_797637.1	COG0281	C	Energy production and conversion	1
VP1261	vibrio_0810	NP_797640.1	N/A	N/A	N/A	N/A
VP1263	vibrio_0811	NP_797642.1	COG0152	F	Nucleotide transport and metabolism	1
VP1265	vibrio_0812	NP_797644.1	N/A	N/A	N/A	N/A
VP1267	vibrio_0813	NP_797646.1	COG2885	M	Cell wall/membrane/envelope biogenesis	1
VP1268	vibrio_0814	NP_797647.1	N/A	N/A	N/A	N/A
VP1269	vibrio_0815	NP_797648.1	N/A	N/A	N/A	N/A
VP1270	vibrio_0816	NP_797649.1	COG0277	C	Energy production and conversion	1
VP1271	vibrio_0817	NP_797650.1	COG2020	O	Posttranslational modification, protein turnover, chaperones	1
VP1272	vibrio_0818	NP_797651.1	N/A	N/A	N/A	N/A
VP1273	vibrio_0819	NP_797652.1	COG2986	E	Amino acid transport and metabolism	1
VP1274	vibrio_0820	NP_797653.1	COG2987	E	Amino acid transport and metabolism	1
VP1275	vibrio_0821	NP_797654.1	COG0010	E	Amino acid transport and metabolism	1
VP1276	vibrio_0822	NP_797655.1	COG1228	Q	Secondary metabolites biosynthesis, transport and catabolism	1
VP1277	vibrio_0823	NP_797656.1	COG2188	K	Transcription	1
VP1949	vibrio_0824	NP_798328.1	COG3099	S	Function unknown	1
VP1948	vibrio_0825	NP_798327.1	COG0231	J	Translation, ribosomal structure and biogenesis	1
VP1947	vibrio_0826	NP_798326.1	N/A	N/A	N/A	N/A
VP1946	vibrio_0827	NP_798325.1	COG0417	L	Replication, recombination and repair	1
VP1945	vibrio_0828	NP_798324.1	COG2197	TK	Multiple classes	2
VP1944	vibrio_0829	NP_798323.1	COG0322	L	Replication, recombination and repair	1
VP1943	vibrio_0830	NP_798322.1	COG0558	I	Lipid transport and metabolism	1
VP1289	vibrio_0831	NP_797668.1	COG2199	T	Signal transduction mechanisms	1
VP1290	vibrio_0832	NP_797669.1	COG0016	J	Translation, ribosomal structure and biogenesis	1
VP1291	vibrio_0833	NP_797670.1	COG0072	J	Translation, ribosomal structure and biogenesis	1
VP1294	vibrio_0834	NP_797673.1	COG0776	L	Replication, recombination and repair	1
VP1295	vibrio_0835	NP_797674.1	N/A	N/A	N/A	N/A
VP1296	vibrio_0836	NP_797675.1	N/A	N/A	N/A	N/A
VP1297	vibrio_0837	NP_797676.1	COG0027	F	Nucleotide transport and metabolism	1
VP1293	vibrio_0838	NP_797672.1	COG0679	R	General function prediction only	1
VP1298	vibrio_0839	NP_797677.1	COG0295	F	Nucleotide transport and metabolism	1
VP1299	vibrio_0840	NP_797678.1	COG1346	M	Cell wall/membrane/envelope biogenesis	1
VP1300	vibrio_0841	NP_797679.1	COG1380	R	General function prediction only	1
VP1301	vibrio_0842	NP_797680.1	COG2925	L	Replication, recombination and repair	1
VP1302	vibrio_0843	NP_797681.1	COG1823	R	General function prediction only	1
VP1304	vibrio_0844	NP_797683.1	COG2038	H	Coenzyme transport and metabolism	1
VP1305	vibrio_0845	NP_797684.1	COG0368	H	Coenzyme transport and metabolism	1
VP1306	vibrio_0846	NP_797685.1	COG2087	H	Coenzyme transport and metabolism	1
VP1310	vibrio_0847	NP_797689.1	COG2988	E	Amino acid transport and metabolism	1
VP1311	vibrio_0848	NP_797690.1	COG4139	H	Coenzyme transport and metabolism	1
VP1312	vibrio_0849	NP_797691.1	COG4138	H	Coenzyme transport and metabolism	1
VP1313	vibrio_0850	NP_797692.1	N/A	N/A	N/A	N/A
VP1636	vibrio_0851	NP_798015.1	N/A	N/A	N/A	N/A
VP1939	vibrio_0852	NP_798318.1	COG2716	E	Amino acid transport and metabolism	1
VP1938	vibrio_0853	NP_798317.1	N/A	N/A	N/A	N/A
VP1937	vibrio_0854	NP_798316.1	COG1058	R	General function prediction only	1
VP1936	vibrio_0855	NP_798315.1	COG0633	C	Energy production and conversion	1
VP1935	vibrio_0856	NP_798314.1	COG0208	F	Nucleotide transport and metabolism	1
VP1934	vibrio_0857	NP_798313.1	COG0209	F	Nucleotide transport and metabolism	1
VP1933	vibrio_0858	NP_798312.1	COG2227	H	Coenzyme transport and metabolism	1
VP1932	vibrio_0859	NP_798311.1	COG0188	L	Replication, recombination and repair	1
VPA1597	vibrio_0860	NP_801107.1	COG1054	R	General function prediction only	1
VP1922	vibrio_0861	NP_798301.1	N/A	N/A	N/A	N/A
VP1921	vibrio_0862	NP_798300.1	COG0807	H	Coenzyme transport and metabolism	1
VP1920	vibrio_0863	NP_798299.1	COG3487	P	Inorganic ion transport and metabolism	1
VP1919	vibrio_0864	NP_798298.1	COG3488	C	Energy production and conversion	1
VP1918	vibrio_0865	NP_798297.1	COG3489	R	General function prediction only	1
VP1917	vibrio_0866	NP_798296.1	COG3490	S	Function unknown	1
VP1915	vibrio_0867	NP_798294.1	COG3108	S	Function unknown	1
VP1914	vibrio_0868	NP_798293.1	COG0491	R	General function prediction only	1
VP1913	vibrio_0869	NP_798292.1	N/A	N/A	N/A	N/A
VP1912	vibrio_0870	NP_798291.1	N/A	N/A	N/A	N/A
VP1911	vibrio_0871	NP_798290.1	COG4663	Q	Secondary metabolites biosynthesis, transport and catabolism	1
VP1908	vibrio_0872	NP_798287.1	COG4564	T	Signal transduction mechanisms	1
VP1907	vibrio_0873	NP_798286.1	COG2197	TK	Multiple classes	2
VP1906	vibrio_0874	NP_798285.1	COG1846	K	Transcription	1
VP2638	vibrio_0875	NP_799017.1	COG0726	G	Carbohydrate transport and metabolism	1
VP2637	vibrio_0876	NP_799016.1	COG1440	G	Carbohydrate transport and metabolism	1
VP2636	vibrio_0877	NP_799015.1	COG1455	G	Carbohydrate transport and metabolism	1
VP2635	vibrio_0878	NP_799014.1	COG1447	G	Carbohydrate transport and metabolism	1
VP2634	vibrio_0879	NP_799013.1	COG1486	G	Carbohydrate transport and metabolism	1
VP2633	vibrio_0880	NP_799012.1	COG3394	S	Function unknown	1
VP2632	vibrio_0881	NP_799011.1	COG1609	K	Transcription	1
VP1904	vibrio_0882	NP_798283.1	COG0840	NT	Multiple classes	2
VP1903	vibrio_0883	NP_798282.1	COG0847	L	Replication, recombination and repair	1
VP1900	vibrio_0884	NP_798279.2	COG1448	E	Amino acid transport and metabolism	1
VPA0136	vibrio_0885	NP_799646.1	COG0351	H	Coenzyme transport and metabolism	1
VP1893	vibrio_0886	NP_798272.1	COG0017	J	Translation, ribosomal structure and biogenesis	1
VP1892	vibrio_0887	NP_798271.1	COG0840	NT	Multiple classes	2
VP1883	vibrio_0888	NP_798262.1	COG0720	H	Coenzyme transport and metabolism	1
VP1880	vibrio_0889	NP_798259.1	COG1760	E	Amino acid transport and metabolism	1
VP1879	vibrio_0890	NP_798258.1	COG0814	E	Amino acid transport and metabolism	1
VP1878	vibrio_0891	NP_798257.1	COG0494	LR	Multiple classes	2
VP1875	vibrio_0892	NP_798254.1	COG0147	EH	Multiple classes	2
VP1873	vibrio_0893	NP_798252.1	COG1951	C	Energy production and conversion	1
VP1872	vibrio_0894	NP_798251.1	N/A	N/A	N/A	N/A
VP1871	vibrio_0895	NP_798250.1	COG3106	R	General function prediction only	1
VP1869	vibrio_0896	NP_798248.1	COG3283	KE	Multiple classes	2
VP1868	vibrio_0897	NP_798247.1	COG1670	J	Translation, ribosomal structure and biogenesis	1
VP1866	vibrio_0898	NP_798245.1	N/A	N/A	N/A	N/A
VPA1000	vibrio_0899	NP_800510.1	COG0840	NT	Multiple classes	2
VP1374	vibrio_0900	NP_797753.1	COG0471	P	Inorganic ion transport and metabolism	1
VP1375	vibrio_0901	NP_797754.1	COG4191	T	Signal transduction mechanisms	1
VP1376	vibrio_0902	NP_797755.1	COG2204	T	Signal transduction mechanisms	1
VPA0318	vibrio_0903	NP_799828.1	COG3713	M	Cell wall/membrane/envelope biogenesis	1
VPA1277	vibrio_0904	NP_800787.1	COG0642	T	Signal transduction mechanisms	1
VPA1276	vibrio_0905	NP_800786.1	COG0745	TK	Multiple classes	2
VPA0324	vibrio_0906	NP_799834.1	COG2991	S	Function unknown	1
VP1653	vibrio_0907	NP_798032.1	COG3333	S	Function unknown	1
VP1652	vibrio_0908	NP_798031.1	N/A	N/A	N/A	N/A
VP1651	vibrio_0909	NP_798030.1	COG3181	S	Function unknown	1
VP1649	vibrio_0910	NP_798028.1	COG1802	K	Transcription	1
VP1648	vibrio_0911	NP_798027.1	COG2513	G	Carbohydrate transport and metabolism	1
VP1647	vibrio_0912	NP_798026.1	COG0372	C	Energy production and conversion	1
VP1646	vibrio_0913	NP_798025.1	COG1048	C	Energy production and conversion	1
VP1645	vibrio_0914	NP_798024.1	COG2828	S	Function unknown	1
VP1644	vibrio_0915	NP_798023.1	COG0365	I	Lipid transport and metabolism	1
VP1643	vibrio_0916	NP_798022.1	COG0456	R	General function prediction only	1
VP1348	vibrio_0917	NP_797727.1	COG2195	E	Amino acid transport and metabolism	1
VP1349	vibrio_0918	NP_797728.1	COG3185	ER	Multiple classes	2
VP1350	vibrio_0919	NP_797729.1	COG3508	Q	Secondary metabolites biosynthesis, transport and catabolism	1
VP1351	vibrio_0920	NP_797730.1	COG0179	Q	Secondary metabolites biosynthesis, transport and catabolism	1
VP1352	vibrio_0921	NP_797731.1	COG0625	O	Posttranslational modification, protein turnover, chaperones	1
VPA1293	vibrio_0922	NP_800803.1	COG0678	O	Posttranslational modification, protein turnover, chaperones	1
VP1629	vibrio_0923	NP_798008.1	COG1092	R	General function prediction only	1
VP1627	vibrio_0924	NP_798006.1	COG1254	C	Energy production and conversion	1
VP1626	vibrio_0925	NP_798005.1	COG2920	P	Inorganic ion transport and metabolism	1
VP1624	vibrio_0926	NP_798003.1	COG0670	R	General function prediction only	1
VP1623	vibrio_0927	NP_798002.1	COG1126	E	Amino acid transport and metabolism	1
VP1622	vibrio_0928	NP_798001.1	COG0765	E	Amino acid transport and metabolism	1
VP1621	vibrio_0929	NP_798000.1	COG4597	E	Amino acid transport and metabolism	1
VP1620	vibrio_0930	NP_797999.1	COG0834	ET	Multiple classes	2
VP1619	vibrio_0931	NP_797998.1	COG1648	H	Coenzyme transport and metabolism	1
VP1640	vibrio_0932	NP_798019.1	COG0561	R	General function prediction only	1
VP1639	vibrio_0933	NP_798018.1	COG0602	O	Posttranslational modification, protein turnover, chaperones	1
VP1638	vibrio_0934	NP_798017.1	COG0603	R	General function prediction only	1
VP1428	vibrio_0935	NP_797807.1	N/A	N/A	N/A	N/A
VP1438	vibrio_0936	NP_797817.1	COG0443	O	Posttranslational modification, protein turnover, chaperones	1
VP1439	vibrio_0937	NP_797818.1	COG0443	O	Posttranslational modification, protein turnover, chaperones	1
VP1440	vibrio_0938	NP_797819.1	N/A	N/A	N/A	N/A
VP1442	vibrio_0939	NP_797821.1	COG5018	R	General function prediction only	1
VP1443	vibrio_0940	NP_797822.1	COG4103	S	Function unknown	1
VP1445	vibrio_0941	NP_797824.1	N/A	N/A	N/A	N/A
VP1453	vibrio_0942	NP_797832.2	COG1643	L	Replication, recombination and repair	1
VP1454	vibrio_0943	NP_797833.1	N/A	N/A	N/A	N/A
VPA0650	vibrio_0944	NP_800160.1	COG0443	O	Posttranslational modification, protein turnover, chaperones	1
VPA0206	vibrio_0945	NP_799716.1	COG4338	S	Function unknown	1
VPA0756	vibrio_0946	NP_800266.1	COG2076	P	Inorganic ion transport and metabolism	1
VP0903	vibrio_0947	NP_797282.1	COG0513	LKJ	Multiple classes	3
VP1744	vibrio_0948	NP_798123.1	COG2317	E	Amino acid transport and metabolism	1
VP1743	vibrio_0949	NP_798122.1	COG1280	E	Amino acid transport and metabolism	1
VP1741	vibrio_0950	NP_798120.1	COG1115	E	Amino acid transport and metabolism	1
VP1740	vibrio_0951	NP_798119.1	N/A	N/A	N/A	N/A
VP1525	vibrio_0952	NP_797904.1	COG0687	E	Amino acid transport and metabolism	1
VP1526	vibrio_0953	NP_797905.1	COG0687	E	Amino acid transport and metabolism	1
VP1527	vibrio_0954	NP_797906.1	COG1177	E	Amino acid transport and metabolism	1
VP1528	vibrio_0955	NP_797907.1	COG1176	E	Amino acid transport and metabolism	1
VP1529	vibrio_0956	NP_797908.1	COG3842	E	Amino acid transport and metabolism	1
VP1530	vibrio_0957	NP_797909.1	N/A	N/A	N/A	N/A
VP1531	vibrio_0958	NP_797910.1	COG2992	R	General function prediction only	1
VP1532	vibrio_0959	NP_797911.1	N/A	N/A	N/A	N/A
VP1533	vibrio_0960	NP_797912.1	COG0037	D	Cell cycle control, cell division, chromosome partitioning	1
VP1535	vibrio_0961	NP_797914.1	COG0589	T	Signal transduction mechanisms	1
VP1536	vibrio_0962	NP_797915.1	COG0664	T	Signal transduction mechanisms	1
VP1537	vibrio_0963	NP_797916.1	COG2836	S	Function unknown	1
VP1538	vibrio_0964	NP_797917.1	COG3197	P	Inorganic ion transport and metabolism	1
VP1539	vibrio_0965	NP_797918.1	COG2217	P	Inorganic ion transport and metabolism	1
VP1540	vibrio_0966	NP_797919.1	COG3198	S	Function unknown	1
VP1541	vibrio_0967	NP_797920.1	COG2010	C	Energy production and conversion	1
VP1542	vibrio_0968	NP_797921.1	COG4736	O	Posttranslational modification, protein turnover, chaperones	1
VP1543	vibrio_0969	NP_797922.1	COG2993	C	Energy production and conversion	1
VP1544	vibrio_0970	NP_797923.1	COG3278	O	Posttranslational modification, protein turnover, chaperones	1
VP1547	vibrio_0971	NP_797926.1	COG0642	T	Signal transduction mechanisms	1
VP1588	vibrio_0972	NP_797967.1	N/A	N/A	N/A	N/A
VP1589	vibrio_0973	NP_797968.1	COG3120	S	Function unknown	1
VP1590	vibrio_0974	NP_797969.1	COG1067	O	Posttranslational modification, protein turnover, chaperones	1
VP1591	vibrio_0975	NP_797971.1	COG0764	I	Lipid transport and metabolism	1
VP1593	vibrio_0976	NP_797972.1	COG3130	J	Translation, ribosomal structure and biogenesis	1
VP1595	vibrio_0977	NP_797974.1	COG0488	R	General function prediction only	1
VP1596	vibrio_0978	NP_797975.1	N/A	N/A	N/A	N/A
VP1597	vibrio_0979	NP_797976.1	COG0116	L	Replication, recombination and repair	1
VP1599	vibrio_0980	NP_797978.1	N/A	N/A	N/A	N/A
VP1601	vibrio_0981	NP_797979.1	COG0167	F	Nucleotide transport and metabolism	1
VP1602	vibrio_0982	NP_797981.1	COG2902	E	Amino acid transport and metabolism	1
VP1603	vibrio_0983	NP_797982.1	N/A	N/A	N/A	N/A
VP1604	vibrio_0984	NP_797983.2	COG0308	E	Amino acid transport and metabolism	1
VP1605	vibrio_0985	NP_797984.1	N/A	N/A	N/A	N/A
VP1606	vibrio_0986	NP_797985.1	COG0793	M	Cell wall/membrane/envelope biogenesis	1
VP1607	vibrio_0987	NP_797986.1	COG3109	T	Signal transduction mechanisms	1
VP1608	vibrio_0988	NP_797987.1	COG1956	T	Signal transduction mechanisms	1
VP1609	vibrio_0989	NP_797988.1	COG1132	V	Defense mechanisms	1
VP1610	vibrio_0990	NP_797989.1	COG2995	S	Function unknown	1
VP1611	vibrio_0991	NP_797990.1	COG3008	R	General function prediction only	1
VP1612	vibrio_0992	NP_797991.1	COG0144	J	Translation, ribosomal structure and biogenesis	1
VP1613	vibrio_0993	NP_797992.1	COG2996	S	Function unknown	1
VP1615	vibrio_0994	NP_797994.1	N/A	N/A	N/A	N/A
VP1616	vibrio_0995	NP_797995.1	COG0722	E	Amino acid transport and metabolism	1
VP1617	vibrio_0996	NP_797996.1	COG1666	S	Function unknown	1
VP1524	vibrio_0997	NP_797903.1	COG0846	K	Transcription	1
VP1516	vibrio_0998	NP_797895.1	N/A	N/A	N/A	N/A
VP1515	vibrio_0999	NP_797894.1	COG2864	C	Energy production and conversion	1
VP1514	vibrio_1000	NP_797893.1	COG0437	C	Energy production and conversion	1
VP1512	vibrio_1001	NP_797891.1	N/A	N/A	N/A	N/A
VP1511	vibrio_1002	NP_797890.1	COG3381	R	General function prediction only	1
VP1510	vibrio_1003	NP_797889.1	COG1146	C	Energy production and conversion	1
VP1508	vibrio_1004	NP_797887.1	N/A	N/A	N/A	N/A
VP1506	vibrio_1005	NP_797885.1	COG1526	C	Energy production and conversion	1
VP1504	vibrio_1006	NP_797884.1	COG0488	R	General function prediction only	1
VP1503	vibrio_1007	NP_797882.1	COG4191	T	Signal transduction mechanisms	1
VP1502	vibrio_1008	NP_797881.1	COG2204	T	Signal transduction mechanisms	1
VP1501	vibrio_1009	NP_797879.1	COG2998	H	Coenzyme transport and metabolism	1
VP1499	vibrio_1010	NP_797878.1	COG4662	H	Coenzyme transport and metabolism	1
VP1498	vibrio_1011	NP_797877.1	COG1122	P	Inorganic ion transport and metabolism	1
VP1497	vibrio_1012	NP_797876.1	COG0746	H	Coenzyme transport and metabolism	1
VP1496	vibrio_1013	NP_797875.1	COG0303	H	Coenzyme transport and metabolism	1
VP1495	vibrio_1014	NP_797874.1	N/A	N/A	N/A	N/A
VP1494	vibrio_1015	NP_797873.1	COG1940	KG	Multiple classes	2
VP1493	vibrio_1016	NP_797872.1	COG3148	S	Function unknown	1
VP1492	vibrio_1017	NP_797871.1	COG3000	I	Lipid transport and metabolism	1
VP1485	vibrio_1018	NP_797864.1	COG0791	M	Cell wall/membrane/envelope biogenesis	1
VP1484	vibrio_1019	NP_797863.1	N/A	N/A	N/A	N/A
VP1481	vibrio_1020	NP_797860.1	COG3001	G	Carbohydrate transport and metabolism	1
VP1479	vibrio_1021	NP_797858.1	COG0534	V	Defense mechanisms	1
VP1477	vibrio_1022	NP_797856.1	COG1793	L	Replication, recombination and repair	1
VPA0156	vibrio_1023	NP_799666.1	N/A	N/A	N/A	N/A
VPA0155	vibrio_1024	NP_799665.1	COG0810	M	Cell wall/membrane/envelope biogenesis	1
VPA0153	vibrio_1025	NP_799663.1	COG0811	U	Intracellular trafficking, secretion, and vesicular transport	1
VPA0152	vibrio_1026	NP_799662.1	COG0811	U	Intracellular trafficking, secretion, and vesicular transport	1
VPA0151	vibrio_1027	NP_799661.1	N/A	N/A	N/A	N/A
VPA0146	vibrio_1028	NP_799656.1	COG0584	C	Energy production and conversion	1
VP1997	vibrio_1029	NP_798376.1	COG0577	V	Defense mechanisms	1
VP1996	vibrio_1030	NP_798375.1	COG0577	V	Defense mechanisms	1
VP1995	vibrio_1031	NP_798374.1	COG1136	V	Defense mechanisms	1
VP2872	vibrio_1032	NP_799251.1	N/A	N/A	N/A	N/A
VP2873	vibrio_1033	NP_799252.1	COG0114	C	Energy production and conversion	1
VPA1414	vibrio_1034	NP_800924.1	COG3097	S	Function unknown	1
VPA1514	vibrio_1035	NP_801024.1	COG2032	P	Inorganic ion transport and metabolism	1
VPA0305	vibrio_1036	NP_799815.1	COG0753	P	Inorganic ion transport and metabolism	1
VP2398	vibrio_1037	NP_798777.1	COG0153	G	Carbohydrate transport and metabolism	1
VP2399	vibrio_1038	NP_798778.1	COG1085	C	Energy production and conversion	1
VP1353	vibrio_1039	NP_797732.1	N/A	N/A	N/A	N/A
VPA0746	vibrio_1040	NP_800256.1	COG0835	NT	Multiple classes	2
VP1711	vibrio_1041	NP_798090.1	COG4565	KT	Multiple classes	2
VP1712	vibrio_1042	NP_798091.1	COG3290	T	Signal transduction mechanisms	1
VP1713	vibrio_1043	NP_798092.1	COG1538	MU	Multiple classes	2
VP1714	vibrio_1044	NP_798093.1	COG1566	V	Defense mechanisms	1
VP1715	vibrio_1045	NP_798095.1	COG0842	V	Defense mechanisms	1
VP1717	vibrio_1046	NP_798096.1	COG0842	V	Defense mechanisms	1
VP1457	vibrio_1047	NP_797836.1	COG0645	R	General function prediction only	1
VP1751	vibrio_1048	NP_798130.1	COG1897	E	Amino acid transport and metabolism	1
VP1752	vibrio_1049	NP_798131.1	COG3063	NU	Multiple classes	2
VP1324	vibrio_1050	NP_797703.1	COG3129	R	General function prediction only	1
VP1323	vibrio_1051	NP_797702.1	COG1451	R	General function prediction only	1
VP1317	vibrio_1052	NP_797696.1	COG0695	O	Posttranslational modification, protein turnover, chaperones	1
VP1316	vibrio_1053	NP_797695.1	COG0583	K	Transcription	1
VP1315	vibrio_1054	NP_797694.1	COG2814	G	Carbohydrate transport and metabolism	1
VP1314	vibrio_1055	NP_797693.1	COG3310	S	Function unknown	1
VP1940	vibrio_1056	NP_798319.1	COG0019	E	Amino acid transport and metabolism	1
VP1941	vibrio_1057	NP_798320.1	COG1748	E	Amino acid transport and metabolism	1
VP1228	vibrio_1058	NP_797607.1	COG3004	P	Inorganic ion transport and metabolism	1
VP1226	vibrio_1059	NP_797605.1	COG4591	M	Cell wall/membrane/envelope biogenesis	1
VP1225	vibrio_1060	NP_797604.1	COG1136	V	Defense mechanisms	1
VP1224	vibrio_1061	NP_797603.1	COG0534	V	Defense mechanisms	1
VP1223	vibrio_1062	NP_797602.1	COG0702	MG	Multiple classes	2
VP1217	vibrio_1063	NP_797596.1	N/A	N/A	N/A	N/A
VP1216	vibrio_1064	NP_797595.2	COG2814	G	Carbohydrate transport and metabolism	1
VP1215	vibrio_1065	NP_797594.1	COG1187	J	Translation, ribosomal structure and biogenesis	1
VP1214	vibrio_1066	NP_797593.1	COG1061	KL	Multiple classes	2
VP1212	vibrio_1067	NP_797591.1	COG0745	TK	Multiple classes	2
VP1211	vibrio_1068	NP_797590.1	COG0642	T	Signal transduction mechanisms	1
VP1210	vibrio_1069	NP_797589.1	COG1825	J	Translation, ribosomal structure and biogenesis	1
VPA0377	vibrio_1070	NP_799887.1	N/A	N/A	N/A	N/A
VP0649	vibrio_1071	NP_797028.1	N/A	N/A	N/A	N/A
VPA0498	vibrio_1072	NP_800008.1	COG4533	R	General function prediction only	1
VPA0613	vibrio_1073	NP_800123.1	COG0697	GER	Multiple classes	3
VPA1067	vibrio_1074	NP_800577.1	COG0814	E	Amino acid transport and metabolism	1
VPA0490	vibrio_1075	NP_800000.1	COG1566	V	Defense mechanisms	1
VPA0488	vibrio_1076	NP_799998.1	COG0842	V	Defense mechanisms	1
VPA0489	vibrio_1077	NP_799999.1	COG1131	V	Defense mechanisms	1
VP1204	vibrio_1078	NP_797583.1	COG3313	R	General function prediction only	1
VP1203	vibrio_1079	NP_797582.1	COG3187	O	Posttranslational modification, protein turnover, chaperones	1
VP1196	vibrio_1080	NP_797575.1	COG4134	R	General function prediction only	1
VP1195	vibrio_1081	NP_797574.1	COG4135	R	General function prediction only	1
VP1194	vibrio_1082	NP_797573.1	COG4136	R	General function prediction only	1
VP1193	vibrio_1083	NP_797572.1	COG0558	I	Lipid transport and metabolism	1
VP1186	vibrio_1084	NP_797565.1	COG0564	J	Translation, ribosomal structure and biogenesis	1
VP1183	vibrio_1085	NP_797562.1	COG1502	I	Lipid transport and metabolism	1
VP1182	vibrio_1086	NP_797561.1	COG0626	E	Amino acid transport and metabolism	1
VP1179	vibrio_1087	NP_797558.1	COG2818	L	Replication, recombination and repair	1
VP1177	vibrio_1088	NP_797556.1	COG0845	M	Cell wall/membrane/envelope biogenesis	1
VP1176	vibrio_1089	NP_797555.1	COG0845	M	Cell wall/membrane/envelope biogenesis	1
VP1175	vibrio_1090	NP_797554.1	COG1983	KT	Multiple classes	2
VP1174	vibrio_1091	NP_797553.1	N/A	N/A	N/A	N/A
VP1173	vibrio_1092	NP_797552.1	COG1842	KT	Multiple classes	2
VP1172	vibrio_1093	NP_797551.1	COG1221	KT	Multiple classes	2
VP1171	vibrio_1094	NP_797550.1	COG0747	E	Amino acid transport and metabolism	1
VP1170	vibrio_1095	NP_797549.1	COG4168	V	Defense mechanisms	1
VP1169	vibrio_1096	NP_797548.1	COG4171	V	Defense mechanisms	1
VP1168	vibrio_1097	NP_797547.1	COG4170	V	Defense mechanisms	1
VP1167	vibrio_1098	NP_797546.1	COG4167	V	Defense mechanisms	1
VP1166	vibrio_1099	NP_797545.1	N/A	N/A	N/A	N/A
VP1165	vibrio_1100	NP_797544.1	COG1227	C	Energy production and conversion	1
VP1164	vibrio_1101	NP_797543.1	N/A	N/A	N/A	N/A
VP1162	vibrio_1102	NP_797541.1	COG0243	C	Energy production and conversion	1
VP1161	vibrio_1103	NP_797540.1	COG3005	C	Energy production and conversion	1
VP1157	vibrio_1104	NP_797536.1	COG2116	P	Inorganic ion transport and metabolism	1
VP1156	vibrio_1105	NP_797535.1	N/A	N/A	N/A	N/A
VP1152	vibrio_1106	NP_797531.1	COG1434	S	Function unknown	1
VP1970	vibrio_1107	NP_798349.1	COG2917	D	Cell cycle control, cell division, chromosome partitioning	1
VP1971	vibrio_1108	NP_798350.1	COG1607	I	Lipid transport and metabolism	1
VP1972	vibrio_1109	NP_798351.1	COG2350	S	Function unknown	1
VP1974	vibrio_1110	NP_798353.1	COG0620	E	Amino acid transport and metabolism	1
VP1976	vibrio_1111	NP_798355.1	COG0583	K	Transcription	1
VP1977	vibrio_1112	NP_798356.1	N/A	N/A	N/A	N/A
VP1978	vibrio_1113	NP_798357.1	N/A	N/A	N/A	N/A
VP1980	vibrio_1114	NP_798359.1	COG1032	C	Energy production and conversion	1
VPA0090	vibrio_1115	NP_799600.1	COG1280	E	Amino acid transport and metabolism	1
VPA0091	vibrio_1116	NP_799601.1	COG1522	K	Transcription	1
VP1037	vibrio_1117	NP_797416.1	COG3096	D	Cell cycle control, cell division, chromosome partitioning	1
VP1036	vibrio_1118	NP_797415.1	COG3095	D	Cell cycle control, cell division, chromosome partitioning	1
VP1035	vibrio_1119	NP_797414.1	COG3006	D	Cell cycle control, cell division, chromosome partitioning	1
VP1034	vibrio_1120	NP_797413.1	COG2227	H	Coenzyme transport and metabolism	1
VP1033	vibrio_1121	NP_797412.1	COG1434	S	Function unknown	1
VP1032	vibrio_1122	NP_797411.1	COG0745	TK	Multiple classes	2
VP1031	vibrio_1123	NP_797410.1	COG3381	R	General function prediction only	1
VP1030	vibrio_1124	NP_797409.1	COG1609	K	Transcription	1
VP1028	vibrio_1125	NP_797407.1	COG3070	K	Transcription	1
VP1027	vibrio_1126	NP_797406.1	COG0398	S	Function unknown	1
VP1026	vibrio_1127	NP_797405.1	N/A	N/A	N/A	N/A
VP1025	vibrio_1128	NP_797404.1	COG0596	R	General function prediction only	1
VP1024	vibrio_1129	NP_797403.1	COG0297	G	Carbohydrate transport and metabolism	1
VP1023	vibrio_1130	NP_797402.1	COG0448	G	Carbohydrate transport and metabolism	1
VP1022	vibrio_1131	NP_797401.1	COG0550	L	Replication, recombination and repair	1
VP1021	vibrio_1132	NP_797400.1	N/A	N/A	N/A	N/A
VP1020	vibrio_1133	NP_797399.1	COG0128	E	Amino acid transport and metabolism	1
VP1018	vibrio_1134	NP_797397.1	COG2360	O	Posttranslational modification, protein turnover, chaperones	1
VP1017	vibrio_1135	NP_797396.1	COG2935	O	Posttranslational modification, protein turnover, chaperones	1
VP1016	vibrio_1136	NP_797395.1	COG0361	J	Translation, ribosomal structure and biogenesis	1
VP1230	vibrio_1137	NP_797609.1	COG1960	I	Lipid transport and metabolism	1
VP1229	vibrio_1138	NP_797608.1	COG1309	K	Transcription	1
VP1986	vibrio_1139	NP_798365.1	COG2515	E	Amino acid transport and metabolism	1
VP2168	vibrio_1140	NP_798547.1	COG0668	M	Cell wall/membrane/envelope biogenesis	1
VP2017	vibrio_1141	NP_798396.1	COG2995	S	Function unknown	1
VP2018	vibrio_1142	NP_798397.1	COG3008	R	General function prediction only	1
VP1077	vibrio_1143	NP_797456.1	COG0582	L	Replication, recombination and repair	1
VPA0978	vibrio_1144	NP_800488.1	N/A	N/A	N/A	N/A
VPA0982	vibrio_1145	NP_800492.1	COG1432	S	Function unknown	1
VPA0203	vibrio_1146	NP_799713.1	COG0415	L	Replication, recombination and repair	1
VPA0205	vibrio_1147	NP_799715.1	COG1028	IQR	Multiple classes	3
VPA1588	vibrio_1148	NP_801098.1	COG4628	S	Function unknown	1
VP1704	vibrio_1149	NP_798083.1	COG3284	QK	Multiple classes	2
VP1703	vibrio_1150	NP_798082.1	COG1012	C	Energy production and conversion	1
VPA0298	vibrio_1151	NP_799808.1	COG1762	GT	Multiple classes	2
VPA0297	vibrio_1152	NP_799807.1	COG1299	G	Carbohydrate transport and metabolism	1
VPA1420	vibrio_1153	NP_800930.1	COG1299	G	Carbohydrate transport and metabolism	1
VPA1421	vibrio_1154	NP_800931.1	COG1445	G	Carbohydrate transport and metabolism	1
VPA1422	vibrio_1155	NP_800932.1	COG1762	GT	Multiple classes	2
VPA1423	vibrio_1156	NP_800933.1	COG2207	K	Transcription	1
VPA1424	vibrio_1157	NP_800934.1	COG1299	G	Carbohydrate transport and metabolism	1
VPA1425	vibrio_1158	NP_800935.1	COG1482	G	Carbohydrate transport and metabolism	1
VP1070	vibrio_1159	NP_797449.1	N/A	N/A	N/A	N/A
VP1069	vibrio_1160	NP_797448.1	COG0642	T	Signal transduction mechanisms	1
VP1068	vibrio_1161	NP_797447.1	COG3318	R	General function prediction only	1
VP1063	vibrio_1162	NP_797442.1	COG0379	H	Coenzyme transport and metabolism	1
VP1062	vibrio_1163	NP_797441.1	COG1729	S	Function unknown	1
VP1061	vibrio_1164	NP_797440.1	COG2885	M	Cell wall/membrane/envelope biogenesis	1
VP1060	vibrio_1165	NP_797439.1	COG0823	U	Intracellular trafficking, secretion, and vesicular transport	1
VP1059	vibrio_1166	NP_797438.1	COG3064	M	Cell wall/membrane/envelope biogenesis	1
VP1058	vibrio_1167	NP_797437.1	COG0848	U	Intracellular trafficking, secretion, and vesicular transport	1
VP1057	vibrio_1168	NP_797436.1	COG0811	U	Intracellular trafficking, secretion, and vesicular transport	1
VP1056	vibrio_1169	NP_797435.1	COG0824	R	General function prediction only	1
VP1055	vibrio_1170	NP_797434.1	COG3790	S	Function unknown	1
VP1054	vibrio_1171	NP_797433.1	COG1294	C	Energy production and conversion	1
VP1053	vibrio_1172	NP_797432.1	COG1271	C	Energy production and conversion	1
VP1052	vibrio_1173	NP_797431.1	COG2255	L	Replication, recombination and repair	1
VP1051	vibrio_1174	NP_797430.1	COG0632	L	Replication, recombination and repair	1
VP1048	vibrio_1175	NP_797427.1	COG0817	L	Replication, recombination and repair	1
VP1150	vibrio_1176	NP_797529.1	COG0215	J	Translation, ribosomal structure and biogenesis	1
VP1147	vibrio_1177	NP_797526.1	COG3434	T	Signal transduction mechanisms	1
VP1007	vibrio_1178	NP_797386.1	COG1199	KL	Multiple classes	2
VP1006	vibrio_1179	NP_797385.1	COG0730	R	General function prediction only	1
VP1005	vibrio_1180	NP_797384.1	COG3923	L	Replication, recombination and repair	1
VP1003	vibrio_1181	NP_797382.1	COG0708	L	Replication, recombination and repair	1
VP1001	vibrio_1182	NP_797380.1	COG4160	E	Amino acid transport and metabolism	1
VP0999	vibrio_1183	NP_797378.1	COG0834	ET	Multiple classes	2
VP0998	vibrio_1184	NP_797377.1	COG4598	E	Amino acid transport and metabolism	1
VP0994	vibrio_1185	NP_797373.1	COG1882	C	Energy production and conversion	1
VP0993	vibrio_1186	NP_797372.1	COG3528	S	Function unknown	1
VP0992	vibrio_1187	NP_797371.1	COG1180	O	Posttranslational modification, protein turnover, chaperones	1
VP0991	vibrio_1188	NP_797370.1	COG3235	S	Function unknown	1
VP0990	vibrio_1189	NP_797369.1	COG3013	S	Function unknown	1
VP0988	vibrio_1190	NP_797366.1	COG2766	T	Signal transduction mechanisms	1
VP0986	vibrio_1191	NP_797365.1	COG2718	S	Function unknown	1
VP0985	vibrio_1192	NP_797364.1	COG2719	S	Function unknown	1
VP0984	vibrio_1193	NP_797363.1	COG1212	M	Cell wall/membrane/envelope biogenesis	1
VP0983	vibrio_1194	NP_797362.1	COG1663	M	Cell wall/membrane/envelope biogenesis	1
VP0982	vibrio_1195	NP_797361.1	COG1132	V	Defense mechanisms	1
VP0980	vibrio_1196	NP_797359.1	COG3216	S	Function unknown	1
VP0979	vibrio_1197	NP_797358.1	COG4591	M	Cell wall/membrane/envelope biogenesis	1
VP0978	vibrio_1198	NP_797357.1	COG1136	V	Defense mechanisms	1
VP0977	vibrio_1199	NP_797356.1	COG4591	M	Cell wall/membrane/envelope biogenesis	1
VP0976	vibrio_1200	NP_797355.1	N/A	N/A	N/A	N/A
VP0975	vibrio_1201	NP_797354.1	COG1197	LK	Multiple classes	2
VP0974	vibrio_1202	NP_797353.1	N/A	N/A	N/A	N/A
VP0973	vibrio_1203	NP_797352.1	COG1670	J	Translation, ribosomal structure and biogenesis	1
VP0971	vibrio_1204	NP_797350.1	COG1252	C	Energy production and conversion	1
VP0969	vibrio_1205	NP_797348.1	COG3150	R	General function prediction only	1
VP0968	vibrio_1206	NP_797347.1	COG0510	M	Cell wall/membrane/envelope biogenesis	1
VP0967	vibrio_1207	NP_797346.1	COG3417	R	General function prediction only	1
VP0966	vibrio_1208	NP_797345.1	COG5633	R	General function prediction only	1
VP0965	vibrio_1209	NP_797344.1	COG3014	S	Function unknown	1
VP0964	vibrio_1210	NP_797343.1	COG0537	FGR	Multiple classes	3
VP0963	vibrio_1211	NP_797342.1	COG0840	NT	Multiple classes	2
VP0962	vibrio_1212	NP_797341.1	N/A	N/A	N/A	N/A
VP2071	vibrio_1213	NP_798450.1	COG2186	K	Transcription	1
VP2072	vibrio_1214	NP_798451.1	COG3067	P	Inorganic ion transport and metabolism	1
VP2073	vibrio_1215	NP_798452.1	COG1495	O	Posttranslational modification, protein turnover, chaperones	1
VP1105	vibrio_1216	NP_797484.1	COG1674	D	Cell cycle control, cell division, chromosome partitioning	1
VP1104	vibrio_1217	NP_797483.1	COG1522	K	Transcription	1
VP1103	vibrio_1218	NP_797482.1	COG0686	E	Amino acid transport and metabolism	1
VP1101	vibrio_1219	NP_797480.1	COG0583	K	Transcription	1
VP1100	vibrio_1220	NP_797479.1	N/A	N/A	N/A	N/A
VP1099	vibrio_1221	NP_797478.1	COG4445	FJ	Multiple classes	2
VP2026	vibrio_1222	NP_798405.1	COG0284	F	Nucleotide transport and metabolism	1
VP2027	vibrio_1223	NP_798406.1	COG2956	G	Carbohydrate transport and metabolism	1
VP2028	vibrio_1224	NP_798407.1	COG3771	S	Function unknown	1
VP2029	vibrio_1225	NP_798408.1	COG0776	L	Replication, recombination and repair	1
VP2030	vibrio_1226	NP_798409.1	COG0539	J	Translation, ribosomal structure and biogenesis	1
VP2031	vibrio_1227	NP_798410.1	COG0283	F	Nucleotide transport and metabolism	1
VP0922	vibrio_1228	NP_797301.1	COG1555	L	Replication, recombination and repair	1
VP0921	vibrio_1229	NP_797300.1	COG0760	O	Posttranslational modification, protein turnover, chaperones	1
VP0920	vibrio_1230	NP_797299.1	COG0776	L	Replication, recombination and repair	1
VP0919	vibrio_1231	NP_797298.1	COG0466	O	Posttranslational modification, protein turnover, chaperones	1
VP0918	vibrio_1232	NP_797297.1	COG1219	O	Posttranslational modification, protein turnover, chaperones	1
VP0917	vibrio_1233	NP_797296.1	COG0740	OU	Multiple classes	2
VP0916	vibrio_1234	NP_797295.1	COG0544	O	Posttranslational modification, protein turnover, chaperones	1
VP0915	vibrio_1235	NP_797294.1	COG4191	T	Signal transduction mechanisms	1
VP0914	vibrio_1236	NP_797293.1	COG2204	T	Signal transduction mechanisms	1
VP0912	vibrio_1237	NP_797291.1	COG1593	G	Carbohydrate transport and metabolism	1
VP0911	vibrio_1238	NP_797290.1	COG3090	G	Carbohydrate transport and metabolism	1
VP0910	vibrio_1239	NP_797289.1	COG1638	G	Carbohydrate transport and metabolism	1
VP0909	vibrio_1240	NP_797288.1	COG0397	S	Function unknown	1
VPA1587	vibrio_1241	NP_801097.1	COG0824	R	General function prediction only	1
VPA1206	vibrio_1242	NP_800716.1	COG1280	E	Amino acid transport and metabolism	1
VPA0349	vibrio_1243	NP_799859.1	COG0560	E	Amino acid transport and metabolism	1
VP0879	vibrio_1244	NP_797258.1	COG0190	H	Coenzyme transport and metabolism	1
VPA0128	vibrio_1245	NP_799638.1	COG0243	C	Energy production and conversion	1
VPA0127	vibrio_1246	NP_799637.1	COG3005	C	Energy production and conversion	1
VP2338	vibrio_1247	NP_798717.1	COG3469	G	Carbohydrate transport and metabolism	1
VP0878	vibrio_1248	NP_797257.1	COG1972	F	Nucleotide transport and metabolism	1
VP0877	vibrio_1249	NP_797256.1	COG0583	K	Transcription	1
VP0876	vibrio_1250	NP_797255.1	COG2951	M	Cell wall/membrane/envelope biogenesis	1
VP0875	vibrio_1251	NP_797254.1	COG3100	S	Function unknown	1
VP0874	vibrio_1252	NP_797253.1	COG0850	D	Cell cycle control, cell division, chromosome partitioning	1
VP0873	vibrio_1253	NP_797252.1	COG2894	D	Cell cycle control, cell division, chromosome partitioning	1
VP0872	vibrio_1254	NP_797251.1	COG0851	D	Cell cycle control, cell division, chromosome partitioning	1
VP0945	vibrio_1255	NP_797324.1	COG3492	S	Function unknown	1
VP0939	vibrio_1256	NP_797318.1	COG4395	S	Function unknown	1
VP0938	vibrio_1257	NP_797317.1	COG1309	K	Transcription	1
VP0933	vibrio_1258	NP_797312.1	COG0318	IQ	Multiple classes	2
VP0932	vibrio_1259	NP_797311.1	COG1441	H	Coenzyme transport and metabolism	1
VP0931	vibrio_1260	NP_797310.2	COG0447	H	Coenzyme transport and metabolism	1
VP0930	vibrio_1261	NP_797309.1	COG0596	R	General function prediction only	1
VP0929	vibrio_1262	NP_797308.1	COG1165	H	Coenzyme transport and metabolism	1
VP0928	vibrio_1263	NP_797307.1	COG1169	HQ	Multiple classes	2
VP0927	vibrio_1264	NP_797306.1	COG0436	E	Amino acid transport and metabolism	1
VP0926	vibrio_1265	NP_797305.1	COG1896	R	General function prediction only	1
VP0925	vibrio_1266	NP_797304.1	COG0232	F	Nucleotide transport and metabolism	1
VP0923	vibrio_1267	NP_797303.1	COG3148	S	Function unknown	1
VPA0112	vibrio_1268	NP_799622.1	COG1164	E	Amino acid transport and metabolism	1
VP0871	vibrio_1269	NP_797250.1	COG0349	J	Translation, ribosomal structure and biogenesis	1
VP0870	vibrio_1270	NP_797249.1	COG0318	IQ	Multiple classes	2
VP0869	vibrio_1271	NP_797248.1	COG0596	R	General function prediction only	1
VP0867	vibrio_1272	NP_797246.1	N/A	N/A	N/A	N/A
VP0866	vibrio_1273	NP_797245.1	COG1214	O	Posttranslational modification, protein turnover, chaperones	1
VP0865	vibrio_1274	NP_797244.1	COG1199	KL	Multiple classes	2
VP0864	vibrio_1275	NP_797243.1	COG0788	F	Nucleotide transport and metabolism	1
VP2151	vibrio_1276	NP_798530.1	COG1902	C	Energy production and conversion	1
VP2152	vibrio_1277	NP_798531.1	COG0616	OU	Multiple classes	2
VP2153	vibrio_1278	NP_798532.1	COG0252	EJ	Multiple classes	2
VP2154	vibrio_1279	NP_798533.1	COG3139	S	Function unknown	1
VP2155	vibrio_1280	NP_798534.1	N/A	N/A	N/A	N/A
VP2156	vibrio_1281	NP_798535.1	COG0229	O	Posttranslational modification, protein turnover, chaperones	1
VP2157	vibrio_1282	NP_798536.1	COG0057	G	Carbohydrate transport and metabolism	1
VP2158	vibrio_1283	NP_798537.1	COG0676	G	Carbohydrate transport and metabolism	1
VP2160	vibrio_1284	NP_798539.1	COG2226	H	Coenzyme transport and metabolism	1
VP2161	vibrio_1285	NP_798540.1	COG3016	S	Function unknown	1
VP2162	vibrio_1286	NP_798541.1	N/A	N/A	N/A	N/A
VP2037	vibrio_1287	NP_798416.1	COG0835	NT	Multiple classes	2
VP2038	vibrio_1288	NP_798417.1	COG1940	KG	Multiple classes	2
VP2039	vibrio_1289	NP_798418.1	COG0469	G	Carbohydrate transport and metabolism	1
VP2040	vibrio_1290	NP_798419.1	COG4667	R	General function prediction only	1
VP2042	vibrio_1291	NP_798421.1	N/A	N/A	N/A	N/A
VP2043	vibrio_1292	NP_798422.1	COG0733	R	General function prediction only	1
VP2047	vibrio_1293	NP_798426.1	COG0084	L	Replication, recombination and repair	1
VP2049	vibrio_1294	NP_798428.1	COG0125	F	Nucleotide transport and metabolism	1
VP2050	vibrio_1295	NP_798429.1	COG1559	R	General function prediction only	1
VP2052	vibrio_1296	NP_798431.1	COG0304	IQ	Multiple classes	2
VP2053	vibrio_1297	NP_798432.1	COG0236	IQ	Multiple classes	2
VP2054	vibrio_1298	NP_798433.1	COG1028	IQR	Multiple classes	3
VP2055	vibrio_1299	NP_798434.1	COG0331	I	Lipid transport and metabolism	1
VP2056	vibrio_1300	NP_798435.1	COG0332	I	Lipid transport and metabolism	1
VP2057	vibrio_1301	NP_798436.1	COG0416	I	Lipid transport and metabolism	1
VP2058	vibrio_1302	NP_798437.1	COG0333	J	Translation, ribosomal structure and biogenesis	1
VP2059	vibrio_1303	NP_798438.1	COG1399	R	General function prediction only	1
VP2060	vibrio_1304	NP_798439.1	COG0424	D	Cell cycle control, cell division, chromosome partitioning	1
VP2061	vibrio_1305	NP_798440.1	COG0564	J	Translation, ribosomal structure and biogenesis	1
VP2062	vibrio_1306	NP_798441.1	COG1530	J	Translation, ribosomal structure and biogenesis	1
VP2063	vibrio_1307	NP_798442.1	COG0659	P	Inorganic ion transport and metabolism	1
VP2121	vibrio_1308	NP_798500.1	COG1454	C	Energy production and conversion	1
VP2122	vibrio_1309	NP_798501.1	COG2095	U	Intracellular trafficking, secretion, and vesicular transport	1
VP2124	vibrio_1310	NP_798503.1	COG0136	E	Amino acid transport and metabolism	1
VP2125	vibrio_1311	NP_798504.1	COG1757	C	Energy production and conversion	1
VP2128	vibrio_1312	NP_798507.1	COG3081	R	General function prediction only	1
VP2129	vibrio_1313	NP_798508.1	COG3082	S	Function unknown	1
VP2130	vibrio_1314	NP_798509.1	COG3083	R	General function prediction only	1
VP2145	vibrio_1315	NP_798524.1	COG0123	BQ	Multiple classes	2
VP2149	vibrio_1316	NP_798528.1	COG0550	L	Replication, recombination and repair	1
VP2117	vibrio_1317	NP_798496.1	COG0278	O	Posttranslational modification, protein turnover, chaperones	1
VP2118	vibrio_1318	NP_798497.1	COG0605	P	Inorganic ion transport and metabolism	1
VP2119	vibrio_1319	NP_798498.1	N/A	N/A	N/A	N/A
VP2214	vibrio_1320	NP_798593.1	COG2853	M	Cell wall/membrane/envelope biogenesis	1
VP2215	vibrio_1321	NP_798594.1	COG4235	O	Posttranslational modification, protein turnover, chaperones	1
VP2216	vibrio_1322	NP_798595.1	COG3088	O	Posttranslational modification, protein turnover, chaperones	1
VP2217	vibrio_1323	NP_798596.1	COG0526	OC	Multiple classes	2
VP2218	vibrio_1324	NP_798597.1	COG1138	O	Posttranslational modification, protein turnover, chaperones	1
VP2219	vibrio_1325	NP_798598.1	COG2332	O	Posttranslational modification, protein turnover, chaperones	1
VP2220	vibrio_1326	NP_798599.1	COG3114	U	Intracellular trafficking, secretion, and vesicular transport	1
VP2221	vibrio_1327	NP_798600.1	COG0755	O	Posttranslational modification, protein turnover, chaperones	1
VP2222	vibrio_1328	NP_798601.1	COG2386	O	Posttranslational modification, protein turnover, chaperones	1
VP2223	vibrio_1329	NP_798602.1	COG4133	O	Posttranslational modification, protein turnover, chaperones	1
VP2224	vibrio_1330	NP_798603.1	N/A	N/A	N/A	N/A
VP2226	vibrio_1331	NP_798605.1	COG0810	M	Cell wall/membrane/envelope biogenesis	1
VP2227	vibrio_1332	NP_798606.1	COG1192	D	Cell cycle control, cell division, chromosome partitioning	1
VP2228	vibrio_1333	NP_798607.1	COG2201	NT	Multiple classes	2
VP2229	vibrio_1334	NP_798608.1	COG0643	NT	Multiple classes	2
VP2230	vibrio_1335	NP_798609.1	COG3143	NT	Multiple classes	2
VP2232	vibrio_1336	NP_798611.1	COG1191	K	Transcription	1
VP2233	vibrio_1337	NP_798612.1	COG0455	D	Cell cycle control, cell division, chromosome partitioning	1
VP2234	vibrio_1338	NP_798613.2	COG1419	N	Cell motility	1
VP2205	vibrio_1339	NP_798584.1	COG2062	T	Signal transduction mechanisms	1
VP2206	vibrio_1340	NP_798585.1	COG1025	O	Posttranslational modification, protein turnover, chaperones	1
VP0863	vibrio_1341	NP_797242.1	COG3102	S	Function unknown	1
VP0861	vibrio_1342	NP_797240.1	COG0018	J	Translation, ribosomal structure and biogenesis	1
VP0860	vibrio_1343	NP_797239.1	COG0537	FGR	Multiple classes	3
VP0858	vibrio_1344	NP_797237.1	COG0370	P	Inorganic ion transport and metabolism	1
VP0857	vibrio_1345	NP_797236.1	COG1918	P	Inorganic ion transport and metabolism	1
VP0853	vibrio_1346	NP_797232.1	COG4531	P	Inorganic ion transport and metabolism	1
VP0852	vibrio_1347	NP_797231.1	COG1121	P	Inorganic ion transport and metabolism	1
VP0851	vibrio_1348	NP_797230.1	COG1108	P	Inorganic ion transport and metabolism	1
VP0850	vibrio_1349	NP_797229.1	COG0074	C	Energy production and conversion	1
VP0849	vibrio_1350	NP_797228.1	COG0045	C	Energy production and conversion	1
VP0848	vibrio_1351	NP_797227.1	COG0508	C	Energy production and conversion	1
VP0847	vibrio_1352	NP_797226.1	COG0567	C	Energy production and conversion	1
VP0846	vibrio_1353	NP_797225.1	COG0479	C	Energy production and conversion	1
VP0845	vibrio_1354	NP_797224.1	COG1053	C	Energy production and conversion	1
VP0844	vibrio_1355	NP_797223.1	COG2142	C	Energy production and conversion	1
VP0843	vibrio_1356	NP_797222.1	COG2009	C	Energy production and conversion	1
VP0842	vibrio_1357	NP_797221.1	COG0372	C	Energy production and conversion	1
VP0841	vibrio_1358	NP_797220.1	COG0327	S	Function unknown	1
VP0839	vibrio_1359	NP_797218.1	COG0033	G	Carbohydrate transport and metabolism	1
VP0838	vibrio_1360	NP_797217.1	COG3057	L	Replication, recombination and repair	1
VP0837	vibrio_1361	NP_797216.1	COG0596	R	General function prediction only	1
VP0836	vibrio_1362	NP_797215.1	N/A	N/A	N/A	N/A
VP0835	vibrio_1363	NP_797214.1	COG0716	C	Energy production and conversion	1
VP0833	vibrio_1364	NP_797212.1	COG0735	P	Inorganic ion transport and metabolism	1
VP2192	vibrio_1365	NP_798571.1	COG0136	E	Amino acid transport and metabolism	1
VP2193	vibrio_1366	NP_798572.1	COG0111	HE	Multiple classes	2
VP2195	vibrio_1367	NP_798574.1	COG4121	S	Function unknown	1
VP2197	vibrio_1368	NP_798575.1	COG0431	R	General function prediction only	1
VP2198	vibrio_1369	NP_798577.1	N/A	N/A	N/A	N/A
VP2199	vibrio_1370	NP_798578.1	COG3101	S	Function unknown	1
VP2201	vibrio_1371	NP_798580.1	COG2860	S	Function unknown	1
VP2202	vibrio_1372	NP_798581.1	COG0082	E	Amino acid transport and metabolism	1
VP2203	vibrio_1373	NP_798582.1	COG2890	J	Translation, ribosomal structure and biogenesis	1
VP2204	vibrio_1374	NP_798583.1	COG2840	S	Function unknown	1
VP2236	vibrio_1375	NP_798615.1	COG1377	NU	Multiple classes	2
VP2237	vibrio_1376	NP_798616.1	COG1684	NU	Multiple classes	2
VP2239	vibrio_1377	NP_798618.1	COG1338	NU	Multiple classes	2
VP2240	vibrio_1378	NP_798619.1	COG3190	N	Cell motility	1
VP2241	vibrio_1379	NP_798620.1	COG1886	NU	Multiple classes	2
VP2242	vibrio_1380	NP_798621.1	COG1868	N	Cell motility	1
VP2243	vibrio_1381	NP_798622.1	COG1580	N	Cell motility	1
VP2245	vibrio_1382	NP_798624.1	COG2882	NUO	Multiple classes	3
VP2247	vibrio_1383	NP_798626.1	COG1317	NU	Multiple classes	2
VP2248	vibrio_1384	NP_798627.1	COG1536	N	Cell motility	1
VP2249	vibrio_1385	NP_798628.1	COG1766	NU	Multiple classes	2
VP2250	vibrio_1386	NP_798629.1	COG1677	NU	Multiple classes	2
VP2251	vibrio_1387	NP_798630.1	COG2204	T	Signal transduction mechanisms	1
VP2252	vibrio_1388	NP_798631.1	COG0642	T	Signal transduction mechanisms	1
VP2253	vibrio_1389	NP_798632.1	COG2204	T	Signal transduction mechanisms	1
VP2254	vibrio_1390	NP_798633.1	COG1516	NUO	Multiple classes	3
VP2256	vibrio_1391	NP_798635.1	COG1345	N	Cell motility	1
VP2257	vibrio_1392	NP_798636.1	COG1334	N	Cell motility	1
VP2258	vibrio_1393	NP_798637.1	COG1344	N	Cell motility	1
VP2261	vibrio_1394	NP_798640.1	COG1344	N	Cell motility	1
VP2262	vibrio_1395	NP_798641.1	COG2837	P	Inorganic ion transport and metabolism	1
VP2263	vibrio_1396	NP_798642.1	N/A	N/A	N/A	N/A
VP2264	vibrio_1397	NP_798643.1	N/A	N/A	N/A	N/A
VP2266	vibrio_1398	NP_798645.1	COG4519	S	Function unknown	1
VP2268	vibrio_1399	NP_798647.1	COG1393	P	Inorganic ion transport and metabolism	1
VP2269	vibrio_1400	NP_798648.1	COG0624	E	Amino acid transport and metabolism	1
VP2270	vibrio_1401	NP_798649.1	COG1876	M	Cell wall/membrane/envelope biogenesis	1
VP2272	vibrio_1402	NP_798651.1	COG3317	M	Cell wall/membrane/envelope biogenesis	1
VP2273	vibrio_1403	NP_798652.1	COG0329	EM	Multiple classes	2
VP2274	vibrio_1404	NP_798653.1	COG2716	E	Amino acid transport and metabolism	1
VP2275	vibrio_1405	NP_798654.1	COG1225	O	Posttranslational modification, protein turnover, chaperones	1
VPA0511	vibrio_1406	NP_800021.1	COG0840	NT	Multiple classes	2
VP2276	vibrio_1407	NP_798655.1	COG0628	R	General function prediction only	1
VP2278	vibrio_1408	NP_798657.1	COG4783	R	General function prediction only	1
VP2279	vibrio_1409	NP_798658.1	COG1393	P	Inorganic ion transport and metabolism	1
VP2280	vibrio_1410	NP_798659.1	COG0655	R	General function prediction only	1
VP2281	vibrio_1411	NP_798660.1	COG3308	S	Function unknown	1
VP2282	vibrio_1412	NP_798661.1	COG3249	S	Function unknown	1
VP2283	vibrio_1413	NP_798662.1	COG2233	F	Nucleotide transport and metabolism	1
VP0749	vibrio_1414	NP_797128.1	COG2606	S	Function unknown	1
VP0747	vibrio_1415	NP_797126.1	COG2877	M	Cell wall/membrane/envelope biogenesis	1
VP0746	vibrio_1416	NP_797125.1	COG2912	S	Function unknown	1
VP0745	vibrio_1417	NP_797124.1	COG3094	S	Function unknown	1
VP0744	vibrio_1418	NP_797123.1	COG2890	J	Translation, ribosomal structure and biogenesis	1
VP0743	vibrio_1419	NP_797122.1	COG0216	J	Translation, ribosomal structure and biogenesis	1
VP0742	vibrio_1420	NP_797121.1	COG0373	H	Coenzyme transport and metabolism	1
VP0740	vibrio_1421	NP_797119.1	COG1947	I	Lipid transport and metabolism	1
VP0739	vibrio_1422	NP_797118.1	COG0462	FE	Multiple classes	2
VP0738	vibrio_1423	NP_797117.1	COG0193	J	Translation, ribosomal structure and biogenesis	1
VP0737	vibrio_1424	NP_797116.2	COG0012	J	Translation, ribosomal structure and biogenesis	1
VP0788	vibrio_1425	NP_797167.1	COG1344	N	Cell motility	1
VP0786	vibrio_1426	NP_797165.1	COG1344	N	Cell motility	1
VP0785	vibrio_1427	NP_797164.1	COG1256	N	Cell motility	1
VP0784	vibrio_1428	NP_797163.1	COG1705	NU	Multiple classes	2
VP0783	vibrio_1429	NP_797162.1	COG1706	N	Cell motility	1
VP0782	vibrio_1430	NP_797161.1	COG2063	N	Cell motility	1
VP0780	vibrio_1431	NP_797159.1	COG4787	N	Cell motility	1
VP0778	vibrio_1432	NP_797157.1	COG1749	N	Cell motility	1
VP0777	vibrio_1433	NP_797156.1	COG1843	N	Cell motility	1
VP0776	vibrio_1434	NP_797155.1	COG1558	N	Cell motility	1
VP0775	vibrio_1435	NP_797154.1	COG1815	N	Cell motility	1
VP0774	vibrio_1436	NP_797153.1	COG1352	NT	Multiple classes	2
VP0773	vibrio_1437	NP_797152.1	COG0835	NT	Multiple classes	2
VP0772	vibrio_1438	NP_797151.1	COG1261	NO	Multiple classes	2
VP0771	vibrio_1439	NP_797150.1	COG2747	KNU	Multiple classes	3
VP0770	vibrio_1440	NP_797149.1	COG3418	NUO	Multiple classes	3
VP0769	vibrio_1441	NP_797148.1	COG3018	S	Function unknown	1
VP0768	vibrio_1442	NP_797147.1	COG5616	S	Function unknown	1
VP0767	vibrio_1443	NP_797146.1	N/A	N/A	N/A	N/A
VP0764	vibrio_1444	NP_797143.1	COG2885	M	Cell wall/membrane/envelope biogenesis	1
VP0762	vibrio_1445	NP_797141.1	COG0008	J	Translation, ribosomal structure and biogenesis	1
VP0758	vibrio_1446	NP_797137.1	COG2217	P	Inorganic ion transport and metabolism	1
VP0757	vibrio_1447	NP_797136.1	COG3019	R	General function prediction only	1
VP0755	vibrio_1448	NP_797134.1	COG3525	G	Carbohydrate transport and metabolism	1
VP0752	vibrio_1449	NP_797131.1	N/A	N/A	N/A	N/A
VP0751	vibrio_1450	NP_797130.1	COG2840	S	Function unknown	1
VP0750	vibrio_1451	NP_797129.1	COG1187	J	Translation, ribosomal structure and biogenesis	1
VP2284	vibrio_1452	NP_798663.1	COG0035	F	Nucleotide transport and metabolism	1
VP2285	vibrio_1453	NP_798664.1	COG0150	F	Nucleotide transport and metabolism	1
VP2286	vibrio_1454	NP_798665.1	COG0299	F	Nucleotide transport and metabolism	1
VP2287	vibrio_1455	NP_798666.1	COG0121	R	General function prediction only	1
VP2288	vibrio_1456	NP_798667.1	COG0279	G	Carbohydrate transport and metabolism	1
VP2289	vibrio_1457	NP_798668.1	COG1960	I	Lipid transport and metabolism	1
VP2291	vibrio_1458	NP_798670.1	N/A	N/A	N/A	N/A
VP2292	vibrio_1459	NP_798671.1	COG0847	L	Replication, recombination and repair	1
VP2293	vibrio_1460	NP_798672.1	COG0328	L	Replication, recombination and repair	1
VP2294	vibrio_1461	NP_798673.1	COG2226	H	Coenzyme transport and metabolism	1
VP2295	vibrio_1462	NP_798674.1	COG0491	R	General function prediction only	1
VP2296	vibrio_1463	NP_798675.1	COG0741	M	Cell wall/membrane/envelope biogenesis	1
VP2298	vibrio_1464	NP_798677.1	COG3021	S	Function unknown	1
VP2299	vibrio_1465	NP_798678.1	COG0347	E	Amino acid transport and metabolism	1
VP2300	vibrio_1466	NP_798679.1	COG2863	C	Energy production and conversion	1
VP2301	vibrio_1467	NP_798680.1	COG0037	D	Cell cycle control, cell division, chromosome partitioning	1
VP2302	vibrio_1468	NP_798681.1	COG0825	I	Lipid transport and metabolism	1
VP2304	vibrio_1469	NP_798683.1	COG0164	L	Replication, recombination and repair	1
VP2305	vibrio_1470	NP_798684.1	COG0763	M	Cell wall/membrane/envelope biogenesis	1
VP2306	vibrio_1471	NP_798685.1	COG1043	M	Cell wall/membrane/envelope biogenesis	1
VP2307	vibrio_1472	NP_798686.1	COG0764	I	Lipid transport and metabolism	1
VP2308	vibrio_1473	NP_798687.1	COG1044	M	Cell wall/membrane/envelope biogenesis	1
VP2309	vibrio_1474	NP_798688.1	COG2825	M	Cell wall/membrane/envelope biogenesis	1
VP2310	vibrio_1475	NP_798689.1	COG4775	M	Cell wall/membrane/envelope biogenesis	1
VP2311	vibrio_1476	NP_798690.1	COG0750	M	Cell wall/membrane/envelope biogenesis	1
VP2312	vibrio_1477	NP_798691.1	COG0743	I	Lipid transport and metabolism	1
VP2313	vibrio_1478	NP_798692.1	COG0575	I	Lipid transport and metabolism	1
VP2314	vibrio_1479	NP_798693.1	COG0020	I	Lipid transport and metabolism	1
VP2315	vibrio_1480	NP_798694.1	COG0233	J	Translation, ribosomal structure and biogenesis	1
VP2316	vibrio_1481	NP_798695.1	COG0528	F	Nucleotide transport and metabolism	1
VP2317	vibrio_1482	NP_798696.1	COG0264	J	Translation, ribosomal structure and biogenesis	1
VP2318	vibrio_1483	NP_798697.1	COG0052	J	Translation, ribosomal structure and biogenesis	1
VP2319	vibrio_1484	NP_798698.1	COG0024	J	Translation, ribosomal structure and biogenesis	1
VP2320	vibrio_1485	NP_798699.1	COG2844	O	Posttranslational modification, protein turnover, chaperones	1
VP0685	vibrio_1486	NP_797064.1	COG1267	I	Lipid transport and metabolism	1
VP0684	vibrio_1487	NP_797063.1	COG0611	H	Coenzyme transport and metabolism	1
VP0683	vibrio_1488	NP_797062.1	COG0781	K	Transcription	1
VP0682	vibrio_1489	NP_797061.1	COG0054	H	Coenzyme transport and metabolism	1
VP0681	vibrio_1490	NP_797060.1	COG0108	H	Coenzyme transport and metabolism	1
VP0680	vibrio_1491	NP_797059.1	COG0307	H	Coenzyme transport and metabolism	1
VP0679	vibrio_1492	NP_797058.1	COG0117	H	Coenzyme transport and metabolism	1
VP0678	vibrio_1493	NP_797057.1	COG1327	K	Transcription	1
VP0677	vibrio_1494	NP_797056.1	COG0014	E	Amino acid transport and metabolism	1
VP0676	vibrio_1495	NP_797055.1	COG0263	E	Amino acid transport and metabolism	1
VP0675	vibrio_1496	NP_797054.1	N/A	N/A	N/A	N/A
VP0674	vibrio_1497	NP_797053.1	N/A	N/A	N/A	N/A
VP0673	vibrio_1498	NP_797052.1	COG0503	F	Nucleotide transport and metabolism	1
VP0672	vibrio_1499	NP_797051.1	COG2252	R	General function prediction only	1
VP0671	vibrio_1500	NP_797050.1	COG2195	E	Amino acid transport and metabolism	1
VPA0173	vibrio_1501	NP_799683.1	COG0189	HJ	Multiple classes	2
VP0669	vibrio_1502	NP_797048.1	COG3608	R	General function prediction only	1
VP2337	vibrio_1503	NP_798716.1	COG0733	R	General function prediction only	1
VP2342	vibrio_1504	NP_798721.1	COG0389	L	Replication, recombination and repair	1
VP2344	vibrio_1505	NP_798723.1	COG2991	S	Function unknown	1
VP2345	vibrio_1506	NP_798724.1	COG1477	H	Coenzyme transport and metabolism	1
VP2346	vibrio_1507	NP_798725.1	COG2871	C	Energy production and conversion	1
VP2347	vibrio_1508	NP_798726.1	COG2209	C	Energy production and conversion	1
VP2348	vibrio_1509	NP_798727.1	COG1347	C	Energy production and conversion	1
VP2349	vibrio_1510	NP_798728.1	COG2869	C	Energy production and conversion	1
VP2350	vibrio_1511	NP_798729.1	COG1805	C	Energy production and conversion	1
VP2351	vibrio_1512	NP_798730.1	COG1726	C	Energy production and conversion	1
VP2352	vibrio_1513	NP_798731.1	COG0271	T	Signal transduction mechanisms	1
VP2353	vibrio_1514	NP_798732.1	COG2813	J	Translation, ribosomal structure and biogenesis	1
VP2355	vibrio_1515	NP_798734.1	COG0652	O	Posttranslational modification, protein turnover, chaperones	1
VP2356	vibrio_1516	NP_798735.1	N/A	N/A	N/A	N/A
VP2358	vibrio_1517	NP_798737.1	COG1595	K	Transcription	1
VP2360	vibrio_1518	NP_798739.1	COG2802	R	General function prediction only	1
VP2362	vibrio_1519	NP_798741.1	COG3248	M	Cell wall/membrane/envelope biogenesis	1
VP2363	vibrio_1520	NP_798742.1	COG1893	H	Coenzyme transport and metabolism	1
VP2365	vibrio_1521	NP_798744.1	COG0520	E	Amino acid transport and metabolism	1
VP2367	vibrio_1522	NP_798746.1	COG2166	R	General function prediction only	1
VP2368	vibrio_1523	NP_798747.1	COG1179	H	Coenzyme transport and metabolism	1
VP2369	vibrio_1524	NP_798748.1	COG2821	M	Cell wall/membrane/envelope biogenesis	1
VP2371	vibrio_1525	NP_798750.1	COG0548	E	Amino acid transport and metabolism	1
VP2372	vibrio_1526	NP_798751.1	N/A	N/A	N/A	N/A
VP2373	vibrio_1527	NP_798752.1	COG0507	L	Replication, recombination and repair	1
VP2374	vibrio_1528	NP_798753.1	COG1074	L	Replication, recombination and repair	1
VP2375	vibrio_1529	NP_798754.1	COG1330	L	Replication, recombination and repair	1
VP2377	vibrio_1530	NP_798756.1	COG1275	P	Inorganic ion transport and metabolism	1
VP2378	vibrio_1531	NP_798757.1	COG0583	K	Transcription	1
VP2379	vibrio_1532	NP_798758.1	COG3141	S	Function unknown	1
VP2380	vibrio_1533	NP_798759.1	COG2171	E	Amino acid transport and metabolism	1
VP2390	vibrio_1534	NP_798769.1	COG3213	P	Inorganic ion transport and metabolism	1
VP2391	vibrio_1535	NP_798770.1	N/A	N/A	N/A	N/A
VP2392	vibrio_1536	NP_798771.1	COG0073	R	General function prediction only	1
VP2393	vibrio_1537	NP_798772.1	COG1609	K	Transcription	1
VP2407	vibrio_1538	NP_798786.1	COG2059	P	Inorganic ion transport and metabolism	1
VP2425	vibrio_1539	NP_798804.1	COG1022	I	Lipid transport and metabolism	1
VP2428	vibrio_1540	NP_798807.1	COG0480	J	Translation, ribosomal structure and biogenesis	1
VP2429	vibrio_1541	NP_798808.1	COG1066	O	Posttranslational modification, protein turnover, chaperones	1
VP2430	vibrio_1542	NP_798809.1	N/A	N/A	N/A	N/A
VP2431	vibrio_1543	NP_798810.1	COG0560	E	Amino acid transport and metabolism	1
VP2432	vibrio_1544	NP_798811.1	COG3726	R	General function prediction only	1
VP2433	vibrio_1545	NP_798812.1	COG0813	F	Nucleotide transport and metabolism	1
VP2434	vibrio_1546	NP_798813.1	COG1015	G	Carbohydrate transport and metabolism	1
VP2435	vibrio_1547	NP_798814.1	COG0213	F	Nucleotide transport and metabolism	1
VP2436	vibrio_1548	NP_798815.1	COG0274	F	Nucleotide transport and metabolism	1
VP2437	vibrio_1549	NP_798816.1	COG1972	F	Nucleotide transport and metabolism	1
VP2439	vibrio_1550	NP_798817.1	COG0084	L	Replication, recombination and repair	1
VP0504	vibrio_1551	NP_796883.1	COG3022	S	Function unknown	1
VP0503	vibrio_1552	NP_796882.1	COG1115	E	Amino acid transport and metabolism	1
VP0501	vibrio_1553	NP_796880.1	COG3945	S	Function unknown	1
VP0500	vibrio_1554	NP_796879.1	COG0692	L	Replication, recombination and repair	1
VP0498	vibrio_1555	NP_796877.1	COG0648	L	Replication, recombination and repair	1
VP0497	vibrio_1556	NP_796876.1	COG3445	R	General function prediction only	1
VP0496	vibrio_1557	NP_796875.1	COG0498	E	Amino acid transport and metabolism	1
VP0495	vibrio_1558	NP_796874.1	COG0083	E	Amino acid transport and metabolism	1
VP0494	vibrio_1559	NP_796873.1	COG0527	E	Amino acid transport and metabolism	1
VP0493	vibrio_1560	NP_796872.1	N/A	N/A	N/A	N/A
VP0492	vibrio_1561	NP_796871.1	COG0684	H	Coenzyme transport and metabolism	1
VP0489	vibrio_1562	NP_796868.1	COG0745	TK	Multiple classes	2
VP0487	vibrio_1563	NP_796866.1	COG0642	T	Signal transduction mechanisms	1
VP0486	vibrio_1564	NP_796865.1	COG3706	T	Signal transduction mechanisms	1
VP0485	vibrio_1565	NP_796864.1	COG1242	R	General function prediction only	1
VP0484	vibrio_1566	NP_796863.1	COG0069	E	Amino acid transport and metabolism	1
VP0483	vibrio_1567	NP_796862.1	COG0493	ER	Multiple classes	2
VP0482	vibrio_1568	NP_796861.1	COG0069	E	Amino acid transport and metabolism	1
VP0481	vibrio_1569	NP_796860.1	COG0493	ER	Multiple classes	2
VP0480	vibrio_1570	NP_796859.1	COG4446	S	Function unknown	1
VP0479	vibrio_1571	NP_796858.1	COG0775	F	Nucleotide transport and metabolism	1
VP0478	vibrio_1572	NP_796857.1	COG1270	H	Coenzyme transport and metabolism	1
VP0477	vibrio_1573	NP_796856.1	COG0614	P	Inorganic ion transport and metabolism	1
VP0476	vibrio_1574	NP_796855.1	COG2860	S	Function unknown	1
VP0475	vibrio_1575	NP_796854.1	COG0583	K	Transcription	1
VP0474	vibrio_1576	NP_796853.1	COG0730	R	General function prediction only	1
VP0471	vibrio_1577	NP_796850.1	COG0458	EF	Multiple classes	2
VP0470	vibrio_1578	NP_796849.1	COG0505	EF	Multiple classes	2
VP0469	vibrio_1579	NP_796848.1	COG0289	E	Amino acid transport and metabolism	1
VP0468	vibrio_1580	NP_796847.1	COG1051	F	Nucleotide transport and metabolism	1
VP0467	vibrio_1581	NP_796846.1	COG0653	U	Intracellular trafficking, secretion, and vesicular transport	1
VP0466	vibrio_1582	NP_796845.1	COG4701	S	Function unknown	1
VP0465	vibrio_1583	NP_796844.1	COG0774	M	Cell wall/membrane/envelope biogenesis	1
VP0464	vibrio_1584	NP_796843.1	COG0206	D	Cell cycle control, cell division, chromosome partitioning	1
VP0463	vibrio_1585	NP_796842.1	COG0849	D	Cell cycle control, cell division, chromosome partitioning	1
VP0462	vibrio_1586	NP_796841.1	COG1589	M	Cell wall/membrane/envelope biogenesis	1
VP0461	vibrio_1587	NP_796840.1	COG0773	M	Cell wall/membrane/envelope biogenesis	1
VP0460	vibrio_1588	NP_796839.1	COG0707	M	Cell wall/membrane/envelope biogenesis	1
VP0459	vibrio_1589	NP_796838.1	COG0772	D	Cell cycle control, cell division, chromosome partitioning	1
VP0458	vibrio_1590	NP_796837.1	COG0771	M	Cell wall/membrane/envelope biogenesis	1
VP0457	vibrio_1591	NP_796836.1	COG0472	M	Cell wall/membrane/envelope biogenesis	1
VP0456	vibrio_1592	NP_796835.1	COG0770	M	Cell wall/membrane/envelope biogenesis	1
VP0455	vibrio_1593	NP_796834.1	COG0769	M	Cell wall/membrane/envelope biogenesis	1
VP0454	vibrio_1594	NP_796833.1	COG0768	M	Cell wall/membrane/envelope biogenesis	1
VP0453	vibrio_1595	NP_796832.1	COG3116	D	Cell cycle control, cell division, chromosome partitioning	1
VP0452	vibrio_1596	NP_796831.1	COG0275	M	Cell wall/membrane/envelope biogenesis	1
VP2517	vibrio_1597	NP_798896.1	COG1249	C	Energy production and conversion	1
VP2518	vibrio_1598	NP_798897.1	COG0508	C	Energy production and conversion	1
VP2519	vibrio_1599	NP_798898.1	COG2609	C	Energy production and conversion	1
VP2520	vibrio_1600	NP_798899.1	COG2186	K	Transcription	1
VP0511	vibrio_1601	NP_796890.1	COG0608	L	Replication, recombination and repair	1
VP0510	vibrio_1602	NP_796889.1	COG1651	O	Posttranslational modification, protein turnover, chaperones	1
VP0509	vibrio_1603	NP_796888.1	COG4974	L	Replication, recombination and repair	1
VP0508	vibrio_1604	NP_796887.1	COG0716	C	Energy production and conversion	1
VP2521	vibrio_1605	NP_798900.1	COG3023	V	Defense mechanisms	1
VP2522	vibrio_1606	NP_798901.1	COG0157	H	Coenzyme transport and metabolism	1
VP2524	vibrio_1607	NP_798903.1	COG2804	NU	Multiple classes	2
VP2525	vibrio_1608	NP_798904.1	COG1459	NU	Multiple classes	2
VP2526	vibrio_1609	NP_798905.1	COG1989	NOU	Multiple classes	3
VP2527	vibrio_1610	NP_798906.1	COG0237	H	Coenzyme transport and metabolism	1
VP2528	vibrio_1611	NP_798907.1	COG4582	S	Function unknown	1
VP2529	vibrio_1612	NP_798908.1	COG3024	S	Function unknown	1
VP0431	vibrio_1613	NP_796810.1	COG0188	L	Replication, recombination and repair	1
VP0430	vibrio_1614	NP_796809.1	COG0187	L	Replication, recombination and repair	1
VP0429	vibrio_1615	NP_796808.1	COG3150	R	General function prediction only	1
VP0428	vibrio_1616	NP_796807.1	COG1409	R	General function prediction only	1
VP0427	vibrio_1617	NP_796806.1	COG3151	S	Function unknown	1
VP0426	vibrio_1618	NP_796805.1	COG0494	LR	Multiple classes	2
VP0425	vibrio_1619	NP_796804.1	COG1538	MU	Multiple classes	2
VP0423	vibrio_1620	NP_796802.1	COG1391	OT	Multiple classes	2
VP0421	vibrio_1621	NP_796801.1	COG0840	NT	Multiple classes	2
VP0420	vibrio_1622	NP_796799.1	COG3025	S	Function unknown	1
VP0419	vibrio_1623	NP_796798.1	COG1392	P	Inorganic ion transport and metabolism	1
VP0418	vibrio_1624	NP_796797.1	COG0306	P	Inorganic ion transport and metabolism	1
VP0417	vibrio_1625	NP_796796.1	COG3103	T	Signal transduction mechanisms	1
VP0415	vibrio_1626	NP_796794.1	COG3267	U	Intracellular trafficking, secretion, and vesicular transport	1
VP0414	vibrio_1627	NP_796793.1	COG0617	J	Translation, ribosomal structure and biogenesis	1
VP2561	vibrio_1628	NP_798940.1	COG0148	G	Carbohydrate transport and metabolism	1
VP2562	vibrio_1629	NP_798941.1	COG0504	F	Nucleotide transport and metabolism	1
VP2563	vibrio_1630	NP_798942.1	COG3956	R	General function prediction only	1
VP2564	vibrio_1631	NP_798943.1	COG0317	TK	Multiple classes	2
VP2566	vibrio_1632	NP_798945.1	COG2265	J	Translation, ribosomal structure and biogenesis	1
VP2567	vibrio_1633	NP_798946.1	COG0642	T	Signal transduction mechanisms	1
VP2568	vibrio_1634	NP_798947.1	COG0736	I	Lipid transport and metabolism	1
VP2569	vibrio_1635	NP_798948.1	COG0854	H	Coenzyme transport and metabolism	1
VP2570	vibrio_1636	NP_798949.1	COG1381	L	Replication, recombination and repair	1
VP2571	vibrio_1637	NP_798950.1	COG1159	R	General function prediction only	1
VP2572	vibrio_1638	NP_798951.1	COG0571	K	Transcription	1
VP2573	vibrio_1639	NP_798952.1	COG0681	U	Intracellular trafficking, secretion, and vesicular transport	1
VP2574	vibrio_1640	NP_798953.1	COG0481	M	Cell wall/membrane/envelope biogenesis	1
VP2575	vibrio_1641	NP_798954.1	COG3086	T	Signal transduction mechanisms	1
VP2576	vibrio_1642	NP_798955.1	COG3026	T	Signal transduction mechanisms	1
VP2577	vibrio_1643	NP_798956.1	COG3073	T	Signal transduction mechanisms	1
VP2578	vibrio_1644	NP_798957.1	COG1595	K	Transcription	1
VP2580	vibrio_1645	NP_798959.1	COG0029	H	Coenzyme transport and metabolism	1
VP2582	vibrio_1646	NP_798961.1	COG2938	S	Function unknown	1
VP2583	vibrio_1647	NP_798962.1	COG0354	R	General function prediction only	1
VP2586	vibrio_1648	NP_798965.1	COG0654	HC	Multiple classes	2
VP2587	vibrio_1649	NP_798966.1	COG0654	HC	Multiple classes	2
VP2590	vibrio_1650	NP_798969.1	COG3027	S	Function unknown	1
VP2591	vibrio_1651	NP_798970.1	COG0212	H	Coenzyme transport and metabolism	1
VP2592	vibrio_1652	NP_798971.1	COG0120	G	Carbohydrate transport and metabolism	1
VP2593	vibrio_1653	NP_798972.1	COG0111	HE	Multiple classes	2
VP0353	vibrio_1654	NP_796732.1	COG0440	E	Amino acid transport and metabolism	1
VP0352	vibrio_1655	NP_796731.1	COG0028	EH	Multiple classes	2
VP0351	vibrio_1656	NP_796730.1	COG1022	I	Lipid transport and metabolism	1
VP0350	vibrio_1657	NP_796729.1	COG0583	K	Transcription	1
VP0349	vibrio_1658	NP_796728.1	COG1819	GC	Multiple classes	2
VP0348	vibrio_1659	NP_796727.1	COG0671	I	Lipid transport and metabolism	1
VP0346	vibrio_1660	NP_796724.1	COG0119	E	Amino acid transport and metabolism	1
VP0344	vibrio_1661	NP_796723.1	COG0473	CE	Multiple classes	2
VP0343	vibrio_1662	NP_796722.1	COG0065	E	Amino acid transport and metabolism	1
VP0342	vibrio_1663	NP_796721.1	COG0066	E	Amino acid transport and metabolism	1
VP0341	vibrio_1664	NP_796720.1	N/A	N/A	N/A	N/A
VP2631	vibrio_1665	NP_799010.1	COG2206	T	Signal transduction mechanisms	1
VP2641	vibrio_1666	NP_799020.1	COG1714	S	Function unknown	1
VP2642	vibrio_1667	NP_799021.1	COG0795	R	General function prediction only	1
VP2643	vibrio_1668	NP_799022.1	COG0795	R	General function prediction only	1
VP2644	vibrio_1669	NP_799023.1	COG0260	E	Amino acid transport and metabolism	1
VP2645	vibrio_1670	NP_799024.1	COG2927	L	Replication, recombination and repair	1
VP2646	vibrio_1671	NP_799025.1	COG0525	J	Translation, ribosomal structure and biogenesis	1
VP2678	vibrio_1672	NP_799057.1	COG1052	CHR	Multiple classes	3
VP2679	vibrio_1673	NP_799058.1	COG0564	J	Translation, ribosomal structure and biogenesis	1
VP2682	vibrio_1674	NP_799061.1	COG0553	KL	Multiple classes	2
VP2683	vibrio_1675	NP_799062.1	COG1875	T	Signal transduction mechanisms	1
VP2653	vibrio_1676	NP_799032.1	COG0078	E	Amino acid transport and metabolism	1
VP2654	vibrio_1677	NP_799033.1	COG0540	F	Nucleotide transport and metabolism	1
VP2655	vibrio_1678	NP_799034.1	COG1781	F	Nucleotide transport and metabolism	1
VP2656	vibrio_1679	NP_799035.1	COG0251	J	Translation, ribosomal structure and biogenesis	1
VP2657	vibrio_1680	NP_799036.1	COG0204	I	Lipid transport and metabolism	1
VP2658	vibrio_1681	NP_799037.1	COG0766	M	Cell wall/membrane/envelope biogenesis	1
VP2659	vibrio_1682	NP_799038.1	COG5007	K	Transcription	1
VP2660	vibrio_1683	NP_799039.1	COG3113	R	General function prediction only	1
VP2661	vibrio_1684	NP_799040.1	COG2854	Q	Secondary metabolites biosynthesis, transport and catabolism	1
VP2662	vibrio_1685	NP_799041.1	COG1463	Q	Secondary metabolites biosynthesis, transport and catabolism	1
VP2663	vibrio_1686	NP_799042.1	COG0767	Q	Secondary metabolites biosynthesis, transport and catabolism	1
VP2664	vibrio_1687	NP_799043.1	COG1127	Q	Secondary metabolites biosynthesis, transport and catabolism	1
VP2665	vibrio_1688	NP_799044.1	COG0530	P	Inorganic ion transport and metabolism	1
VP2666	vibrio_1689	NP_799045.1	COG0794	M	Cell wall/membrane/envelope biogenesis	1
VP2667	vibrio_1690	NP_799046.1	COG3117	S	Function unknown	1
VP2668	vibrio_1691	NP_799047.1	COG1934	S	Function unknown	1
VP2669	vibrio_1692	NP_799048.1	COG1137	R	General function prediction only	1
VP2670	vibrio_1693	NP_799049.1	COG1508	K	Transcription	1
VP2671	vibrio_1694	NP_799050.1	COG1544	J	Translation, ribosomal structure and biogenesis	1
VP2672	vibrio_1695	NP_799051.1	COG1762	GT	Multiple classes	2
VP2673	vibrio_1696	NP_799052.1	COG1660	R	General function prediction only	1
VP2674	vibrio_1697	NP_799053.1	COG1925	G	Carbohydrate transport and metabolism	1
VP2675	vibrio_1698	NP_799054.1	COG2239	P	Inorganic ion transport and metabolism	1
VP2676	vibrio_1699	NP_799055.1	COG0312	R	General function prediction only	1
VP2677	vibrio_1700	NP_799056.1	COG3028	S	Function unknown	1
VP0318	vibrio_1701	NP_796697.1	COG3840	H	Coenzyme transport and metabolism	1
VP0317	vibrio_1702	NP_796696.1	COG1178	P	Inorganic ion transport and metabolism	1
VP0316	vibrio_1703	NP_796695.1	COG4143	H	Coenzyme transport and metabolism	1
VP0315	vibrio_1704	NP_796694.1	COG0163	H	Coenzyme transport and metabolism	1
VP0314	vibrio_1705	NP_796693.1	COG0773	M	Cell wall/membrane/envelope biogenesis	1
VP0313	vibrio_1706	NP_796691.1	COG0158	G	Carbohydrate transport and metabolism	1
VP0311	vibrio_1707	NP_796690.1	COG0221	C	Energy production and conversion	1
VP0309	vibrio_1708	NP_796688.1	COG2105	S	Function unknown	1
VP0308	vibrio_1709	NP_796687.1	COG2911	S	Function unknown	1
VP0307	vibrio_1710	NP_796686.1	COG0729	M	Cell wall/membrane/envelope biogenesis	1
VP0306	vibrio_1711	NP_796685.1	COG0225	O	Posttranslational modification, protein turnover, chaperones	1
VP0301	vibrio_1712	NP_796680.1	COG1136	V	Defense mechanisms	1
VP0300	vibrio_1713	NP_796679.1	COG4591	M	Cell wall/membrane/envelope biogenesis	1
VP0299	vibrio_1714	NP_796678.1	COG3495	S	Function unknown	1
VP0296	vibrio_1715	NP_796675.1	COG0529	P	Inorganic ion transport and metabolism	1
VP0293	vibrio_1716	NP_796672.1	COG2895	P	Inorganic ion transport and metabolism	1
VP0292	vibrio_1717	NP_796671.1	COG0175	EH	Multiple classes	2
VP0290	vibrio_1718	NP_796669.1	COG0737	F	Nucleotide transport and metabolism	1
VP0289	vibrio_1719	NP_796668.1	COG0664	T	Signal transduction mechanisms	1
VP0288	vibrio_1720	NP_796667.1	COG0513	LKJ	Multiple classes	3
VP0287	vibrio_1721	NP_796666.1	COG2153	R	General function prediction only	1
VP0286	vibrio_1722	NP_796665.1	COG3061	M	Cell wall/membrane/envelope biogenesis	1
VP0285	vibrio_1723	NP_796664.1	COG0545	O	Posttranslational modification, protein turnover, chaperones	1
VP0283	vibrio_1724	NP_796662.1	COG0203	J	Translation, ribosomal structure and biogenesis	1
VP0282	vibrio_1725	NP_796661.1	COG0202	K	Transcription	1
VP0281	vibrio_1726	NP_796660.1	COG0522	J	Translation, ribosomal structure and biogenesis	1
VP0280	vibrio_1727	NP_796659.1	COG0100	J	Translation, ribosomal structure and biogenesis	1
VP0279	vibrio_1728	NP_796658.1	COG0099	J	Translation, ribosomal structure and biogenesis	1
VP0278	vibrio_1729	NP_796657.1	COG0257	J	Translation, ribosomal structure and biogenesis	1
VP0277	vibrio_1730	NP_796656.1	COG0201	U	Intracellular trafficking, secretion, and vesicular transport	1
VP0276	vibrio_1731	NP_796655.1	COG0200	J	Translation, ribosomal structure and biogenesis	1
VP0275	vibrio_1732	NP_796654.1	COG1841	J	Translation, ribosomal structure and biogenesis	1
VP0274	vibrio_1733	NP_796653.1	COG0098	J	Translation, ribosomal structure and biogenesis	1
VP0273	vibrio_1734	NP_796652.1	COG0256	J	Translation, ribosomal structure and biogenesis	1
VP0272	vibrio_1735	NP_796651.1	COG0097	J	Translation, ribosomal structure and biogenesis	1
VP0271	vibrio_1736	NP_796650.1	COG0096	J	Translation, ribosomal structure and biogenesis	1
VP0270	vibrio_1737	NP_796649.1	COG0199	J	Translation, ribosomal structure and biogenesis	1
VP0269	vibrio_1738	NP_796648.1	COG0094	J	Translation, ribosomal structure and biogenesis	1
VP0268	vibrio_1739	NP_796647.1	COG0198	J	Translation, ribosomal structure and biogenesis	1
VP0267	vibrio_1740	NP_796646.1	COG0093	J	Translation, ribosomal structure and biogenesis	1
VP0266	vibrio_1741	NP_796645.1	COG0186	J	Translation, ribosomal structure and biogenesis	1
VP0265	vibrio_1742	NP_796644.1	COG0255	J	Translation, ribosomal structure and biogenesis	1
VP0264	vibrio_1743	NP_796643.1	COG0197	J	Translation, ribosomal structure and biogenesis	1
VP0263	vibrio_1744	NP_796642.1	COG0092	J	Translation, ribosomal structure and biogenesis	1
VP0262	vibrio_1745	NP_796641.1	COG0091	J	Translation, ribosomal structure and biogenesis	1
VP0261	vibrio_1746	NP_796640.1	COG0185	J	Translation, ribosomal structure and biogenesis	1
VP0260	vibrio_1747	NP_796639.1	COG0090	J	Translation, ribosomal structure and biogenesis	1
VP0259	vibrio_1748	NP_796638.1	COG0089	J	Translation, ribosomal structure and biogenesis	1
VP0258	vibrio_1749	NP_796637.1	COG0088	J	Translation, ribosomal structure and biogenesis	1
VP0257	vibrio_1750	NP_796636.1	COG0087	J	Translation, ribosomal structure and biogenesis	1
VP0256	vibrio_1751	NP_796635.1	COG0051	J	Translation, ribosomal structure and biogenesis	1
VP2806	vibrio_1752	NP_799185.1	COG0566	J	Translation, ribosomal structure and biogenesis	1
VP2807	vibrio_1753	NP_799186.1	COG0557	K	Transcription	1
VP2811	vibrio_1754	NP_799189.1	COG0790	R	General function prediction only	1
VP2812	vibrio_1755	NP_799191.1	COG0104	F	Nucleotide transport and metabolism	1
VP2781	vibrio_1756	NP_799160.1	COG1446	E	Amino acid transport and metabolism	1
VP2783	vibrio_1757	NP_799162.1	COG1047	O	Posttranslational modification, protein turnover, chaperones	1
VP2784	vibrio_1758	NP_799163.1	COG3529	R	General function prediction only	1
VP2785	vibrio_1759	NP_799164.1	COG0475	P	Inorganic ion transport and metabolism	1
VP2786	vibrio_1760	NP_799165.1	COG2249	R	General function prediction only	1
VP2788	vibrio_1761	NP_799167.1	COG0488	R	General function prediction only	1
VP2789	vibrio_1762	NP_799168.1	COG5589	S	Function unknown	1
VP2790	vibrio_1763	NP_799169.1	COG0429	R	General function prediction only	1
VP2791	vibrio_1764	NP_799170.1	COG3089	S	Function unknown	1
VP2792	vibrio_1765	NP_799171.1	COG3954	C	Energy production and conversion	1
VP2793	vibrio_1766	NP_799172.1	COG0664	T	Signal transduction mechanisms	1
VP2794	vibrio_1767	NP_799173.1	N/A	N/A	N/A	N/A
VP2795	vibrio_1768	NP_799174.1	COG1012	C	Energy production and conversion	1
VP2796	vibrio_1769	NP_799175.1	COG3138	E	Amino acid transport and metabolism	1
VP2797	vibrio_1770	NP_799176.1	COG4992	E	Amino acid transport and metabolism	1
VP2798	vibrio_1771	NP_799177.1	COG0512	EH	Multiple classes	2
VP2799	vibrio_1772	NP_799178.1	COG2374	R	General function prediction only	1
VP2804	vibrio_1773	NP_799183.1	COG0180	J	Translation, ribosomal structure and biogenesis	1
VP2805	vibrio_1774	NP_799184.1	COG0546	R	General function prediction only	1
VP2741	vibrio_1775	NP_799120.1	COG0036	G	Carbohydrate transport and metabolism	1
VP2742	vibrio_1776	NP_799121.1	COG0338	L	Replication, recombination and repair	1
VP2743	vibrio_1777	NP_799122.1	COG3266	S	Function unknown	1
VP2744	vibrio_1778	NP_799123.1	COG0337	E	Amino acid transport and metabolism	1
VP2745	vibrio_1779	NP_799124.1	COG0703	E	Amino acid transport and metabolism	1
VP2746	vibrio_1780	NP_799125.1	COG4796	U	Intracellular trafficking, secretion, and vesicular transport	1
VP2747	vibrio_1781	NP_799126.1	COG3168	NU	Multiple classes	2
VP2748	vibrio_1782	NP_799127.1	COG3167	NU	Multiple classes	2
VP2749	vibrio_1783	NP_799128.1	COG3166	NU	Multiple classes	2
VP2751	vibrio_1784	NP_799130.1	COG5009	M	Cell wall/membrane/envelope biogenesis	1
VP2752	vibrio_1785	NP_799131.1	COG0583	K	Transcription	1
VP2753	vibrio_1786	NP_799132.1	COG0678	O	Posttranslational modification, protein turnover, chaperones	1
VP2755	vibrio_1787	NP_799134.1	N/A	N/A	N/A	N/A
VP2757	vibrio_1788	NP_799136.1	COG0137	E	Amino acid transport and metabolism	1
VP2758	vibrio_1789	NP_799137.1	COG0548	E	Amino acid transport and metabolism	1
VP2759	vibrio_1790	NP_799138.1	COG0002	E	Amino acid transport and metabolism	1
VP2760	vibrio_1791	NP_799139.1	COG0624	E	Amino acid transport and metabolism	1
VP2761	vibrio_1792	NP_799140.2	COG2352	C	Energy production and conversion	1
VP2762	vibrio_1793	NP_799141.1	COG1695	K	Transcription	1
VP2833	vibrio_1794	NP_799212.1	COG1045	E	Amino acid transport and metabolism	1
VP2832	vibrio_1795	NP_799211.1	COG0240	C	Energy production and conversion	1
VP2831	vibrio_1796	NP_799210.1	COG1952	U	Intracellular trafficking, secretion, and vesicular transport	1
VP2830	vibrio_1797	NP_799209.1	COG0607	P	Inorganic ion transport and metabolism	1
VP2838	vibrio_1798	NP_799217.1	COG2269	J	Translation, ribosomal structure and biogenesis	1
VP2840	vibrio_1799	NP_799219.1	COG1053	C	Energy production and conversion	1
VP2841	vibrio_1800	NP_799220.1	COG0479	C	Energy production and conversion	1
VP2842	vibrio_1801	NP_799221.1	COG3029	C	Energy production and conversion	1
VP2843	vibrio_1802	NP_799222.1	COG3080	C	Energy production and conversion	1
VP2845	vibrio_1803	NP_799224.1	COG0231	J	Translation, ribosomal structure and biogenesis	1
VP2846	vibrio_1804	NP_799225.1	COG1509	E	Amino acid transport and metabolism	1
VP2850	vibrio_1805	NP_799229.1	N/A	N/A	N/A	N/A
VP2851	vibrio_1806	NP_799230.1	COG0459	O	Posttranslational modification, protein turnover, chaperones	1
VP2852	vibrio_1807	NP_799231.1	COG0234	O	Posttranslational modification, protein turnover, chaperones	1
VP0243	vibrio_1808	NP_796622.1	COG2345	K	Transcription	1
VP0242	vibrio_1809	NP_796621.1	N/A	N/A	N/A	N/A
VP0241	vibrio_1810	NP_796620.1	COG3152	S	Function unknown	1
VP0240	vibrio_1811	NP_796619.1	COG3232	E	Amino acid transport and metabolism	1
VP0239	vibrio_1812	NP_796618.1	COG0149	G	Carbohydrate transport and metabolism	1
VP2853	vibrio_1813	NP_799233.1	COG0534	V	Defense mechanisms	1
VP0247	vibrio_1814	NP_796626.1	COG0684	H	Coenzyme transport and metabolism	1
VP0248	vibrio_1815	NP_796627.1	COG1575	H	Coenzyme transport and metabolism	1
VP0249	vibrio_1816	NP_796628.1	COG1220	O	Posttranslational modification, protein turnover, chaperones	1
VP0250	vibrio_1817	NP_796629.1	COG5405	O	Posttranslational modification, protein turnover, chaperones	1
VP0251	vibrio_1818	NP_796630.1	COG3087	D	Cell cycle control, cell division, chromosome partitioning	1
VP0252	vibrio_1819	NP_796631.1	COG1609	K	Transcription	1
VP0253	vibrio_1820	NP_796632.1	COG1198	L	Replication, recombination and repair	1
VP0255	vibrio_1821	NP_796634.1	COG0254	J	Translation, ribosomal structure and biogenesis	1
VP2767	vibrio_1822	NP_799146.1	COG0281	C	Energy production and conversion	1
VP2766	vibrio_1823	NP_799145.1	COG3060	KE	Multiple classes	2
VP2765	vibrio_1824	NP_799144.1	COG0626	E	Amino acid transport and metabolism	1
VP2764	vibrio_1825	NP_799143.1	COG0527	E	Amino acid transport and metabolism	1
VP2763	vibrio_1826	NP_799142.1	COG0685	E	Amino acid transport and metabolism	1
VP0246	vibrio_1827	NP_796625.1	COG3074	S	Function unknown	1
VP0244	vibrio_1828	NP_796623.1	COG1494	G	Carbohydrate transport and metabolism	1
VP2855	vibrio_1829	NP_799234.1	COG0205	G	Carbohydrate transport and metabolism	1
VP2856	vibrio_1830	NP_799235.1	COG0053	P	Inorganic ion transport and metabolism	1
VP2858	vibrio_1831	NP_799237.1	COG0745	TK	Multiple classes	2
VP2859	vibrio_1832	NP_799238.1	COG0642	T	Signal transduction mechanisms	1
VP2860	vibrio_1833	NP_799239.1	COG0605	P	Inorganic ion transport and metabolism	1
VP2861	vibrio_1834	NP_799240.1	COG0219	J	Translation, ribosomal structure and biogenesis	1
VP2862	vibrio_1835	NP_799241.1	COG3030	R	General function prediction only	1
VP2863	vibrio_1836	NP_799242.1	COG1027	E	Amino acid transport and metabolism	1
VP2864	vibrio_1837	NP_799243.1	COG2704	R	General function prediction only	1
VP2865	vibrio_1838	NP_799244.1	COG4232	OC	Multiple classes	2
VP2866	vibrio_1839	NP_799245.1	COG2197	TK	Multiple classes	2
VP2867	vibrio_1840	NP_799246.1	COG3263	P	Inorganic ion transport and metabolism	1
VP2868	vibrio_1841	NP_799247.1	COG4327	S	Function unknown	1
VP2869	vibrio_1842	NP_799248.1	COG4147	R	General function prediction only	1
VP3004	vibrio_1843	NP_799383.1	COG1738	S	Function unknown	1
VP0161	vibrio_1844	NP_796540.1	COG0194	F	Nucleotide transport and metabolism	1
VP0160	vibrio_1845	NP_796539.1	COG1758	K	Transcription	1
VP0159	vibrio_1846	NP_796538.1	COG0317	TK	Multiple classes	2
VP0157	vibrio_1847	NP_796536.1	COG1200	LK	Multiple classes	2
VP0156	vibrio_1848	NP_796535.1	COG2233	F	Nucleotide transport and metabolism	1
VP0155	vibrio_1849	NP_796534.1	COG0642	T	Signal transduction mechanisms	1
VP0154	vibrio_1850	NP_796533.1	COG0745	TK	Multiple classes	2
VP0152	vibrio_1851	NP_796531.1	COG0782	K	Transcription	1
VP0150	vibrio_1852	NP_796529.1	COG2183	K	Transcription	1
VP0149	vibrio_1853	NP_796528.1	N/A	N/A	N/A	N/A
VP0148	vibrio_1854	NP_796527.1	COG0596	R	General function prediction only	1
VP0146	vibrio_1855	NP_796525.1	COG0316	S	Function unknown	1
VP0145	vibrio_1856	NP_796524.1	COG0494	LR	Multiple classes	2
VP0144	vibrio_1857	NP_796523.1	COG1218	P	Inorganic ion transport and metabolism	1
VP0142	vibrio_1858	NP_796521.1	COG3149	U	Intracellular trafficking, secretion, and vesicular transport	1
VP0141	vibrio_1859	NP_796520.1	COG3297	U	Intracellular trafficking, secretion, and vesicular transport	1
VP0140	vibrio_1860	NP_796519.1	COG3156	U	Intracellular trafficking, secretion, and vesicular transport	1
VP0139	vibrio_1861	NP_796518.1	COG4795	U	Intracellular trafficking, secretion, and vesicular transport	1
VP0138	vibrio_1862	NP_796517.1	COG2165	NU	Multiple classes	2
VP0137	vibrio_1863	NP_796516.1	COG2165	NU	Multiple classes	2
VP0136	vibrio_1864	NP_796515.1	COG2165	NU	Multiple classes	2
VP0135	vibrio_1865	NP_796514.1	COG1459	NU	Multiple classes	2
VP0134	vibrio_1866	NP_796513.1	COG2804	NU	Multiple classes	2
VP0131	vibrio_1867	NP_796510.1	COG1188	J	Translation, ribosomal structure and biogenesis	1
VP0130	vibrio_1868	NP_796509.1	COG1281	O	Posttranslational modification, protein turnover, chaperones	1
VP0129	vibrio_1869	NP_796508.1	COG1866	C	Energy production and conversion	1
VP0127	vibrio_1870	NP_796506.1	COG2153	R	General function prediction only	1
VP0126	vibrio_1871	NP_796505.1	COG1490	J	Translation, ribosomal structure and biogenesis	1
VP0125	vibrio_1872	NP_796504.1	COG1295	S	Function unknown	1
VP0123	vibrio_1873	NP_796502.1	COG3911	R	General function prediction only	1
VP0122	vibrio_1874	NP_796501.1	COG1217	T	Signal transduction mechanisms	1
VP0121	vibrio_1875	NP_796500.1	COG0174	E	Amino acid transport and metabolism	1
VP0119	vibrio_1876	NP_796498.1	COG3852	T	Signal transduction mechanisms	1
VP0118	vibrio_1877	NP_796497.1	COG2204	T	Signal transduction mechanisms	1
VP0117	vibrio_1878	NP_796496.1	COG5001	T	Signal transduction mechanisms	1
VP0116	vibrio_1879	NP_796495.1	COG1816	F	Nucleotide transport and metabolism	1
VP0033	vibrio_1880	NP_796412.1	COG4635	CH	Multiple classes	2
VP0032	vibrio_1881	NP_796411.1	COG0168	P	Inorganic ion transport and metabolism	1
VP0031	vibrio_1882	NP_796410.1	COG1739	S	Function unknown	1
VP0030	vibrio_1883	NP_796409.1	COG1250	I	Lipid transport and metabolism	1
VP0029	vibrio_1884	NP_796408.1	COG0183	I	Lipid transport and metabolism	1
VP3063	vibrio_1885	NP_799442.1	COG0583	K	Transcription	1
VP3064	vibrio_1886	NP_799443.1	COG2814	G	Carbohydrate transport and metabolism	1
VP3067	vibrio_1887	NP_799446.1	COG1207	M	Cell wall/membrane/envelope biogenesis	1
VP3068	vibrio_1888	NP_799447.1	COG0355	C	Energy production and conversion	1
VP3069	vibrio_1889	NP_799448.1	COG0055	C	Energy production and conversion	1
VP3070	vibrio_1890	NP_799449.1	COG0224	C	Energy production and conversion	1
VP3071	vibrio_1891	NP_799450.1	COG0056	C	Energy production and conversion	1
VP3072	vibrio_1892	NP_799451.1	COG0712	C	Energy production and conversion	1
VP3073	vibrio_1893	NP_799452.1	COG0711	C	Energy production and conversion	1
VP3074	vibrio_1894	NP_799453.1	COG0636	C	Energy production and conversion	1
VP3075	vibrio_1895	NP_799454.1	COG0356	C	Energy production and conversion	1
VP3076	vibrio_1896	NP_799455.1	COG3312	C	Energy production and conversion	1
VP3077	vibrio_1897	NP_799456.1	COG1475	K	Transcription	1
VP3078	vibrio_1898	NP_799457.1	COG1192	D	Cell cycle control, cell division, chromosome partitioning	1
VP3079	vibrio_1899	NP_799458.1	COG0357	M	Cell wall/membrane/envelope biogenesis	1
VP3080	vibrio_1900	NP_799459.1	COG0445	D	Cell cycle control, cell division, chromosome partitioning	1
VPA0001	vibrio_1901	NP_799511.1	N/A	N/A	N/A	N/A
VPA0005	vibrio_1902	NP_799515.1	N/A	N/A	N/A	N/A
VPA0011	vibrio_1903	NP_799521.1	COG0217	S	Function unknown	1
VPA1419	vibrio_1904	NP_800929.1	COG2084	I	Lipid transport and metabolism	1
VPA0024	vibrio_1905	NP_799534.1	COG0840	NT	Multiple classes	2
VPA0143	vibrio_1906	NP_799653.1	N/A	N/A	N/A	N/A
VPA1623	vibrio_1907	NP_801133.1	COG2909	K	Transcription	1
VPA1620	vibrio_1908	NP_801130.1	COG0058	G	Carbohydrate transport and metabolism	1
VPA1619	vibrio_1909	NP_801129.1	COG1640	G	Carbohydrate transport and metabolism	1
VP1393	vibrio_1910	NP_797772.1	COG3157	S	Function unknown	1
VPA0752	vibrio_1911	NP_800262.1	COG3788	R	General function prediction only	1
VPA0052	vibrio_1912	NP_799562.1	COG3274	S	Function unknown	1
VP1094	vibrio_1913	NP_797473.1	COG0679	R	General function prediction only	1
VP1256	vibrio_1914	NP_797635.1	COG0471	P	Inorganic ion transport and metabolism	1
VPA0055	vibrio_1915	NP_799565.1	COG3325	G	Carbohydrate transport and metabolism	1
VPA0593	vibrio_1916	NP_800103.1	COG1414	K	Transcription	1
VPA1630	vibrio_1917	NP_801140.1	COG3633	E	Amino acid transport and metabolism	1
VPA1627	vibrio_1918	NP_801137.1	COG2847	S	Function unknown	1
VPA1626	vibrio_1919	NP_801136.1	COG1999	R	General function prediction only	1
VPA1624	vibrio_1920	NP_801134.1	COG2035	S	Function unknown	1
VPA1491	vibrio_1921	NP_801001.1	N/A	N/A	N/A	N/A
VPA1490	vibrio_1922	NP_800999.1	COG2388	R	General function prediction only	1
VPA1480	vibrio_1923	NP_800990.1	COG1566	V	Defense mechanisms	1
VPA1479	vibrio_1924	NP_800989.1	N/A	N/A	N/A	N/A
VPA1477	vibrio_1925	NP_800987.1	N/A	N/A	N/A	N/A
VPA1476	vibrio_1926	NP_800986.1	COG3677	L	Replication, recombination and repair	1
VPA1475	vibrio_1927	NP_800985.1	COG0813	F	Nucleotide transport and metabolism	1
VPA1473	vibrio_1928	NP_800983.1	COG3272	S	Function unknown	1
VPA1472	vibrio_1929	NP_800982.1	COG0789	K	Transcription	1
VPA1471	vibrio_1930	NP_800981.1	COG0415	L	Replication, recombination and repair	1
VPA1470	vibrio_1931	NP_800980.1	COG1376	S	Function unknown	1
VPA1469	vibrio_1932	NP_800979.1	COG4238	M	Cell wall/membrane/envelope biogenesis	1
VPA1468	vibrio_1933	NP_800978.1	COG0513	LKJ	Multiple classes	3
VPA1466	vibrio_1934	NP_800976.1	COG4771	P	Inorganic ion transport and metabolism	1
VPA1462	vibrio_1935	NP_800972.1	COG0840	NT	Multiple classes	2
VPA1461	vibrio_1936	NP_800971.1	COG0226	P	Inorganic ion transport and metabolism	1
VPA1460	vibrio_1937	NP_800970.1	COG0573	P	Inorganic ion transport and metabolism	1
VPA1459	vibrio_1938	NP_800969.1	COG0581	P	Inorganic ion transport and metabolism	1
VPA1458	vibrio_1939	NP_800968.1	COG1117	P	Inorganic ion transport and metabolism	1
VPA0512	vibrio_1940	NP_800022.1	COG3314	S	Function unknown	1
VPA1273	vibrio_1941	NP_800783.1	N/A	N/A	N/A	N/A
VPA0517	vibrio_1942	NP_800027.1	COG0739	M	Cell wall/membrane/envelope biogenesis	1
VPA0518	vibrio_1943	NP_800028.1	COG5001	T	Signal transduction mechanisms	1
VPA0519	vibrio_1944	NP_800029.1	COG0583	K	Transcription	1
VPA0520	vibrio_1945	NP_800030.1	COG2814	G	Carbohydrate transport and metabolism	1
VPA0335	vibrio_1946	NP_799845.1	COG0789	K	Transcription	1
VPA0333	vibrio_1947	NP_799843.1	N/A	N/A	N/A	N/A
VPA0521	vibrio_1948	NP_800032.1	N/A	N/A	N/A	N/A
VPA0321	vibrio_1949	NP_799832.1	COG1342	R	General function prediction only	1
VPA1249	vibrio_1950	NP_800759.1	COG1075	R	General function prediction only	1
VPA0308	vibrio_1951	NP_799818.1	COG1051	F	Nucleotide transport and metabolism	1
VPA0309	vibrio_1952	NP_799819.1	COG1488	H	Coenzyme transport and metabolism	1
VPA1427	vibrio_1953	NP_800937.1	COG0637	R	General function prediction only	1
VP2290	vibrio_1954	NP_798669.1	COG0659	P	Inorganic ion transport and metabolism	1
VPA0062	vibrio_1955	NP_799572.1	COG0564	J	Translation, ribosomal structure and biogenesis	1
VP1402	vibrio_1956	NP_797781.1	COG3516	S	Function unknown	1
VP1403	vibrio_1957	NP_797782.1	COG3517	S	Function unknown	1
VP1392	vibrio_1958	NP_797771.1	COG0542	O	Posttranslational modification, protein turnover, chaperones	1
VPA1087	vibrio_1959	NP_800597.1	COG1869	G	Carbohydrate transport and metabolism	1
VPA1086	vibrio_1960	NP_800596.1	COG1129	G	Carbohydrate transport and metabolism	1
VPA1085	vibrio_1961	NP_800595.1	COG1172	G	Carbohydrate transport and metabolism	1
VPA1084	vibrio_1962	NP_800594.1	COG1879	G	Carbohydrate transport and metabolism	1
VPA1083	vibrio_1963	NP_800593.1	COG0524	G	Carbohydrate transport and metabolism	1
VPA1082	vibrio_1964	NP_800592.1	COG1609	K	Transcription	1
VPA1079	vibrio_1965	NP_800589.1	COG2820	F	Nucleotide transport and metabolism	1
VPA0656	vibrio_1966	NP_800166.1	COG0664	T	Signal transduction mechanisms	1
VP2381	vibrio_1967	NP_798760.1	COG0584	C	Energy production and conversion	1
VP2382	vibrio_1968	NP_798761.2	COG2271	G	Carbohydrate transport and metabolism	1
VPA0092	vibrio_1969	NP_799602.1	COG3397	S	Function unknown	1
VPA0182	vibrio_1970	NP_799692.1	COG4191	T	Signal transduction mechanisms	1
VPA0183	vibrio_1971	NP_799693.1	COG2204	T	Signal transduction mechanisms	1
VPA0188	vibrio_1972	NP_799698.1	COG2358	R	General function prediction only	1
VPA0189	vibrio_1973	NP_799699.1	COG4666	R	General function prediction only	1
VPA0190	vibrio_1974	NP_799700.1	COG0579	R	General function prediction only	1
VPA0784	vibrio_1975	NP_800294.1	COG0242	J	Translation, ribosomal structure and biogenesis	1
VPA0478	vibrio_1976	NP_799988.1	COG4097	P	Inorganic ion transport and metabolism	1
VPA0192	vibrio_1977	NP_799702.1	COG3033	E	Amino acid transport and metabolism	1
VPA0582	vibrio_1978	NP_800092.1	COG3530	S	Function unknown	1
VPA0145	vibrio_1979	NP_799655.1	COG3034	S	Function unknown	1
VPA1457	vibrio_1980	NP_800967.1	COG2199	T	Signal transduction mechanisms	1
VP0374	vibrio_1981	NP_796753.1	COG2859	S	Function unknown	1
VPA1454	vibrio_1982	NP_800964.1	COG1240	H	Coenzyme transport and metabolism	1
VPA1453	vibrio_1983	NP_800963.1	N/A	N/A	N/A	N/A
VPA1452	vibrio_1984	NP_800962.1	COG1721	R	General function prediction only	1
VPA1449	vibrio_1985	NP_800959.1	COG0840	NT	Multiple classes	2
VPA1448	vibrio_1986	NP_800958.1	N/A	N/A	N/A	N/A
VPA0195	vibrio_1987	NP_799705.1	COG1972	F	Nucleotide transport and metabolism	1
VPA1193	vibrio_1988	NP_800703.1	COG2195	E	Amino acid transport and metabolism	1
VPA1439	vibrio_1989	NP_800949.1	COG0668	M	Cell wall/membrane/envelope biogenesis	1
VPA0552	vibrio_1990	NP_800062.1	COG1278	K	Transcription	1
VPA0703	vibrio_1991	NP_800213.1	N/A	N/A	N/A	N/A
VPA1162	vibrio_1992	NP_800672.1	COG1776	NT	Multiple classes	2
VPA1161	vibrio_1993	NP_800671.1	COG3829	KT	Multiple classes	2
VPA0144	vibrio_1994	NP_799654.1	COG1052	CHR	Multiple classes	3
VP0632	vibrio_1995	NP_797011.1	COG1757	C	Energy production and conversion	1
VPA1159	vibrio_1996	NP_800669.1	COG0516	F	Nucleotide transport and metabolism	1
VPA0390	vibrio_1997	NP_799900.1	COG0513	LKJ	Multiple classes	3
VPA0981	vibrio_1998	NP_800491.1	COG2704	R	General function prediction only	1
VPA0412	vibrio_1999	NP_799922.1	COG0171	H	Coenzyme transport and metabolism	1
[truncated: 347 more rows]

## Sheet: V parahaemolyticus geneome COGs
Locus Tag	Protein ID	COG	class	class description	# of classes
VP0001	NP_796380.1	COG0716	C	Energy production and conversion	1
VP0002	NP_796381.1	COG0486	R	General function prediction only	1
VP0003	NP_796382.1	COG0706	U	Intracellular trafficking, secretion, and vesicular transport	1
VP0004	NP_796383.1	COG0594	J	Translation, ribosomal structure and biogenesis	1
VP0005	NP_796384.1	N/A	N/A	N/A	N/A
VP0006	NP_796385.1	COG1126	E	Amino acid transport and metabolism	1
VP0007	NP_796386.1	COG0765	E	Amino acid transport and metabolism	1
VP0008	NP_796387.1	COG0834	ET	Multiple classes	2
VP0009	NP_796388.1	N/A	N/A	N/A	N/A
VP0010	NP_796389.1	N/A	N/A	N/A	N/A
VP0011	NP_796390.1	COG0593	L	Replication, recombination and repair	1
VP0012	NP_796391.1	COG0592	L	Replication, recombination and repair	1
VP0013	NP_796392.1	COG1195	L	Replication, recombination and repair	1
VP0014	NP_796393.1	COG0187	L	Replication, recombination and repair	1
VP0015	NP_796394.1	N/A	N/A	N/A	N/A
VP0016	NP_796395.1	COG0782	K	Transcription	1
VP0017	NP_796396.1	N/A	N/A	N/A	N/A
VP0018	NP_796397.1	COG0071	O	Posttranslational modification, protein turnover, chaperones	1
VP0019	NP_796398.1	COG3977	E	Amino acid transport and metabolism	1
VP0020	NP_796399.1	COG0366	G	Carbohydrate transport and metabolism	1
VP0021	NP_796400.1	COG0751	J	Translation, ribosomal structure and biogenesis	1
VP0022	NP_796401.1	COG0752	J	Translation, ribosomal structure and biogenesis	1
VP0023	NP_796402.1	COG2119	S	Function unknown	1
VP0024	NP_796403.1	N/A	N/A	N/A	N/A
VP0025	NP_796404.1	COG0425	O	Posttranslational modification, protein turnover, chaperones	1
VP0026	NP_796405.1	N/A	N/A	N/A	N/A
VP0027	NP_796406.1	COG0583	K	Transcription	1
VP0028	NP_796407.1	COG0604	CR	Multiple classes	2
VP0029	NP_796408.1	COG0183	I	Lipid transport and metabolism	1
VP0030	NP_796409.1	COG1250	I	Lipid transport and metabolism	1
VP0030	NP_796409.1	COG1024	I	Lipid transport and metabolism	1
VP0031	NP_796410.1	COG1739	S	Function unknown	1
VP0032	NP_796411.1	COG0168	P	Inorganic ion transport and metabolism	1
VP0033	NP_796412.1	COG4635	CH	Multiple classes	2
VP0034	NP_796413.1	COG0583	K	Transcription	1
VP0035	NP_796414.1	COG0059	EH	Multiple classes	2
VP0036	NP_796415.1	COG2960	S	Function unknown	1
VP0037	NP_796416.1	N/A	N/A	N/A	N/A
VP0038	NP_796417.1	COG0841	V	Defense mechanisms	1
VP0039	NP_796418.1	COG0845	M	Cell wall/membrane/envelope biogenesis	1
VP0040	NP_796419.1	COG1309	K	Transcription	1
VP0041	NP_796420.1	COG0210	L	Replication, recombination and repair	1
VP0042	NP_796421.1	COG3245	C	Energy production and conversion	1
VP0043	NP_796422.1	N/A	N/A	N/A	N/A
VP0044	NP_796423.1	COG1011	R	General function prediction only	1
VP0045	NP_796424.1	N/A	N/A	N/A	N/A
VP0046	NP_796425.1	N/A	N/A	N/A	N/A
VP0047	NP_796426.1	COG1123	R	General function prediction only	1
VP0048	NP_796427.1	COG0747	E	Amino acid transport and metabolism	1
VP0049	NP_796428.1	COG0601	EP	Multiple classes	2
VP0050	NP_796429.1	COG1173	EP	Multiple classes	2
VP0051	NP_796431.1	N/A	N/A	N/A	N/A
VP0052	NP_796430.1	N/A	N/A	N/A	N/A
VP0053	NP_796432.1	N/A	N/A	N/A	N/A
VP0054	NP_796433.1	N/A	N/A	N/A	N/A
VP0055	NP_796434.1	N/A	N/A	N/A	N/A
VP0056	NP_796435.1	N/A	N/A	N/A	N/A
VP0057	NP_796436.1	COG0515	RTKL	Multiple classes	4
VP0058	NP_796437.1	COG1609	K	Transcription	1
VP0059	NP_796438.1	COG0583	K	Transcription	1
VP0060	NP_796439.1	COG2076	P	Inorganic ion transport and metabolism	1
VP0061	NP_796440.1	COG2076	P	Inorganic ion transport and metabolism	1
VP0062	NP_796441.1	COG0129	EG	Multiple classes	2
VP0063	NP_796442.1	COG3265	G	Carbohydrate transport and metabolism	1
VP0064	NP_796443.1	COG2610	GE	Multiple classes	2
VP0065	NP_796444.1	COG0800	G	Carbohydrate transport and metabolism	1
VP0066	NP_796445.1	COG0005	F	Nucleotide transport and metabolism	1
VP0067	NP_796446.1	COG0583	K	Transcription	1
VP0068	NP_796447.1	COG1249	C	Energy production and conversion	1
VP0069	NP_796448.1	COG2961	R	General function prediction only	1
VP0070	NP_796449.1	COG0339	E	Amino acid transport and metabolism	1
VP0071	NP_796451.1	COG2200	T	Signal transduction mechanisms	1
VP0071	NP_796451.1	COG2199	T	Signal transduction mechanisms	1
VP0072	NP_796450.2	COG1522	K	Transcription	1
VP0073	NP_796452.1	N/A	N/A	N/A	N/A
VP0074	NP_796453.1	N/A	N/A	N/A	N/A
VP0075	NP_796454.1	N/A	N/A	N/A	N/A
VP0076	NP_796455.1	COG0589	T	Signal transduction mechanisms	1
VP0077	NP_796456.1	COG1528	P	Inorganic ion transport and metabolism	1
VP0078	NP_796457.1	N/A	N/A	N/A	N/A
VP0079	NP_796458.1	COG2081	R	General function prediction only	1
VP0080	NP_796459.1	COG2204	T	Signal transduction mechanisms	1
VP0081	NP_796460.1	COG2823	R	General function prediction only	1
VP0082	NP_796461.1	N/A	N/A	N/A	N/A
VP0083	NP_796462.1	N/A	N/A	N/A	N/A
VP0084	NP_796463.1	N/A	N/A	N/A	N/A
VP0085	NP_796464.1	COG1597	IR	Multiple classes	2
VP0085	NP_796464.1	COG2453	T	Signal transduction mechanisms	1
VP0086	NP_796465.1	N/A	N/A	N/A	N/A
VP0087	NP_796466.1	N/A	N/A	N/A	N/A
VP0088	NP_796467.1	N/A	N/A	N/A	N/A
VP0089	NP_796468.1	N/A	N/A	N/A	N/A
VP0090	NP_796469.1	N/A	N/A	N/A	N/A
VP0091	NP_796470.1	COG0628	R	General function prediction only	1
VP0092	NP_796471.1	COG5001	T	Signal transduction mechanisms	1
VP0092	NP_796471.1	COG3829	KT	Multiple classes	2
VP0093	NP_796472.1	COG0697	GER	Multiple classes	3
VP0094	NP_796473.1	COG1322	S	Function unknown	1
VP0095	NP_796474.1	COG2226	H	Coenzyme transport and metabolism	1
VP0096	NP_796475.1	COG3165	S	Function unknown	1
VP0097	NP_796476.1	COG0661	R	General function prediction only	1
VP0098	NP_796477.1	COG1826	U	Intracellular trafficking, secretion, and vesicular transport	1
VP0099	NP_796478.1	COG1826	U	Intracellular trafficking, secretion, and vesicular transport	1
VP0100	NP_796479.1	COG0805	U	Intracellular trafficking, secretion, and vesicular transport	1
VP0101	NP_796480.1	N/A	N/A	N/A	N/A
VP0102	NP_796482.1	N/A	N/A	N/A	N/A
VP0103	NP_796481.1	COG0084	L	Replication, recombination and repair	1
VP0104	NP_796483.1	COG0113	H	Coenzyme transport and metabolism	1
VP0105	NP_796484.1	COG3375	S	Function unknown	1
VP0106	NP_796485.1	N/A	N/A	N/A	N/A
VP0107	NP_796486.1	COG0749	L	Replication, recombination and repair	1
VP0107	NP_796486.1	COG0258	L	Replication, recombination and repair	1
VP0108	NP_796487.1	N/A	N/A	N/A	N/A
VP0109	NP_796488.1	COG0218	R	General function prediction only	1
VP0110	NP_796489.1	COG2863	C	Energy production and conversion	1
VP0111	NP_796490.1	N/A	N/A	N/A	N/A
VP0112	NP_796491.1	COG2227	H	Coenzyme transport and metabolism	1
VP0113	NP_796492.1	COG3078	S	Function unknown	1
VP0114	NP_796493.1	N/A	N/A	N/A	N/A
VP0115	NP_796494.1	COG0635	H	Coenzyme transport and metabolism	1
VP0116	NP_796495.1	COG1816	F	Nucleotide transport and metabolism	1
VP0117	NP_796496.1	COG5001	T	Signal transduction mechanisms	1
VP0117	NP_796496.1	COG2770	T	Signal transduction mechanisms	1
VP0118	NP_796497.1	COG2204	T	Signal transduction mechanisms	1
VP0119	NP_796498.1	COG3852	T	Signal transduction mechanisms	1
VP0120	NP_796499.1	N/A	N/A	N/A	N/A
VP0121	NP_796500.1	COG0174	E	Amino acid transport and metabolism	1
VP0122	NP_796501.1	COG1217	T	Signal transduction mechanisms	1
VP0123	NP_796502.1	COG3911	R	General function prediction only	1
VP0124	NP_796503.1	N/A	N/A	N/A	N/A
VP0125	NP_796504.1	COG1295	S	Function unknown	1
VP0126	NP_796505.1	COG1490	J	Translation, ribosomal structure and biogenesis	1
VP0127	NP_796506.1	COG2153	R	General function prediction only	1
VP0128	NP_796507.1	N/A	N/A	N/A	N/A
VP0129	NP_796508.1	COG1866	C	Energy production and conversion	1
VP0130	NP_796509.1	COG1281	O	Posttranslational modification, protein turnover, chaperones	1
VP0131	NP_796510.1	COG1188	J	Translation, ribosomal structure and biogenesis	1
VP0132	NP_796511.1	COG3031	U	Intracellular trafficking, secretion, and vesicular transport	1
VP0133	NP_796512.1	COG1450	NU	Multiple classes	2
VP0134	NP_796513.1	COG2804	NU	Multiple classes	2
VP0135	NP_796514.1	COG1459	NU	Multiple classes	2
VP0136	NP_796515.1	COG2165	NU	Multiple classes	2
VP0137	NP_796516.1	COG2165	NU	Multiple classes	2
VP0138	NP_796517.1	COG2165	NU	Multiple classes	2
VP0139	NP_796518.1	COG4795	U	Intracellular trafficking, secretion, and vesicular transport	1
VP0140	NP_796519.1	COG3156	U	Intracellular trafficking, secretion, and vesicular transport	1
VP0141	NP_796520.1	COG3297	U	Intracellular trafficking, secretion, and vesicular transport	1
VP0142	NP_796521.1	COG3149	U	Intracellular trafficking, secretion, and vesicular transport	1
VP0143	NP_796522.1	N/A	N/A	N/A	N/A
VP0144	NP_796523.1	COG1218	P	Inorganic ion transport and metabolism	1
VP0145	NP_796524.1	COG0494	LR	Multiple classes	2
VP0146	NP_796525.1	COG0316	S	Function unknown	1
VP0146	NP_796525.1	COG0694	O	Posttranslational modification, protein turnover, chaperones	1
VP0147	NP_796526.1	COG1040	R	General function prediction only	1
VP0148	NP_796527.1	COG0596	R	General function prediction only	1
VP0149	NP_796528.1	N/A	N/A	N/A	N/A
VP0150	NP_796529.1	COG2183	K	Transcription	1
VP0151	NP_796530.1	COG4067	O	Posttranslational modification, protein turnover, chaperones	1
VP0152	NP_796531.1	COG0782	K	Transcription	1
VP0153	NP_796532.1	N/A	N/A	N/A	N/A
VP0154	NP_796533.1	COG0745	TK	Multiple classes	2
VP0155	NP_796534.1	COG0642	T	Signal transduction mechanisms	1
VP0156	NP_796535.1	COG2233	F	Nucleotide transport and metabolism	1
VP0157	NP_796536.1	COG1200	LK	Multiple classes	2
VP0158	NP_796537.1	COG0566	J	Translation, ribosomal structure and biogenesis	1
VP0159	NP_796538.1	COG0317	TK	Multiple classes	2
VP0160	NP_796539.1	COG1758	K	Transcription	1
VP0161	NP_796540.1	COG0194	F	Nucleotide transport and metabolism	1
VP0162	NP_796541.1	COG4783	R	General function prediction only	1
VP0163	NP_796542.1	COG0810	M	Cell wall/membrane/envelope biogenesis	1
VP0164	NP_796543.1	COG0848	U	Intracellular trafficking, secretion, and vesicular transport	1
VP0165	NP_796544.1	COG0811	U	Intracellular trafficking, secretion, and vesicular transport	1
VP0166	NP_796545.1	COG0811	U	Intracellular trafficking, secretion, and vesicular transport	1
VP0167	NP_796546.1	N/A	N/A	N/A	N/A
VP0168	NP_796547.1	COG4206	H	Coenzyme transport and metabolism	1
VP0169	NP_796548.1	N/A	N/A	N/A	N/A
VP0170	NP_796549.1	COG4174	R	General function prediction only	1
VP0171	NP_796550.1	COG4239	R	General function prediction only	1
VP0172	NP_796551.1	COG0747	E	Amino acid transport and metabolism	1
VP0173	NP_796552.1	COG0444	EP	Multiple classes	2
VP0174	NP_796553.1	COG1123	R	General function prediction only	1
VP0175	NP_796554.1	COG3223	S	Function unknown	1
VP0176	NP_796555.1	COG1561	S	Function unknown	1
VP0177	NP_796556.1	COG0689	J	Translation, ribosomal structure and biogenesis	1
VP0178	NP_796557.1	COG0461	F	Nucleotide transport and metabolism	1
VP0179	NP_796558.1	COG1560	M	Cell wall/membrane/envelope biogenesis	1
VP0180	NP_796559.1	COG1309	K	Transcription	1
VP0181	NP_796560.1	COG0452	H	Coenzyme transport and metabolism	1
VP0182	NP_796561.1	N/A	N/A	N/A	N/A
VP0183	NP_796562.1	COG0840	NT	Multiple classes	2
VP0184	NP_796563.1	COG2003	L	Replication, recombination and repair	1
VP0185	NP_796564.1	COG0227	J	Translation, ribosomal structure and biogenesis	1
VP0186	NP_796565.1	COG0267	J	Translation, ribosomal structure and biogenesis	1
VP0187	NP_796566.1	COG2194	R	General function prediction only	1
VP0188	NP_796567.1	N/A	N/A	N/A	N/A
VP0189	NP_796568.1	COG0266	L	Replication, recombination and repair	1
VP0190	NP_796569.1	COG0669	H	Coenzyme transport and metabolism	1
VP0191	NP_796570.1	N/A	N/A	N/A	N/A
VP0192	NP_796571.1	COG0463	M	Cell wall/membrane/envelope biogenesis	1
VP0193	NP_796572.1	COG0463	M	Cell wall/membrane/envelope biogenesis	1
VP0194	NP_796573.1	COG0859	M	Cell wall/membrane/envelope biogenesis	1
VP0195	NP_796574.1	COG0818	M	Cell wall/membrane/envelope biogenesis	1
VP0196	NP_796575.1	COG0478	T	Signal transduction mechanisms	1
VP0197	NP_796576.1	COG1086	MG	Multiple classes	2
VP0198	NP_796577.1	COG0399	M	Cell wall/membrane/envelope biogenesis	1
VP0199	NP_796578.1	COG0381	M	Cell wall/membrane/envelope biogenesis	1
VP0200	NP_796579.1	COG2089	M	Cell wall/membrane/envelope biogenesis	1
VP0201	NP_796580.1	COG2171	E	Amino acid transport and metabolism	1
VP0202	NP_796581.1	COG1208	MJ	Multiple classes	2
VP0202	NP_796581.1	COG0517	R	General function prediction only	1
VP0203	NP_796582.1	COG1083	M	Cell wall/membrane/envelope biogenesis	1
VP0204	NP_796583.1	COG0673	R	General function prediction only	1
VP0205	NP_796584.1	COG0001	H	Coenzyme transport and metabolism	1
VP0206	NP_796585.1	COG0388	R	General function prediction only	1
VP0207	NP_796586.1	COG1028	IQR	Multiple classes	3
VP0208	NP_796587.1	N/A	N/A	N/A	N/A
VP0209	NP_796588.1	N/A	N/A	N/A	N/A
VP0210	NP_796589.1	COG3306	M	Cell wall/membrane/envelope biogenesis	1
VP0211	NP_796590.1	COG1519	M	Cell wall/membrane/envelope biogenesis	1
VP0212	NP_796591.1	COG0859	M	Cell wall/membrane/envelope biogenesis	1
VP0213	NP_796592.1	COG1560	M	Cell wall/membrane/envelope biogenesis	1
VP0214	NP_796593.1	COG0451	MG	Multiple classes	2
VP0215	NP_796594.1	N/A	N/A	N/A	N/A
VP0216	NP_796595.1	N/A	N/A	N/A	N/A
VP0217	NP_796596.1	N/A	N/A	N/A	N/A
VP0218	NP_796597.1	N/A	N/A	N/A	N/A
VP0219	NP_796598.1	N/A	N/A	N/A	N/A
VP0220	NP_796599.1	COG1596	M	Cell wall/membrane/envelope biogenesis	1
VP0221	NP_796600.1	COG3765	M	Cell wall/membrane/envelope biogenesis	1
VP0222	NP_796601.1	COG1088	M	Cell wall/membrane/envelope biogenesis	1
VP0223	NP_796602.1	COG1209	M	Cell wall/membrane/envelope biogenesis	1
VP0224	NP_796603.1	COG1091	M	Cell wall/membrane/envelope biogenesis	1
VP0225	NP_796604.1	N/A	N/A	N/A	N/A
VP0226	NP_796605.1	COG1216	R	General function prediction only	1
VP0227	NP_796606.1	N/A	N/A	N/A	N/A
VP0228	NP_796607.1	N/A	N/A	N/A	N/A
VP0229	NP_796608.1	COG1898	M	Cell wall/membrane/envelope biogenesis	1
VP0230	NP_796609.1	COG0438	M	Cell wall/membrane/envelope biogenesis	1
VP0231	NP_796610.1	COG2148	M	Cell wall/membrane/envelope biogenesis	1
VP0232	NP_796611.1	COG0458	EF	Multiple classes	2
VP0233	NP_796612.1	COG1011	R	General function prediction only	1
VP0234	NP_796613.1	COG0399	M	Cell wall/membrane/envelope biogenesis	1
VP0235	NP_796614.1	COG1086	MG	Multiple classes	2
VP0236	NP_796615.1	COG1004	M	Cell wall/membrane/envelope biogenesis	1
VP0237	NP_796616.1	COG1210	M	Cell wall/membrane/envelope biogenesis	1
VP0238	NP_796617.1	COG1236	J	Translation, ribosomal structure and biogenesis	1
VP0239	NP_796618.1	COG0149	G	Carbohydrate transport and metabolism	1
VP0240	NP_796619.1	COG3232	E	Amino acid transport and metabolism	1
VP0241	NP_796620.1	COG3152	S	Function unknown	1
VP0242	NP_796621.1	N/A	N/A	N/A	N/A
VP0243	NP_796622.1	COG2345	K	Transcription	1
VP0244	NP_796623.1	COG1494	G	Carbohydrate transport and metabolism	1
VP0245	NP_796624.1	N/A	N/A	N/A	N/A
VP0246	NP_796625.1	COG3074	S	Function unknown	1
VP0247	NP_796626.1	COG0684	H	Coenzyme transport and metabolism	1
VP0248	NP_796627.1	COG1575	H	Coenzyme transport and metabolism	1
VP0249	NP_796628.1	COG1220	O	Posttranslational modification, protein turnover, chaperones	1
VP0250	NP_796629.1	COG5405	O	Posttranslational modification, protein turnover, chaperones	1
VP0251	NP_796630.1	COG3087	D	Cell cycle control, cell division, chromosome partitioning	1
VP0252	NP_796631.1	COG1609	K	Transcription	1
VP0253	NP_796632.1	COG1198	L	Replication, recombination and repair	1
VP0254	NP_796633.1	N/A	N/A	N/A	N/A
VP0255	NP_796634.1	COG0254	J	Translation, ribosomal structure and biogenesis	1
VP0256	NP_796635.1	COG0051	J	Translation, ribosomal structure and biogenesis	1
VP0257	NP_796636.1	COG0087	J	Translation, ribosomal structure and biogenesis	1
VP0258	NP_796637.1	COG0088	J	Translation, ribosomal structure and biogenesis	1
VP0259	NP_796638.1	COG0089	J	Translation, ribosomal structure and biogenesis	1
VP0260	NP_796639.1	COG0090	J	Translation, ribosomal structure and biogenesis	1
VP0261	NP_796640.1	COG0185	J	Translation, ribosomal structure and biogenesis	1
VP0262	NP_796641.1	COG0091	J	Translation, ribosomal structure and biogenesis	1
VP0263	NP_796642.1	COG0092	J	Translation, ribosomal structure and biogenesis	1
VP0264	NP_796643.1	COG0197	J	Translation, ribosomal structure and biogenesis	1
VP0265	NP_796644.1	COG0255	J	Translation, ribosomal structure and biogenesis	1
VP0266	NP_796645.1	COG0186	J	Translation, ribosomal structure and biogenesis	1
VP0267	NP_796646.1	COG0093	J	Translation, ribosomal structure and biogenesis	1
VP0268	NP_796647.1	COG0198	J	Translation, ribosomal structure and biogenesis	1
VP0269	NP_796648.1	COG0094	J	Translation, ribosomal structure and biogenesis	1
VP0270	NP_796649.1	COG0199	J	Translation, ribosomal structure and biogenesis	1
VP0271	NP_796650.1	COG0096	J	Translation, ribosomal structure and biogenesis	1
VP0272	NP_796651.1	COG0097	J	Translation, ribosomal structure and biogenesis	1
VP0273	NP_796652.1	COG0256	J	Translation, ribosomal structure and biogenesis	1
VP0274	NP_796653.1	COG0098	J	Translation, ribosomal structure and biogenesis	1
VP0275	NP_796654.1	COG1841	J	Translation, ribosomal structure and biogenesis	1
VP0276	NP_796655.1	COG0200	J	Translation, ribosomal structure and biogenesis	1
VP0277	NP_796656.1	COG0201	U	Intracellular trafficking, secretion, and vesicular transport	1
VP0278	NP_796657.1	COG0257	J	Translation, ribosomal structure and biogenesis	1
VP0279	NP_796658.1	COG0099	J	Translation, ribosomal structure and biogenesis	1
VP0280	NP_796659.1	COG0100	J	Translation, ribosomal structure and biogenesis	1
VP0281	NP_796660.1	COG0522	J	Translation, ribosomal structure and biogenesis	1
VP0282	NP_796661.1	COG0202	K	Transcription	1
VP0283	NP_796662.1	COG0203	J	Translation, ribosomal structure and biogenesis	1
VP0284	NP_796663.1	N/A	N/A	N/A	N/A
VP0285	NP_796664.1	COG0545	O	Posttranslational modification, protein turnover, chaperones	1
VP0286	NP_796665.1	COG3061	M	Cell wall/membrane/envelope biogenesis	1
VP0287	NP_796666.1	COG2153	R	General function prediction only	1
VP0288	NP_796667.1	COG0513	LKJ	Multiple classes	3
VP0289	NP_796668.1	COG0664	T	Signal transduction mechanisms	1
VP0290	NP_796669.1	COG0737	F	Nucleotide transport and metabolism	1
VP0291	NP_796670.1	COG0007	H	Coenzyme transport and metabolism	1
VP0292	NP_796671.1	COG0175	EH	Multiple classes	2
VP0293	NP_796672.1	COG2895	P	Inorganic ion transport and metabolism	1
VP0294	NP_796673.1	N/A	N/A	N/A	N/A
VP0295	NP_796674.1	COG0471	P	Inorganic ion transport and metabolism	1
VP0296	NP_796675.1	COG0529	P	Inorganic ion transport and metabolism	1
VP0297	NP_796676.1	N/A	N/A	N/A	N/A
VP0298	NP_796677.1	N/A	N/A	N/A	N/A
VP0299	NP_796678.1	COG3495	S	Function unknown	1
VP0300	NP_796679.1	COG4591	M	Cell wall/membrane/envelope biogenesis	1
VP0301	NP_796680.1	COG1136	V	Defense mechanisms	1
VP0302	NP_796681.1	N/A	N/A	N/A	N/A
VP0303	NP_796682.1	N/A	N/A	N/A	N/A
VP0304	NP_796683.1	COG3054	R	General function prediction only	1
VP0305	NP_796684.1	N/A	N/A	N/A	N/A
VP0306	NP_796685.1	COG0225	O	Posttranslational modification, protein turnover, chaperones	1
VP0307	NP_796686.1	COG0729	M	Cell wall/membrane/envelope biogenesis	1
VP0308	NP_796687.1	COG2911	S	Function unknown	1
VP0309	NP_796688.1	COG2105	S	Function unknown	1
VP0310	NP_796689.1	N/A	N/A	N/A	N/A
VP0311	NP_796690.1	COG0221	C	Energy production and conversion	1
VP0312	NP_796692.1	N/A	N/A	N/A	N/A
VP0313	NP_796691.1	COG0158	G	Carbohydrate transport and metabolism	1
VP0314	NP_796693.1	COG0773	M	Cell wall/membrane/envelope biogenesis	1
VP0315	NP_796694.1	COG0163	H	Coenzyme transport and metabolism	1
VP0316	NP_796695.1	COG4143	H	Coenzyme transport and metabolism	1
VP0317	NP_796696.1	COG1178	P	Inorganic ion transport and metabolism	1
VP0318	NP_796697.1	COG3840	H	Coenzyme transport and metabolism	1
VP0319	NP_796698.1	COG0589	T	Signal transduction mechanisms	1
VP0320	NP_796699.1	COG4666	R	General function prediction only	1
VP0321	NP_796700.1	N/A	N/A	N/A	N/A
VP0322	NP_796702.1	N/A	N/A	N/A	N/A
VP0323	NP_796701.1	COG2358	R	General function prediction only	1
VP0324	NP_796703.2	COG1438	K	Transcription	1
VP0325	NP_796704.1	COG0039	C	Energy production and conversion	1
VP0326	NP_796705.1	N/A	N/A	N/A	N/A
VP0327	NP_796706.1	COG0142	H	Coenzyme transport and metabolism	1
VP0328	NP_796707.1	COG0261	J	Translation, ribosomal structure and biogenesis	1
VP0329	NP_796708.1	COG0211	J	Translation, ribosomal structure and biogenesis	1
VP0330	NP_796709.1	COG0536	R	General function prediction only	1
VP0331	NP_796710.1	COG2966	S	Function unknown	1
VP0332	NP_796711.1	COG3610	S	Function unknown	1
VP0333	NP_796712.1	COG0262	H	Coenzyme transport and metabolism	1
VP0334	NP_796713.1	COG0639	T	Signal transduction mechanisms	1
VP0335	NP_796714.1	COG2967	P	Inorganic ion transport and metabolism	1
VP0336	NP_796715.1	COG0030	J	Translation, ribosomal structure and biogenesis	1
VP0337	NP_796716.1	COG1995	H	Coenzyme transport and metabolism	1
VP0338	NP_796717.1	COG0760	O	Posttranslational modification, protein turnover, chaperones	1
VP0339	NP_796718.1	COG1452	M	Cell wall/membrane/envelope biogenesis	1
VP0340	NP_796719.1	COG1076	O	Posttranslational modification, protein turnover, chaperones	1
VP0341	NP_796720.1	N/A	N/A	N/A	N/A
VP0342	NP_796721.1	COG0066	E	Amino acid transport and metabolism	1
VP0343	NP_796722.1	COG0065	E	Amino acid transport and metabolism	1
VP0344	NP_796723.1	COG0473	CE	Multiple classes	2
VP0345	NP_796725.1	N/A	N/A	N/A	N/A
VP0346	NP_796724.1	COG0119	E	Amino acid transport and metabolism	1
VP0347	NP_796726.1	N/A	N/A	N/A	N/A
VP0348	NP_796727.1	COG0671	I	Lipid transport and metabolism	1
VP0349	NP_796728.1	COG1819	GC	Multiple classes	2
VP0350	NP_796729.1	COG0583	K	Transcription	1
VP0351	NP_796730.1	COG1022	I	Lipid transport and metabolism	1
VP0352	NP_796731.1	COG0028	EH	Multiple classes	2
VP0353	NP_796732.1	COG0440	E	Amino acid transport and metabolism	1
VP0354	NP_796733.1	COG2199	T	Signal transduction mechanisms	1
VP0355	NP_796734.1	COG1802	K	Transcription	1
VP0356	NP_796735.1	COG0469	G	Carbohydrate transport and metabolism	1
VP0357	NP_796736.1	N/A	N/A	N/A	N/A
VP0358	NP_796737.1	COG1349	KG	Multiple classes	2
VP0359	NP_796738.1	COG0449	M	Cell wall/membrane/envelope biogenesis	1
VP0360	NP_796739.1	N/A	N/A	N/A	N/A
VP0361	NP_796740.1	COG0745	TK	Multiple classes	2
VP0362	NP_796741.1	COG0642	T	Signal transduction mechanisms	1
VP0363	NP_796742.1	COG0371	C	Energy production and conversion	1
VP0364	NP_796743.1	COG2376	G	Carbohydrate transport and metabolism	1
VP0365	NP_796744.1	COG2376	G	Carbohydrate transport and metabolism	1
VP0366	NP_796745.1	COG1080	G	Carbohydrate transport and metabolism	1
VP0367	NP_796746.1	COG3284	QK	Multiple classes	2
VP0368	NP_796747.1	COG3722	K	Transcription	1
VP0369	NP_796748.1	COG0246	G	Carbohydrate transport and metabolism	1
VP0370	NP_796749.1	COG2213	G	Carbohydrate transport and metabolism	1
VP0370	NP_796749.1	COG4668	G	Carbohydrate transport and metabolism	1
VP0371	NP_796750.1	N/A	N/A	N/A	N/A
VP0372	NP_796751.1	COG3176	R	General function prediction only	1
VP0373	NP_796752.1	N/A	N/A	N/A	N/A
VP0374	NP_796753.1	COG2859	S	Function unknown	1
VP0375	NP_796754.1	N/A	N/A	N/A	N/A
VP0376	NP_796755.1	COG2200	T	Signal transduction mechanisms	1
VP0377	NP_796756.1	COG2207	K	Transcription	1
VP0378	NP_796757.1	N/A	N/A	N/A	N/A
VP0379	NP_796758.1	COG1464	P	Inorganic ion transport and metabolism	1
VP0380	NP_796759.1	COG0582	L	Replication, recombination and repair	1
VP0381	NP_796760.1	N/A	N/A	N/A	N/A
VP0382	NP_796761.1	N/A	N/A	N/A	N/A
VP0383	NP_796762.1	N/A	N/A	N/A	N/A
VP0384	NP_796763.1	N/A	N/A	N/A	N/A
VP0385	NP_796764.1	N/A	N/A	N/A	N/A
VP0386	NP_796765.1	N/A	N/A	N/A	N/A
VP0387	NP_796766.1	COG0732	V	Defense mechanisms	1
VP0388	NP_796767.1	COG0286	V	Defense mechanisms	1
VP0389	NP_796768.1	N/A	N/A	N/A	N/A
VP0390	NP_796769.1	N/A	N/A	N/A	N/A
VP0391	NP_796770.1	N/A	N/A	N/A	N/A
VP0392	NP_796771.1	N/A	N/A	N/A	N/A
VP0393	NP_796772.1	N/A	N/A	N/A	N/A
VP0394	NP_796773.1	COG0863	L	Replication, recombination and repair	1
VP0395	NP_796774.1	COG4096	V	Defense mechanisms	1
VP0396	NP_796775.1	N/A	N/A	N/A	N/A
VP0397	NP_796776.1	N/A	N/A	N/A	N/A
VP0398	NP_796777.1	N/A	N/A	N/A	N/A
VP0399	NP_796778.1	COG3311	K	Transcription	1
VP0400	NP_796779.1	COG1715	V	Defense mechanisms	1
VP0400	NP_796779.1	COG0551	L	Replication, recombination and repair	1
VP0401	NP_796780.1	N/A	N/A	N/A	N/A
VP0402	NP_796781.1	COG3550	R	General function prediction only	1
VP0403	NP_796782.1	COG1395	K	Transcription	1
VP0404	NP_796783.1	COG0568	K	Transcription	1
VP0405	NP_796784.1	COG0358	L	Replication, recombination and repair	1
VP0406	NP_796785.1	COG1610	S	Function unknown	1
VP0407	NP_796786.1	COG0828	J	Translation, ribosomal structure and biogenesis	1
VP0408	NP_796787.1	COG0533	O	Posttranslational modification, protein turnover, chaperones	1
VP0409	NP_796788.1	COG0596	R	General function prediction only	1
VP0410	NP_796789.1	COG0344	S	Function unknown	1
VP0411	NP_796790.1	COG1539	H	Coenzyme transport and metabolism	1
VP0412	NP_796791.1	COG0801	H	Coenzyme transport and metabolism	1
VP0413	NP_796792.1	COG1968	V	Defense mechanisms	1
VP0414	NP_796793.1	COG0617	J	Translation, ribosomal structure and biogenesis	1
VP0415	NP_796794.1	COG3267	U	Intracellular trafficking, secretion, and vesicular transport	1
VP0415	NP_796794.1	COG2989	S	Function unknown	1
VP0416	NP_796795.1	N/A	N/A	N/A	N/A
VP0417	NP_796796.1	COG3103	T	Signal transduction mechanisms	1
VP0418	NP_796797.1	COG0306	P	Inorganic ion transport and metabolism	1
VP0418	NP_796797.1	COG0674	C	Energy production and conversion	1
VP0419	NP_796798.1	COG1392	P	Inorganic ion transport and metabolism	1
VP0420	NP_796799.1	COG3025	S	Function unknown	1
VP0421	NP_796801.1	COG0840	NT	Multiple classes	2
VP0422	NP_796800.1	N/A	N/A	N/A	N/A
VP0423	NP_796802.1	COG1391	OT	Multiple classes	2
VP0424	NP_796803.1	COG2870	M	Cell wall/membrane/envelope biogenesis	1
VP0425	NP_796804.1	COG1538	MU	Multiple classes	2
VP0426	NP_796805.1	COG0494	LR	Multiple classes	2
VP0427	NP_796806.1	COG3151	S	Function unknown	1
VP0428	NP_796807.1	COG1409	R	General function prediction only	1
VP0429	NP_796808.1	COG3150	R	General function prediction only	1
VP0430	NP_796809.1	COG0187	L	Replication, recombination and repair	1
VP0431	NP_796810.1	COG0188	L	Replication, recombination and repair	1
VP0432	NP_796811.1	COG0265	O	Posttranslational modification, protein turnover, chaperones	1
VP0433	NP_796812.1	COG0265	O	Posttranslational modification, protein turnover, chaperones	1
VP0434	NP_796813.1	COG3105	S	Function unknown	1
VP0435	NP_796814.1	N/A	N/A	N/A	N/A
VP0436	NP_796815.1	COG1485	R	General function prediction only	1
VP0437	NP_796816.1	N/A	N/A	N/A	N/A
VP0438	NP_796817.1	COG0102	J	Translation, ribosomal structure and biogenesis	1
VP0439	NP_796818.1	COG0103	J	Translation, ribosomal structure and biogenesis	1
VP0440	NP_796819.1	N/A	N/A	N/A	N/A
VP0441	NP_796820.1	COG0723	C	Energy production and conversion	1
VP0442	NP_796821.1	COG1290	C	Energy production and conversion	1
VP0443	NP_796822.1	COG2857	C	Energy production and conversion	1
VP0444	NP_796823.1	COG0625	O	Posttranslational modification, protein turnover, chaperones	1
VP0445	NP_796824.1	COG2969	R	General function prediction only	1
VP0446	NP_796825.1	COG2823	R	General function prediction only	1
VP0447	NP_796826.1	COG0279	G	Carbohydrate transport and metabolism	1
VP0448	NP_796827.1	COG0792	L	Replication, recombination and repair	1
VP0449	NP_796828.1	COG3107	R	General function prediction only	1
VP0450	NP_796829.1	COG0313	R	General function prediction only	1
VP0451	NP_796830.1	N/A	N/A	N/A	N/A
VP0452	NP_796831.1	COG0275	M	Cell wall/membrane/envelope biogenesis	1
VP0453	NP_796832.1	COG3116	D	Cell cycle control, cell division, chromosome partitioning	1
VP0454	NP_796833.1	COG0768	M	Cell wall/membrane/envelope biogenesis	1
VP0455	NP_796834.1	COG0769	M	Cell wall/membrane/envelope biogenesis	1
VP0456	NP_796835.1	COG0770	M	Cell wall/membrane/envelope biogenesis	1
VP0457	NP_796836.1	COG0472	M	Cell wall/membrane/envelope biogenesis	1
VP0458	NP_796837.1	COG0771	M	Cell wall/membrane/envelope biogenesis	1
VP0459	NP_796838.1	COG0772	D	Cell cycle control, cell division, chromosome partitioning	1
VP0460	NP_796839.1	COG0707	M	Cell wall/membrane/envelope biogenesis	1
VP0461	NP_796840.1	COG0773	M	Cell wall/membrane/envelope biogenesis	1
VP0462	NP_796841.1	COG1589	M	Cell wall/membrane/envelope biogenesis	1
VP0463	NP_796842.1	COG0849	D	Cell cycle control, cell division, chromosome partitioning	1
VP0464	NP_796843.1	COG0206	D	Cell cycle control, cell division, chromosome partitioning	1
VP0465	NP_796844.1	COG0774	M	Cell wall/membrane/envelope biogenesis	1
VP0466	NP_796845.1	COG4701	S	Function unknown	1
VP0467	NP_796846.1	COG0653	U	Intracellular trafficking, secretion, and vesicular transport	1
VP0468	NP_796847.1	COG1051	F	Nucleotide transport and metabolism	1
VP0469	NP_796848.1	COG0289	E	Amino acid transport and metabolism	1
VP0470	NP_796849.1	COG0505	EF	Multiple classes	2
VP0471	NP_796850.1	COG0458	EF	Multiple classes	2
VP0471	NP_796850.1	COG0439	I	Lipid transport and metabolism	1
VP0471	NP_796850.1	COG0138	F	Nucleotide transport and metabolism	1
VP0472	NP_796851.1	N/A	N/A	N/A	N/A
VP0473	NP_796852.1	N/A	N/A	N/A	N/A
VP0474	NP_796853.1	COG0730	R	General function prediction only	1
VP0475	NP_796854.1	COG0583	K	Transcription	1
VP0476	NP_796855.1	COG2860	S	Function unknown	1
VP0477	NP_796856.1	COG0614	P	Inorganic ion transport and metabolism	1
VP0478	NP_796857.1	COG1270	H	Coenzyme transport and metabolism	1
VP0479	NP_796858.1	COG0775	F	Nucleotide transport and metabolism	1
VP0480	NP_796859.1	COG4446	S	Function unknown	1
VP0481	NP_796860.1	COG0493	ER	Multiple classes	2
VP0482	NP_796861.1	COG0069	E	Amino acid transport and metabolism	1
VP0482	NP_796861.1	COG0067	E	Amino acid transport and metabolism	1
VP0482	NP_796861.1	COG0070	E	Amino acid transport and metabolism	1
VP0483	NP_796862.1	COG0493	ER	Multiple classes	2
VP0484	NP_796863.1	COG0069	E	Amino acid transport and metabolism	1
VP0484	NP_796863.1	COG0067	E	Amino acid transport and metabolism	1
VP0484	NP_796863.1	COG0070	E	Amino acid transport and metabolism	1
VP0485	NP_796864.1	COG1242	R	General function prediction only	1
VP0486	NP_796865.1	COG3706	T	Signal transduction mechanisms	1
VP0487	NP_796866.1	COG0642	T	Signal transduction mechanisms	1
VP0487	NP_796866.1	COG2198	T	Signal transduction mechanisms	1
VP0487	NP_796866.1	COG0784	T	Signal transduction mechanisms	1
VP0487	NP_796866.1	COG2202	T	Signal transduction mechanisms	1
VP0488	NP_796867.1	N/A	N/A	N/A	N/A
VP0489	NP_796868.1	COG0745	TK	Multiple classes	2
VP0490	NP_796869.1	N/A	N/A	N/A	N/A
VP0491	NP_796870.1	N/A	N/A	N/A	N/A
VP0492	NP_796871.1	COG0684	H	Coenzyme transport and metabolism	1
VP0493	NP_796872.1	N/A	N/A	N/A	N/A
VP0494	NP_796873.1	COG0527	E	Amino acid transport and metabolism	1
VP0494	NP_796873.1	COG0460	E	Amino acid transport and metabolism	1
VP0495	NP_796874.1	COG0083	E	Amino acid transport and metabolism	1
VP0496	NP_796875.1	COG0498	E	Amino acid transport and metabolism	1
VP0497	NP_796876.1	COG3445	R	General function prediction only	1
VP0498	NP_796877.1	COG0648	L	Replication, recombination and repair	1
VP0499	NP_796878.1	N/A	N/A	N/A	N/A
VP0500	NP_796879.1	COG0692	L	Replication, recombination and repair	1
VP0501	NP_796880.1	COG3945	S	Function unknown	1
VP0502	NP_796881.1	N/A	N/A	N/A	N/A
VP0503	NP_796882.1	COG1115	E	Amino acid transport and metabolism	1
VP0504	NP_796883.1	COG3022	S	Function unknown	1
VP0505	NP_796884.1	COG0513	LKJ	Multiple classes	3
VP0506	NP_796885.1	COG4123	R	General function prediction only	1
VP0507	NP_796886.1	COG1114	E	Amino acid transport and metabolism	1
VP0508	NP_796887.1	COG0716	C	Energy production and conversion	1
VP0509	NP_796888.1	COG4974	L	Replication, recombination and repair	1
VP0510	NP_796889.1	COG1651	O	Posttranslational modification, protein turnover, chaperones	1
VP0511	NP_796890.1	COG0608	L	Replication, recombination and repair	1
VP0512	NP_796891.1	COG1186	J	Translation, ribosomal structure and biogenesis	1
VP0513	NP_796892.1	COG1190	J	Translation, ribosomal structure and biogenesis	1
VP0514	NP_796893.1	COG2204	T	Signal transduction mechanisms	1
VP0515	NP_796894.1	N/A	N/A	N/A	N/A
VP0516	NP_796895.1	COG0667	C	Energy production and conversion	1
VP0517	NP_796896.1	N/A	N/A	N/A	N/A
VP0518	NP_796897.1	COG3066	L	Replication, recombination and repair	1
VP0519	NP_796898.1	N/A	N/A	N/A	N/A
VP0520	NP_796899.1	COG0494	LR	Multiple classes	2
VP0521	NP_796900.1	COG3605	T	Signal transduction mechanisms	1
VP0522	NP_796901.1	COG0730	R	General function prediction only	1
VP0523	NP_796902.1	COG0682	M	Cell wall/membrane/envelope biogenesis	1
VP0524	NP_796903.1	COG0207	F	Nucleotide transport and metabolism	1
VP0525	NP_796904.1	COG3930	S	Function unknown	1
VP0526	NP_796905.1	COG1283	P	Inorganic ion transport and metabolism	1
VP0527	NP_796906.1	COG0583	K	Transcription	1
VP0528	NP_796907.1	N/A	N/A	N/A	N/A
VP0529	NP_796908.1	COG0640	K	Transcription	1
VP0530	NP_796909.1	N/A	N/A	N/A	N/A
VP0531	NP_796910.1	COG0268	J	Translation, ribosomal structure and biogenesis	1
VP0532	NP_796911.1	COG0728	R	General function prediction only	1
VP0533	NP_796912.1	COG0196	H	Coenzyme transport and metabolism	1
VP0534	NP_796913.1	COG0060	J	Translation, ribosomal structure and biogenesis	1
VP0535	NP_796914.1	COG0597	MU	Multiple classes	2
VP0536	NP_796915.1	COG1047	O	Posttranslational modification, protein turnover, chaperones	1
VP0537	NP_796916.2	COG0761	IM	Multiple classes	2
VP0538	NP_796917.1	COG3279	KT	Multiple classes	2
VP0539	NP_796918.1	COG3275	T	Signal transduction mechanisms	1
VP0540	NP_796919.1	COG1966	T	Signal transduction mechanisms	1
VP0541	NP_796920.1	N/A	N/A	N/A	N/A
VP0542	NP_796921.1	N/A	N/A	N/A	N/A
VP0543	NP_796922.1	COG2103	R	General function prediction only	1
VP0544	NP_796923.1	COG2377	O	Posttranslational modification, protein turnover, chaperones	1
VP0545	NP_796924.1	COG1472	G	Carbohydrate transport and metabolism	1
VP0546	NP_796925.1	COG0722	E	Amino acid transport and metabolism	1
VP0547	NP_796926.1	COG0287	E	Amino acid transport and metabolism	1
VP0547	NP_796926.1	COG1605	E	Amino acid transport and metabolism	1
VP0548	NP_796927.1	COG0739	M	Cell wall/membrane/envelope biogenesis	1
VP0549	NP_796928.1	N/A	N/A	N/A	N/A
VP0550	NP_796929.1	N/A	N/A	N/A	N/A
VP0551	NP_796930.1	COG0488	R	General function prediction only	1
VP0552	NP_796931.1	COG0741	M	Cell wall/membrane/envelope biogenesis	1
VP0553	NP_796932.1	COG2973	K	Transcription	1
VP0554	NP_796933.1	COG1986	S	Function unknown	1
VP0555	NP_796934.1	COG0077	E	Amino acid transport and metabolism	1
VP0555	NP_796934.1	COG1605	E	Amino acid transport and metabolism	1
VP0556	NP_796935.1	COG1544	J	Translation, ribosomal structure and biogenesis	1
VP0557	NP_796936.1	COG4623	M	Cell wall/membrane/envelope biogenesis	1
VP0558	NP_796937.1	COG4105	R	General function prediction only	1
VP0559	NP_796938.1	COG0564	J	Translation, ribosomal structure and biogenesis	1
VP0560	NP_796939.1	COG1496	S	Function unknown	1
VP0561	NP_796940.1	COG0542	O	Posttranslational modification, protein turnover, chaperones	1
VP0562	NP_796941.1	N/A	N/A	N/A	N/A
VP0563	NP_796942.1	N/A	N/A	N/A	N/A
VP0564	NP_796943.1	COG3770	M	Cell wall/membrane/envelope biogenesis	1
VP0565	NP_796944.1	N/A	N/A	N/A	N/A
VP0566	NP_796945.1	COG1143	C	Energy production and conversion	1
VP0567	NP_796946.1	COG0826	O	Posttranslational modification, protein turnover, chaperones	1
VP0568	NP_796947.1	COG2974	L	Replication, recombination and repair	1
VP0569	NP_796948.1	COG0745	TK	Multiple classes	2
VP0570	NP_796949.1	COG5002	T	Signal transduction mechanisms	1
VP0571	NP_796950.1	COG0226	P	Inorganic ion transport and metabolism	1
VP0572	NP_796951.1	COG0248	FP	Multiple classes	2
VP0573	NP_796952.1	COG0855	P	Inorganic ion transport and metabolism	1
VP0574	NP_796953.1	COG4590	R	General function prediction only	1
VP0575	NP_796954.1	COG4985	P	Inorganic ion transport and metabolism	1
VP0575	NP_796954.1	COG0581	P	Inorganic ion transport and metabolism	1
VP0576	NP_796955.1	COG1117	P	Inorganic ion transport and metabolism	1
VP0577	NP_796956.1	COG0704	P	Inorganic ion transport and metabolism	1
VP0578	NP_796957.1	COG2326	S	Function unknown	1
VP0579	NP_796958.1	COG3142	P	Inorganic ion transport and metabolism	1
VP0580	NP_796959.1	COG0450	O	Posttranslational modification, protein turnover, chaperones	1
VP0581	NP_796960.1	COG0583	K	Transcription	1
VP0582	NP_796961.1	N/A	N/A	N/A	N/A
VP0583	NP_796962.1	COG2225	C	Energy production and conversion	1
VP0584	NP_796963.1	COG2224	C	Energy production and conversion	1
VP0585	NP_796964.1	COG0517	R	General function prediction only	1
VP0586	NP_796965.1	COG5640	O	Posttranslational modification, protein turnover, chaperones	1
VP0587	NP_796966.1	COG0809	J	Translation, ribosomal structure and biogenesis	1
VP0588	NP_796967.1	COG0343	J	Translation, ribosomal structure and biogenesis	1
VP0589	NP_796968.1	COG1862	U	Intracellular trafficking, secretion, and vesicular transport	1
VP0590	NP_796969.1	COG0342	U	Intracellular trafficking, secretion, and vesicular transport	1
VP0591	NP_796970.1	COG0341	U	Intracellular trafficking, secretion, and vesicular transport	1
VP0592	NP_796971.1	N/A	N/A	N/A	N/A
VP0593	NP_796972.1	COG0483	G	Carbohydrate transport and metabolism	1
VP0594	NP_796973.1	COG0565	J	Translation, ribosomal structure and biogenesis	1
VP0595	NP_796974.1	COG1959	K	Transcription	1
VP0596	NP_796975.1	COG1104	E	Amino acid transport and metabolism	1
VP0597	NP_796976.1	COG0822	C	Energy production and conversion	1
VP0598	NP_796977.1	COG0316	S	Function unknown	1
VP0599	NP_796978.1	COG1076	O	Posttranslational modification, protein turnover, chaperones	1
VP0600	NP_796979.1	COG0443	O	Posttranslational modification, protein turnover, chaperones	1
VP0601	NP_796980.1	COG0633	C	Energy production and conversion	1
VP0602	NP_796981.1	COG2975	S	Function unknown	1
VP0603	NP_796982.1	COG0260	E	Amino acid transport and metabolism	1
VP0604	NP_796983.1	COG0105	F	Nucleotide transport and metabolism	1
VP0605	NP_796984.1	COG0820	R	General function prediction only	1
VP0606	NP_796985.1	N/A	N/A	N/A	N/A
VP0607	NP_796986.1	COG1426	S	Function unknown	1
VP0608	NP_796987.1	COG0821	I	Lipid transport and metabolism	1
VP0609	NP_796988.1	COG0124	J	Translation, ribosomal structure and biogenesis	1
VP0610	NP_796989.1	COG2976	S	Function unknown	1
VP0611	NP_796990.1	COG1520	S	Function unknown	1
VP0612	NP_796991.1	COG1160	R	General function prediction only	1
VP0613	NP_796992.1	COG2872	R	General function prediction only	1
VP0614	NP_796993.1	COG1198	L	Replication, recombination and repair	1
VP0615	NP_796994.1	COG1570	L	Replication, recombination and repair	1
VP0616	NP_796995.1	COG0516	F	Nucleotide transport and metabolism	1
VP0616	NP_796995.1	COG0517	R	General function prediction only	1
VP0617	NP_796996.1	COG0519	F	Nucleotide transport and metabolism	1
VP0617	NP_796996.1	COG0518	F	Nucleotide transport and metabolism	1
VP0618	NP_796997.1	COG1757	C	Energy production and conversion	1
VP0619	NP_796998.1	COG3979	R	General function prediction only	1
VP0619	NP_796998.1	COG0810	M	Cell wall/membrane/envelope biogenesis	1
VP0620	NP_796999.1	COG1584	S	Function unknown	1
VP0621	NP_797000.1	COG0560	E	Amino acid transport and metabolism	1
VP0622	NP_797001.1	COG1115	E	Amino acid transport and metabolism	1
VP0623	NP_797002.1	COG0665	E	Amino acid transport and metabolism	1
VP0624	NP_797003.1	COG0583	K	Transcription	1
VP0625	NP_797004.1	N/A	N/A	N/A	N/A
VP0626	NP_797005.1	N/A	N/A	N/A	N/A
VP0627	NP_797006.1	N/A	N/A	N/A	N/A
VP0628	NP_797007.1	COG1574	R	General function prediction only	1
VP0629	NP_797008.1	COG2873	E	Amino acid transport and metabolism	1
VP0630	NP_797009.1	COG0161	H	Coenzyme transport and metabolism	1
VP0631	NP_797010.1	COG3246	S	Function unknown	1
VP0632	NP_797011.1	COG1757	C	Energy production and conversion	1
VP0633	NP_797012.1	COG0586	S	Function unknown	1
VP0634	NP_797013.1	COG0388	R	General function prediction only	1
VP0634	NP_797013.1	COG3153	R	General function prediction only	1
VP0635	NP_797014.1	COG0583	K	Transcription	1
VP0636	NP_797015.1	COG3637	M	Cell wall/membrane/envelope biogenesis	1
VP0637	NP_797016.1	N/A	N/A	N/A	N/A
VP0638	NP_797017.1	COG1961	L	Replication, recombination and repair	1
VP0639	NP_797018.1	N/A	N/A	N/A	N/A
VP0640	NP_797019.1	N/A	N/A	N/A	N/A
VP0641	NP_797020.1	N/A	N/A	N/A	N/A
VP0642	NP_797021.1	COG0328	L	Replication, recombination and repair	1
VP0643	NP_797022.1	COG0582	L	Replication, recombination and repair	1
VP0644	NP_797023.1	COG0691	O	Posttranslational modification, protein turnover, chaperones	1
VP0645	NP_797024.1	COG2867	I	Lipid transport and metabolism	1
VP0646	NP_797025.1	COG2914	S	Function unknown	1
VP0647	NP_797026.1	COG2913	J	Translation, ribosomal structure and biogenesis	1
VP0648	NP_797027.1	COG0497	L	Replication, recombination and repair	1
VP0649	NP_797028.1	N/A	N/A	N/A	N/A
VP0650	NP_797029.1	COG0061	G	Carbohydrate transport and metabolism	1
VP0651	NP_797030.1	COG0576	O	Posttranslational modification, protein turnover, chaperones	1
VP0652	NP_797031.1	COG1301	C	Energy production and conversion	1
VP0653	NP_797032.1	COG0443	O	Posttranslational modification, protein turnover, chaperones	1
VP0654	NP_797033.1	COG0484	O	Posttranslational modification, protein turnover, chaperones	1
VP0655	NP_797034.1	N/A	N/A	N/A	N/A
VP0656	NP_797035.1	COG4968	NU	Multiple classes	2
VP0657	NP_797036.1	COG4970	NU	Multiple classes	2
VP0658	NP_797037.1	COG4966	NU	Multiple classes	2
VP0659	NP_797038.1	COG3156	U	Intracellular trafficking, secretion, and vesicular transport	1
VP0660	NP_797039.1	COG4967	NU	Multiple classes	2
VP0661	NP_797040.1	N/A	N/A	N/A	N/A
VP0662	NP_797041.1	COG2978	H	Coenzyme transport and metabolism	1
VP0663	NP_797042.1	COG0590	FJ	Multiple classes	2
VP0664	NP_797043.1	N/A	N/A	N/A	N/A
VP0665	NP_797044.1	COG4623	M	Cell wall/membrane/envelope biogenesis	1
VP0666	NP_797045.1	COG0046	F	Nucleotide transport and metabolism	1
VP0666	NP_797045.1	COG0047	F	Nucleotide transport and metabolism	1
VP0667	NP_797046.1	N/A	N/A	N/A	N/A
VP0668	NP_797047.1	N/A	N/A	N/A	N/A
VP0669	NP_797048.1	COG3608	R	General function prediction only	1
VP0670	NP_797049.1	N/A	N/A	N/A	N/A
VP0671	NP_797050.1	COG2195	E	Amino acid transport and metabolism	1
VP0672	NP_797051.1	COG2252	R	General function prediction only	1
VP0673	NP_797052.1	COG0503	F	Nucleotide transport and metabolism	1
VP0674	NP_797053.1	N/A	N/A	N/A	N/A
VP0675	NP_797054.1	N/A	N/A	N/A	N/A
VP0676	NP_797055.1	COG0263	E	Amino acid transport and metabolism	1
VP0677	NP_797056.1	COG0014	E	Amino acid transport and metabolism	1
VP0678	NP_797057.1	COG1327	K	Transcription	1
VP0679	NP_797058.1	COG0117	H	Coenzyme transport and metabolism	1
VP0679	NP_797058.1	COG1985	H	Coenzyme transport and metabolism	1
VP0680	NP_797059.1	COG0307	H	Coenzyme transport and metabolism	1
VP0681	NP_797060.1	COG0108	H	Coenzyme transport and metabolism	1
VP0681	NP_797060.1	COG0807	H	Coenzyme transport and metabolism	1
VP0682	NP_797061.1	COG0054	H	Coenzyme transport and metabolism	1
VP0683	NP_797062.1	COG0781	K	Transcription	1
VP0684	NP_797063.1	COG0611	H	Coenzyme transport and metabolism	1
VP0685	NP_797064.1	COG1267	I	Lipid transport and metabolism	1
VP0686	NP_797065.1	COG1154	HI	Multiple classes	2
VP0687	NP_797066.1	COG0142	H	Coenzyme transport and metabolism	1
VP0688	NP_797067.1	COG1722	L	Replication, recombination and repair	1
VP0689	NP_797068.1	COG1291	N	Cell motility	1
VP0690	NP_797069.1	COG1360	N	Cell motility	1
VP0691	NP_797070.1	COG0301	H	Coenzyme transport and metabolism	1
VP0691	NP_797070.1	COG0607	P	Inorganic ion transport and metabolism	1
VP0692	NP_797071.1	COG0583	K	Transcription	1
VP0693	NP_797072.1	COG3571	R	General function prediction only	1
VP0694	NP_797073.1	COG2363	S	Function unknown	1
VP0695	NP_797074.1	COG2933	R	General function prediction only	1
VP0696	NP_797075.1	COG1864	F	Nucleotide transport and metabolism	1
VP0697	NP_797076.1	COG0258	L	Replication, recombination and repair	1
VP0698	NP_797077.1	COG1611	R	General function prediction only	1
VP0699	NP_797078.1	COG2199	T	Signal transduction mechanisms	1
VP0700	NP_797079.1	N/A	N/A	N/A	N/A
VP0701	NP_797080.1	COG2904	S	Function unknown	1
VP0701	NP_797080.1	COG0780	R	General function prediction only	1
VP0702	NP_797081.1	N/A	N/A	N/A	N/A
VP0703	NP_797082.1	COG5595	R	General function prediction only	1
VP0704	NP_797083.1	COG1464	P	Inorganic ion transport and metabolism	1
VP0705	NP_797084.1	COG2011	P	Inorganic ion transport and metabolism	1
VP0706	NP_797085.1	COG1135	P	Inorganic ion transport and metabolism	1
VP0707	NP_797086.1	N/A	N/A	N/A	N/A
VP0708	NP_797087.1	COG0241	E	Amino acid transport and metabolism	1
VP0709	NP_797088.1	COG1609	K	Transcription	1
VP0710	NP_797089.1	COG1263	G	Carbohydrate transport and metabolism	1
VP0710	NP_797089.1	COG1264	G	Carbohydrate transport and metabolism	1
VP0711	NP_797090.1	COG0366	G	Carbohydrate transport and metabolism	1
VP0712	NP_797091.1	N/A	N/A	N/A	N/A
VP0713	NP_797092.1	COG3710	K	Transcription	1
VP0714	NP_797093.1	COG1284	S	Function unknown	1
VP0715	NP_797094.1	COG0112	E	Amino acid transport and metabolism	1
VP0716	NP_797095.1	COG0320	H	Coenzyme transport and metabolism	1
VP0717	NP_797096.1	COG0321	H	Coenzyme transport and metabolism	1
VP0718	NP_797097.1	COG2921	S	Function unknown	1
VP0719	NP_797098.1	COG1686	M	Cell wall/membrane/envelope biogenesis	1
VP0720	NP_797099.1	COG0797	M	Cell wall/membrane/envelope biogenesis	1
VP0721	NP_797100.1	COG0772	D	Cell cycle control, cell division, chromosome partitioning	1
VP0722	NP_797101.1	COG0768	M	Cell wall/membrane/envelope biogenesis	1
VP0723	NP_797102.1	COG1576	S	Function unknown	1
VP0724	NP_797103.1	COG0799	S	Function unknown	1
VP0725	NP_797104.1	COG1466	L	Replication, recombination and repair	1
VP0726	NP_797105.1	COG2980	M	Cell wall/membrane/envelope biogenesis	1
VP0727	NP_797106.1	COG0495	J	Translation, ribosomal structure and biogenesis	1
VP0728	NP_797107.1	N/A	N/A	N/A	N/A
VP0729	NP_797108.1	COG0815	M	Cell wall/membrane/envelope biogenesis	1
VP0730	NP_797109.1	COG4535	P	Inorganic ion transport and metabolism	1
VP0731	NP_797110.1	COG0319	R	General function prediction only	1
VP0732	NP_797111.1	COG1702	T	Signal transduction mechanisms	1
VP0733	NP_797112.1	COG0621	J	Translation, ribosomal structure and biogenesis	1
VP0734	NP_797113.1	N/A	N/A	N/A	N/A
VP0735	NP_797114.1	COG0654	HC	Multiple classes	2
VP0736	NP_797115.1	N/A	N/A	N/A	N/A
VP0737	NP_797116.2	COG0012	J	Translation, ribosomal structure and biogenesis	1
VP0738	NP_797117.1	COG0193	J	Translation, ribosomal structure and biogenesis	1
VP0739	NP_797118.1	COG0462	FE	Multiple classes	2
VP0740	NP_797119.1	COG1947	I	Lipid transport and metabolism	1
VP0741	NP_797120.1	COG3017	M	Cell wall/membrane/envelope biogenesis	1
VP0742	NP_797121.1	COG0373	H	Coenzyme transport and metabolism	1
VP0743	NP_797122.1	COG0216	J	Translation, ribosomal structure and biogenesis	1
VP0744	NP_797123.1	COG2890	J	Translation, ribosomal structure and biogenesis	1
VP0745	NP_797124.1	COG3094	S	Function unknown	1
VP0746	NP_797125.1	COG2912	S	Function unknown	1
VP0747	NP_797126.1	COG2877	M	Cell wall/membrane/envelope biogenesis	1
VP0748	NP_797127.1	COG0737	F	Nucleotide transport and metabolism	1
VP0749	NP_797128.1	COG2606	S	Function unknown	1
VP0750	NP_797129.1	COG1187	J	Translation, ribosomal structure and biogenesis	1
VP0751	NP_797130.1	COG2840	S	Function unknown	1
VP0752	NP_797131.1	N/A	N/A	N/A	N/A
VP0753	NP_797132.1	COG3735	S	Function unknown	1
VP0754	NP_797133.1	N/A	N/A	N/A	N/A
VP0755	NP_797134.1	COG3525	G	Carbohydrate transport and metabolism	1
VP0756	NP_797135.1	N/A	N/A	N/A	N/A
VP0757	NP_797136.1	COG3019	R	General function prediction only	1
VP0758	NP_797137.1	COG2217	P	Inorganic ion transport and metabolism	1
VP0759	NP_797138.1	N/A	N/A	N/A	N/A
VP0760	NP_797139.1	COG3203	M	Cell wall/membrane/envelope biogenesis	1
VP0761	NP_797140.1	COG3110	S	Function unknown	1
VP0762	NP_797141.1	COG0008	J	Translation, ribosomal structure and biogenesis	1
VP0763	NP_797142.1	N/A	N/A	N/A	N/A
VP0764	NP_797143.1	COG2885	M	Cell wall/membrane/envelope biogenesis	1
VP0764	NP_797143.1	COG3637	M	Cell wall/membrane/envelope biogenesis	1
VP0765	NP_797144.1	N/A	N/A	N/A	N/A
VP0766	NP_797145.1	N/A	N/A	N/A	N/A
VP0767	NP_797146.1	N/A	N/A	N/A	N/A
VP0768	NP_797147.1	COG5616	S	Function unknown	1
VP0769	NP_797148.1	COG3018	S	Function unknown	1
VP0770	NP_797149.1	COG3418	NUO	Multiple classes	3
VP0771	NP_797150.1	COG2747	KNU	Multiple classes	3
VP0772	NP_797151.1	COG1261	NO	Multiple classes	2
VP0773	NP_797152.1	COG0835	NT	Multiple classes	2
VP0773	NP_797152.1	COG0784	T	Signal transduction mechanisms	1
VP0774	NP_797153.1	COG1352	NT	Multiple classes	2
VP0775	NP_797154.1	COG1815	N	Cell motility	1
VP0776	NP_797155.1	COG1558	N	Cell motility	1
VP0777	NP_797156.1	COG1843	N	Cell motility	1
VP0778	NP_797157.1	COG1749	N	Cell motility	1
VP0779	NP_797158.1	N/A	N/A	N/A	N/A
VP0780	NP_797159.1	COG4787	N	Cell motility	1
VP0781	NP_797160.1	COG4786	N	Cell motility	1
VP0782	NP_797161.1	COG2063	N	Cell motility	1
VP0783	NP_797162.1	COG1706	N	Cell motility	1
VP0784	NP_797163.1	COG1705	NU	Multiple classes	2
VP0785	NP_797164.1	COG1256	N	Cell motility	1
VP0786	NP_797165.1	COG1344	N	Cell motility	1
VP0787	NP_797166.1	N/A	N/A	N/A	N/A
VP0788	NP_797167.1	COG1344	N	Cell motility	1
VP0789	NP_797168.1	N/A	N/A	N/A	N/A
VP0790	NP_797169.1	COG1344	N	Cell motility	1
VP0791	NP_797170.1	COG1344	N	Cell motility	1
VP0792	NP_797171.1	N/A	N/A	N/A	N/A
VP0793	NP_797172.1	COG2190	G	Carbohydrate transport and metabolism	1
VP0794	NP_797173.1	COG1080	G	Carbohydrate transport and metabolism	1
VP0795	NP_797174.1	COG1925	G	Carbohydrate transport and metabolism	1
VP0796	NP_797175.1	N/A	N/A	N/A	N/A
VP0797	NP_797176.1	COG0031	E	Amino acid transport and metabolism	1
VP0798	NP_797177.1	COG2981	E	Amino acid transport and metabolism	1
VP0799	NP_797178.1	COG3115	D	Cell cycle control, cell division, chromosome partitioning	1
VP0800	NP_797179.1	COG0272	L	Replication, recombination and repair	1
VP0801	NP_797180.1	N/A	N/A	N/A	N/A
VP0802	NP_797181.1	N/A	N/A	N/A	N/A
VP0803	NP_797182.1	N/A	N/A	N/A	N/A
VP0804	NP_797183.1	COG1585	OU	Multiple classes	2
VP0805	NP_797184.1	COG0330	O	Posttranslational modification, protein turnover, chaperones	1
VP0806	NP_797185.1	COG3118	O	Posttranslational modification, protein turnover, chaperones	1
VP0807	NP_797186.1	N/A	N/A	N/A	N/A
VP0808	NP_797187.1	COG0300	R	General function prediction only	1
VP0809	NP_797188.1	COG1090	R	General function prediction only	1
VP0810	NP_797190.1	N/A	N/A	N/A	N/A
VP0811	NP_797189.1	N/A	N/A	N/A	N/A
VP0812	NP_797191.1	N/A	N/A	N/A	N/A
VP0813	NP_797192.1	N/A	N/A	N/A	N/A
VP0814	NP_797193.1	COG2905	T	Signal transduction mechanisms	1
VP0815	NP_797194.1	N/A	N/A	N/A	N/A
VP0816	NP_797195.1	COG0622	R	General function prediction only	1
VP0817	NP_797196.1	COG3526	O	Posttranslational modification, protein turnover, chaperones	1
VP0818	NP_797197.1	COG0730	R	General function prediction only	1
VP0819	NP_797198.1	N/A	N/A	N/A	N/A
VP0820	NP_797199.1	COG3710	K	Transcription	1
VP0821	NP_797200.1	COG0326	O	Posttranslational modification, protein turnover, chaperones	1
VP0822	NP_797201.1	COG0563	F	Nucleotide transport and metabolism	1
VP0823	NP_797202.1	COG0276	H	Coenzyme transport and metabolism	1
VP0824	NP_797203.1	COG3104	E	Amino acid transport and metabolism	1
VP0825	NP_797204.1	COG0250	K	Transcription	1
VP0826	NP_797205.1	COG0367	E	Amino acid transport and metabolism	1
VP0827	NP_797206.1	COG4651	P	Inorganic ion transport and metabolism	1
VP0827	NP_797206.1	COG1226	P	Inorganic ion transport and metabolism	1
VP0828	NP_797207.1	COG1940	KG	Multiple classes	2
VP0829	NP_797208.1	COG1820	G	Carbohydrate transport and metabolism	1
VP0830	NP_797209.1	N/A	N/A	N/A	N/A
VP0831	NP_797210.1	COG1263	G	Carbohydrate transport and metabolism	1
VP0831	NP_797210.1	COG1264	G	Carbohydrate transport and metabolism	1
VP0832	NP_797211.1	COG0008	J	Translation, ribosomal structure and biogenesis	1
VP0833	NP_797212.1	COG0735	P	Inorganic ion transport and metabolism	1
VP0834	NP_797213.1	COG2050	Q	Secondary metabolites biosynthesis, transport and catabolism	1
VP0835	NP_797214.1	COG0716	C	Energy production and conversion	1
VP0836	NP_797215.1	N/A	N/A	N/A	N/A
VP0837	NP_797216.1	COG0596	R	General function prediction only	1
VP0838	NP_797217.1	COG3057	L	Replication, recombination and repair	1
VP0839	NP_797218.1	COG0033	G	Carbohydrate transport and metabolism	1
VP0840	NP_797219.1	COG3782	S	Function unknown	1
VP0841	NP_797220.1	COG0327	S	Function unknown	1
VP0842	NP_797221.1	COG0372	C	Energy production and conversion	1
VP0843	NP_797222.1	COG2009	C	Energy production and conversion	1
VP0844	NP_797223.1	COG2142	C	Energy production and conversion	1
VP0845	NP_797224.1	COG1053	C	Energy production and conversion	1
VP0846	NP_797225.1	COG0479	C	Energy production and conversion	1
VP0847	NP_797226.1	COG0567	C	Energy production and conversion	1
VP0848	NP_797227.1	COG0508	C	Energy production and conversion	1
VP0849	NP_797228.1	COG0045	C	Energy production and conversion	1
VP0850	NP_797229.1	COG0074	C	Energy production and conversion	1
VP0851	NP_797230.1	COG1108	P	Inorganic ion transport and metabolism	1
VP0852	NP_797231.1	COG1121	P	Inorganic ion transport and metabolism	1
VP0853	NP_797232.1	COG4531	P	Inorganic ion transport and metabolism	1
VP0854	NP_797233.1	COG3292	T	Signal transduction mechanisms	1
VP0854	NP_797233.1	COG2207	K	Transcription	1
VP0855	NP_797234.1	N/A	N/A	N/A	N/A
VP0856	NP_797235.1	N/A	N/A	N/A	N/A
VP0857	NP_797236.1	COG1918	P	Inorganic ion transport and metabolism	1
VP0858	NP_797237.1	COG0370	P	Inorganic ion transport and metabolism	1
VP0859	NP_797238.1	N/A	N/A	N/A	N/A
VP0860	NP_797239.1	COG0537	FGR	Multiple classes	3
VP0861	NP_797240.1	COG0018	J	Translation, ribosomal structure and biogenesis	1
VP0862	NP_797241.1	N/A	N/A	N/A	N/A
VP0863	NP_797242.1	COG3102	S	Function unknown	1
VP0864	NP_797243.1	COG0788	F	Nucleotide transport and metabolism	1
VP0865	NP_797244.1	COG1199	KL	Multiple classes	2
VP0866	NP_797245.1	COG1214	O	Posttranslational modification, protein turnover, chaperones	1
VP0867	NP_797246.1	N/A	N/A	N/A	N/A
VP0868	NP_797247.1	COG3065	M	Cell wall/membrane/envelope biogenesis	1
VP0869	NP_797248.1	COG0596	R	General function prediction only	1
VP0870	NP_797249.1	COG0318	IQ	Multiple classes	2
VP0871	NP_797250.1	COG0349	J	Translation, ribosomal structure and biogenesis	1
VP0872	NP_797251.1	COG0851	D	Cell cycle control, cell division, chromosome partitioning	1
VP0873	NP_797252.1	COG2894	D	Cell cycle control, cell division, chromosome partitioning	1
VP0874	NP_797253.1	COG0850	D	Cell cycle control, cell division, chromosome partitioning	1
VP0875	NP_797254.1	COG3100	S	Function unknown	1
VP0876	NP_797255.1	COG2951	M	Cell wall/membrane/envelope biogenesis	1
VP0877	NP_797256.1	COG0583	K	Transcription	1
VP0878	NP_797257.1	COG1972	F	Nucleotide transport and metabolism	1
VP0879	NP_797258.1	COG0190	H	Coenzyme transport and metabolism	1
VP0880	NP_797259.1	COG2227	H	Coenzyme transport and metabolism	1
VP0881	NP_797260.1	COG0304	IQ	Multiple classes	2
VP0882	NP_797261.1	COG1028	IQR	Multiple classes	3
VP0883	NP_797262.1	COG4706	I	Lipid transport and metabolism	1
VP0884	NP_797263.1	COG0304	IQ	Multiple classes	2
VP0885	NP_797264.1	N/A	N/A	N/A	N/A
VP0886	NP_797265.1	COG4258	R	General function prediction only	1
VP0887	NP_797266.1	COG2834	M	Cell wall/membrane/envelope biogenesis	1
VP0888	NP_797267.1	COG0824	R	General function prediction only	1
VP0889	NP_797268.1	COG2986	E	Amino acid transport and metabolism	1
VP0890	NP_797269.1	COG4261	R	General function prediction only	1
VP0890	NP_797269.1	COG1215	M	Cell wall/membrane/envelope biogenesis	1
VP0891	NP_797270.1	COG0764	I	Lipid transport and metabolism	1
VP0892	NP_797271.1	COG0365	I	Lipid transport and metabolism	1
VP0893	NP_797272.1	COG4648	S	Function unknown	1
VP0894	NP_797273.1	COG0236	IQ	Multiple classes	2
VP0895	NP_797274.1	COG0236	IQ	Multiple classes	2
VP0896	NP_797275.1	COG0204	I	Lipid transport and metabolism	1
VP0897	NP_797276.1	N/A	N/A	N/A	N/A
VP0898	NP_797277.1	N/A	N/A	N/A	N/A
VP0899	NP_797278.1	N/A	N/A	N/A	N/A
VP0900	NP_797279.1	COG0644	C	Energy production and conversion	1
VP0901	NP_797280.1	N/A	N/A	N/A	N/A
VP0902	NP_797281.1	COG1253	R	General function prediction only	1
VP0903	NP_797282.1	COG0513	LKJ	Multiple classes	3
VP0904	NP_797283.1	COG0569	P	Inorganic ion transport and metabolism	1
VP0905	NP_797284.1	COG0168	P	Inorganic ion transport and metabolism	1
VP0906	NP_797285.1	N/A	N/A	N/A	N/A
VP0907	NP_797286.1	COG4412	S	Function unknown	1
VP0908	NP_797287.1	N/A	N/A	N/A	N/A
VP0909	NP_797288.1	COG0397	S	Function unknown	1
VP0910	NP_797289.1	COG1638	G	Carbohydrate transport and metabolism	1
VP0911	NP_797290.1	COG3090	G	Carbohydrate transport and metabolism	1
VP0912	NP_797291.1	COG1593	G	Carbohydrate transport and metabolism	1
VP0913	NP_797292.1	N/A	N/A	N/A	N/A
VP0914	NP_797293.1	COG2204	T	Signal transduction mechanisms	1
VP0915	NP_797294.1	COG4191	T	Signal transduction mechanisms	1
VP0916	NP_797295.1	COG0544	O	Posttranslational modification, protein turnover, chaperones	1
VP0917	NP_797296.1	COG0740	OU	Multiple classes	2
VP0918	NP_797297.1	COG1219	O	Posttranslational modification, protein turnover, chaperones	1
VP0919	NP_797298.1	COG0466	O	Posttranslational modification, protein turnover, chaperones	1
VP0920	NP_797299.1	COG0776	L	Replication, recombination and repair	1
VP0921	NP_797300.1	COG0760	O	Posttranslational modification, protein turnover, chaperones	1
VP0922	NP_797301.1	COG1555	L	Replication, recombination and repair	1
VP0923	NP_797303.1	COG3148	S	Function unknown	1
VP0924	NP_797302.1	COG0705	R	General function prediction only	1
VP0925	NP_797304.1	COG0232	F	Nucleotide transport and metabolism	1
VP0926	NP_797305.1	COG1896	R	General function prediction only	1
VP0927	NP_797306.1	COG0436	E	Amino acid transport and metabolism	1
VP0928	NP_797307.1	COG1169	HQ	Multiple classes	2
VP0929	NP_797308.1	COG1165	H	Coenzyme transport and metabolism	1
VP0930	NP_797309.1	COG0596	R	General function prediction only	1
VP0931	NP_797310.2	COG0447	H	Coenzyme transport and metabolism	1
VP0932	NP_797311.1	COG1441	H	Coenzyme transport and metabolism	1
VP0933	NP_797312.1	COG0318	IQ	Multiple classes	2
VP0934	NP_797313.1	N/A	N/A	N/A	N/A
VP0935	NP_797314.1	N/A	N/A	N/A	N/A
VP0936	NP_797315.1	COG2855	S	Function unknown	1
VP0937	NP_797316.1	COG0204	I	Lipid transport and metabolism	1
VP0938	NP_797317.1	COG1309	K	Transcription	1
VP0939	NP_797318.1	COG4395	S	Function unknown	1
VP0940	NP_797319.1	COG0845	M	Cell wall/membrane/envelope biogenesis	1
VP0941	NP_797320.1	COG0841	V	Defense mechanisms	1
VP0942	NP_797321.1	N/A	N/A	N/A	N/A
VP0943	NP_797322.1	N/A	N/A	N/A	N/A
VP0944	NP_797323.1	N/A	N/A	N/A	N/A
VP0945	NP_797324.1	COG3492	S	Function unknown	1
VP0946	NP_797325.1	COG0031	E	Amino acid transport and metabolism	1
VP0947	NP_797326.1	COG1522	K	Transcription	1
VP0948	NP_797327.1	N/A	N/A	N/A	N/A
VP0949	NP_797328.1	COG1946	I	Lipid transport and metabolism	1
VP0950	NP_797329.1	COG3126	S	Function unknown	1
VP0951	NP_797330.1	COG3695	L	Replication, recombination and repair	1
VP0952	NP_797331.1	N/A	N/A	N/A	N/A
VP0953	NP_797332.1	COG2199	T	Signal transduction mechanisms	1
VP0953	NP_797332.1	COG0834	ET	Multiple classes	2
VP0954	NP_797333.1	COG0566	J	Translation, ribosomal structure and biogenesis	1
VP0955	NP_797334.1	COG1142	C	Energy production and conversion	1
VP0956	NP_797335.1	COG2509	R	General function prediction only	1
VP0957	NP_797336.1	N/A	N/A	N/A	N/A
VP0958	NP_797337.1	COG3448	T	Signal transduction mechanisms	1
VP0959	NP_797338.1	COG2217	P	Inorganic ion transport and metabolism	1
VP0960	NP_797339.1	COG2820	F	Nucleotide transport and metabolism	1
VP0961	NP_797340.1	N/A	N/A	N/A	N/A
VP0962	NP_797341.1	N/A	N/A	N/A	N/A
VP0963	NP_797342.1	COG0840	NT	Multiple classes	2
VP0964	NP_797343.1	COG0537	FGR	Multiple classes	3
VP0965	NP_797344.1	COG3014	S	Function unknown	1
VP0966	NP_797345.1	COG5633	R	General function prediction only	1
VP0967	NP_797346.1	COG3417	R	General function prediction only	1
VP0968	NP_797347.1	COG0510	M	Cell wall/membrane/envelope biogenesis	1
VP0969	NP_797348.1	COG3150	R	General function prediction only	1
VP0970	NP_797349.1	N/A	N/A	N/A	N/A
VP0971	NP_797350.1	COG1252	C	Energy production and conversion	1
VP0972	NP_797351.1	N/A	N/A	N/A	N/A
VP0973	NP_797352.1	COG1670	J	Translation, ribosomal structure and biogenesis	1
VP0974	NP_797353.1	N/A	N/A	N/A	N/A
VP0975	NP_797354.1	COG1197	LK	Multiple classes	2
VP0976	NP_797355.1	N/A	N/A	N/A	N/A
VP0977	NP_797356.1	COG4591	M	Cell wall/membrane/envelope biogenesis	1
VP0978	NP_797357.1	COG1136	V	Defense mechanisms	1
VP0979	NP_797358.1	COG4591	M	Cell wall/membrane/envelope biogenesis	1
VP0980	NP_797359.1	COG3216	S	Function unknown	1
VP0981	NP_797360.1	COG2333	R	General function prediction only	1
VP0981	NP_797360.1	COG0658	R	General function prediction only	1
VP0982	NP_797361.1	COG1132	V	Defense mechanisms	1
VP0983	NP_797362.1	COG1663	M	Cell wall/membrane/envelope biogenesis	1
VP0984	NP_797363.1	COG1212	M	Cell wall/membrane/envelope biogenesis	1
VP0985	NP_797364.1	COG2719	S	Function unknown	1
VP0986	NP_797365.1	COG2718	S	Function unknown	1
VP0987	NP_797367.1	N/A	N/A	N/A	N/A
VP0988	NP_797366.1	COG2766	T	Signal transduction mechanisms	1
VP0989	NP_797368.1	N/A	N/A	N/A	N/A
VP0990	NP_797369.1	COG3013	S	Function unknown	1
VP0991	NP_797370.1	COG3235	S	Function unknown	1
VP0992	NP_797371.1	COG1180	O	Posttranslational modification, protein turnover, chaperones	1
VP0993	NP_797372.1	COG3528	S	Function unknown	1
VP0994	NP_797373.1	COG1882	C	Energy production and conversion	1
VP0995	NP_797374.1	N/A	N/A	N/A	N/A
VP0996	NP_797375.1	N/A	N/A	N/A	N/A
VP0997	NP_797376.1	N/A	N/A	N/A	N/A
VP0998	NP_797377.1	COG4598	E	Amino acid transport and metabolism	1
VP0999	NP_797378.1	COG0834	ET	Multiple classes	2
VP1000	NP_797379.1	COG4215	E	Amino acid transport and metabolism	1
VP1001	NP_797380.1	COG4160	E	Amino acid transport and metabolism	1
VP1002	NP_797381.1	N/A	N/A	N/A	N/A
VP1003	NP_797382.1	COG0708	L	Replication, recombination and repair	1
VP1004	NP_797383.1	N/A	N/A	N/A	N/A
VP1005	NP_797384.1	COG3923	L	Replication, recombination and repair	1
VP1006	NP_797385.1	COG0730	R	General function prediction only	1
VP1007	NP_797386.1	COG1199	KL	Multiple classes	2
VP1008	NP_797387.1	COG3203	M	Cell wall/membrane/envelope biogenesis	1
VP1009	NP_797388.1	COG3110	S	Function unknown	1
VP1010	NP_797389.1	COG1187	J	Translation, ribosomal structure and biogenesis	1
VP1011	NP_797390.1	COG2838	C	Energy production and conversion	1
VP1012	NP_797391.1	COG1278	K	Transcription	1
VP1013	NP_797392.1	COG2127	S	Function unknown	1
VP1014	NP_797393.1	COG0542	O	Posttranslational modification, protein turnover, chaperones	1
VP1015	NP_797394.1	COG1680	V	Defense mechanisms	1
VP1016	NP_797395.1	COG0361	J	Translation, ribosomal structure and biogenesis	1
VP1017	NP_797396.1	COG2935	O	Posttranslational modification, protein turnover, chaperones	1
VP1018	NP_797397.1	COG2360	O	Posttranslational modification, protein turnover, chaperones	1
VP1019	NP_797398.1	COG3133	M	Cell wall/membrane/envelope biogenesis	1
VP1020	NP_797399.1	COG0128	E	Amino acid transport and metabolism	1
VP1021	NP_797400.1	N/A	N/A	N/A	N/A
VP1022	NP_797401.1	COG0550	L	Replication, recombination and repair	1
VP1022	NP_797401.1	COG0551	L	Replication, recombination and repair	1
VP1023	NP_797402.1	COG0448	G	Carbohydrate transport and metabolism	1
VP1024	NP_797403.1	COG0297	G	Carbohydrate transport and metabolism	1
VP1025	NP_797404.1	COG0596	R	General function prediction only	1
VP1026	NP_797405.1	N/A	N/A	N/A	N/A
VP1027	NP_797406.1	COG0398	S	Function unknown	1
VP1028	NP_797407.1	COG3070	K	Transcription	1
VP1029	NP_797408.1	N/A	N/A	N/A	N/A
VP1030	NP_797409.1	COG1609	K	Transcription	1
VP1031	NP_797410.1	COG3381	R	General function prediction only	1
VP1032	NP_797411.1	COG0745	TK	Multiple classes	2
VP1033	NP_797412.1	COG1434	S	Function unknown	1
VP1034	NP_797413.1	COG2227	H	Coenzyme transport and metabolism	1
VP1035	NP_797414.1	COG3006	D	Cell cycle control, cell division, chromosome partitioning	1
VP1036	NP_797415.1	COG3095	D	Cell cycle control, cell division, chromosome partitioning	1
VP1037	NP_797416.1	COG3096	D	Cell cycle control, cell division, chromosome partitioning	1
VP1038	NP_797417.1	N/A	N/A	N/A	N/A
VP1039	#N/A	N/A	N/A	N/A	N/A
VP1040	NP_797419.1	N/A	N/A	N/A	N/A
VP1041	NP_797420.1	N/A	N/A	N/A	N/A
VP1042	NP_797422.1	N/A	N/A	N/A	N/A
VP1043	NP_797421.1	COG4067	O	Posttranslational modification, protein turnover, chaperones	1
VP1044	NP_797423.1	COG2227	H	Coenzyme transport and metabolism	1
VP1045	NP_797424.1	COG4106	R	General function prediction only	1
VP1046	NP_797425.1	COG1801	S	Function unknown	1
VP1047	NP_797426.1	COG0173	J	Translation, ribosomal structure and biogenesis	1
VP1048	NP_797427.1	COG0817	L	Replication, recombination and repair	1
VP1049	NP_797428.1	COG0840	NT	Multiple classes	2
VP1050	NP_797429.1	N/A	N/A	N/A	N/A
VP1051	NP_797430.1	COG0632	L	Replication, recombination and repair	1
VP1052	NP_797431.1	COG2255	L	Replication, recombination and repair	1
VP1053	NP_797432.1	COG1271	C	Energy production and conversion	1
VP1054	NP_797433.1	COG1294	C	Energy production and conversion	1
VP1055	NP_797434.1	COG3790	S	Function unknown	1
VP1056	NP_797435.1	COG0824	R	General function prediction only	1
VP1057	NP_797436.1	COG0811	U	Intracellular trafficking, secretion, and vesicular transport	1
VP1058	NP_797437.1	COG0848	U	Intracellular trafficking, secretion, and vesicular transport	1
VP1059	NP_797438.1	COG3064	M	Cell wall/membrane/envelope biogenesis	1
VP1060	NP_797439.1	COG0823	U	Intracellular trafficking, secretion, and vesicular transport	1
VP1061	NP_797440.1	COG2885	M	Cell wall/membrane/envelope biogenesis	1
VP1062	NP_797441.1	COG1729	S	Function unknown	1
VP1063	NP_797442.1	COG0379	H	Coenzyme transport and metabolism	1
VP1064	NP_797443.1	N/A	N/A	N/A	N/A
VP1065	NP_797444.1	COG3766	S	Function unknown	1
VP1066	NP_797445.1	COG5463	S	Function unknown	1
VP1067	NP_797446.1	COG0754	E	Amino acid transport and metabolism	1
VP1068	NP_797447.1	COG3318	R	General function prediction only	1
VP1069	NP_797448.1	COG0642	T	Signal transduction mechanisms	1
VP1069	NP_797448.1	COG0784	T	Signal transduction mechanisms	1
VP1070	NP_797449.1	N/A	N/A	N/A	N/A
VP1071	NP_797450.1	COG0582	L	Replication, recombination and repair	1
VP1072	NP_797451.1	COG1061	KL	Multiple classes	2
VP1073	NP_797452.1	N/A	N/A	N/A	N/A
VP1074	NP_797453.1	N/A	N/A	N/A	N/A
VP1075	NP_797454.1	N/A	N/A	N/A	N/A
VP1076	NP_797455.1	N/A	N/A	N/A	N/A
VP1077	NP_797456.1	COG0582	L	Replication, recombination and repair	1
VP1078	NP_797457.1	N/A	N/A	N/A	N/A
VP1079	NP_797458.1	N/A	N/A	N/A	N/A
VP1080	NP_797459.1	N/A	N/A	N/A	N/A
VP1081	NP_797460.1	N/A	N/A	N/A	N/A
VP1082	NP_797461.1	N/A	N/A	N/A	N/A
VP1083	NP_797462.1	COG0210	L	Replication, recombination and repair	1
VP1083	NP_797462.1	COG2856	E	Amino acid transport and metabolism	1
VP1084	NP_797463.1	N/A	N/A	N/A	N/A
VP1085	NP_797464.1	COG1179	H	Coenzyme transport and metabolism	1
VP1086	NP_797465.1	N/A	N/A	N/A	N/A
VP1087	NP_797466.1	N/A	N/A	N/A	N/A
VP1088	NP_797467.1	COG0840	NT	Multiple classes	2
VP1089	NP_797469.1	N/A	N/A	N/A	N/A
VP1090	NP_797468.1	N/A	N/A	N/A	N/A
VP1091	NP_797470.1	COG0845	M	Cell wall/membrane/envelope biogenesis	1
VP1092	NP_797471.1	COG0841	V	Defense mechanisms	1
VP1093	NP_797472.1	COG1846	K	Transcription	1
VP1094	NP_797473.1	COG0679	R	General function prediction only	1
VP1095	NP_797474.1	N/A	N/A	N/A	N/A
VP1096	NP_797475.1	COG0180	J	Translation, ribosomal structure and biogenesis	1
VP1097	NP_797476.1	N/A	N/A	N/A	N/A
VP1098	NP_797477.1	COG3568	R	General function prediction only	1
VP1099	NP_797478.1	COG4445	FJ	Multiple classes	2
VP1100	NP_797479.1	N/A	N/A	N/A	N/A
VP1101	NP_797480.1	COG0583	K	Transcription	1
VP1102	NP_797481.1	N/A	N/A	N/A	N/A
VP1103	NP_797482.1	COG0686	E	Amino acid transport and metabolism	1
VP1104	NP_797483.1	COG1522	K	Transcription	1
VP1105	NP_797484.1	COG1674	D	Cell cycle control, cell division, chromosome partitioning	1
VP1106	NP_797485.1	COG2834	M	Cell wall/membrane/envelope biogenesis	1
VP1107	NP_797486.1	COG2256	L	Replication, recombination and repair	1
VP1108	NP_797487.1	COG0172	J	Translation, ribosomal structure and biogenesis	1
VP1109	NP_797488.1	N/A	N/A	N/A	N/A
VP1110	NP_797489.1	N/A	N/A	N/A	N/A
VP1111	NP_797490.1	COG1734	T	Signal transduction mechanisms	1
VP1112	NP_797491.1	COG0161	H	Coenzyme transport and metabolism	1
VP1113	NP_797492.1	COG0502	H	Coenzyme transport and metabolism	1
VP1114	NP_797493.1	COG0156	H	Coenzyme transport and metabolism	1
VP1115	NP_797494.1	COG2226	H	Coenzyme transport and metabolism	1
VP1116	NP_797495.1	COG0132	H	Coenzyme transport and metabolism	1
VP1117	NP_797496.1	N/A	N/A	N/A	N/A
VP1118	NP_797497.1	COG0501	O	Posttranslational modification, protein turnover, chaperones	1
VP1119	NP_797498.1	N/A	N/A	N/A	N/A
VP1120	NP_797499.1	COG0300	R	General function prediction only	1
VP1121	NP_797500.1	COG2907	R	General function prediction only	1
VP1122	NP_797501.1	COG3496	S	Function unknown	1
VP1123	NP_797502.1	COG2230	M	Cell wall/membrane/envelope biogenesis	1
VP1124	NP_797503.1	N/A	N/A	N/A	N/A
VP1125	NP_797504.1	N/A	N/A	N/A	N/A
VP1126	NP_797505.1	N/A	N/A	N/A	N/A
VP1127	NP_797506.1	N/A	N/A	N/A	N/A
VP1128	NP_797507.1	COG0015	F	Nucleotide transport and metabolism	1
VP1129	NP_797508.1	COG2915	R	General function prediction only	1
VP1130	NP_797509.2	COG0482	J	Translation, ribosomal structure and biogenesis	1
VP1131	NP_797510.1	N/A	N/A	N/A	N/A
VP1132	NP_797511.1	COG0524	G	Carbohydrate transport and metabolism	1
VP1133	NP_797512.1	COG2916	R	General function prediction only	1
VP1134	NP_797513.1	COG1757	C	Energy production and conversion	1
VP1135	NP_797514.1	N/A	N/A	N/A	N/A
VP1136	NP_797515.1	COG2204	T	Signal transduction mechanisms	1
VP1137	NP_797516.1	COG0040	E	Amino acid transport and metabolism	1
VP1138	NP_797517.1	COG0141	E	Amino acid transport and metabolism	1
VP1139	NP_797518.1	COG0079	E	Amino acid transport and metabolism	1
VP1140	NP_797519.1	COG0131	E	Amino acid transport and metabolism	1
VP1140	NP_797519.1	COG0241	E	Amino acid transport and metabolism	1
VP1141	NP_797520.1	COG0118	E	Amino acid transport and metabolism	1
VP1142	NP_797521.1	COG0106	E	Amino acid transport and metabolism	1
VP1143	NP_797522.1	COG0107	E	Amino acid transport and metabolism	1
VP1144	NP_797523.1	COG0139	E	Amino acid transport and metabolism	1
VP1144	NP_797523.1	COG0140	E	Amino acid transport and metabolism	1
VP1145	NP_797524.1	COG3012	S	Function unknown	1
VP1146	NP_797525.1	N/A	N/A	N/A	N/A
VP1147	NP_797526.1	COG3434	T	Signal transduction mechanisms	1
VP1148	NP_797527.1	COG2908	S	Function unknown	1
VP1149	NP_797528.1	COG0652	O	Posttranslational modification, protein turnover, chaperones	1
VP1150	NP_797529.1	COG0215	J	Translation, ribosomal structure and biogenesis	1
VP1151	NP_797530.1	COG1435	F	Nucleotide transport and metabolism	1
VP1152	NP_797531.1	COG1434	S	Function unknown	1
VP1153	NP_797532.1	COG0451	MG	Multiple classes	2
VP1154	NP_797533.1	COG0583	K	Transcription	1
VP1155	NP_797534.1	COG4125	S	Function unknown	1
VP1156	NP_797535.1	N/A	N/A	N/A	N/A
VP1157	NP_797536.1	COG2116	P	Inorganic ion transport and metabolism	1
VP1158	NP_797537.1	N/A	N/A	N/A	N/A
VP1159	NP_797538.1	COG0390	R	General function prediction only	1
VP1160	NP_797539.1	COG4459	C	Energy production and conversion	1
VP1161	NP_797540.1	COG3005	C	Energy production and conversion	1
VP1162	NP_797541.1	COG0243	C	Energy production and conversion	1
VP1163	NP_797542.1	COG3345	G	Carbohydrate transport and metabolism	1
VP1164	NP_797543.1	N/A	N/A	N/A	N/A
VP1165	NP_797544.1	COG1227	C	Energy production and conversion	1
VP1166	NP_797545.1	N/A	N/A	N/A	N/A
VP1167	NP_797546.1	COG4167	V	Defense mechanisms	1
VP1168	NP_797547.1	COG4170	V	Defense mechanisms	1
VP1169	NP_797548.1	COG4171	V	Defense mechanisms	1
VP1170	NP_797549.1	COG4168	V	Defense mechanisms	1
VP1171	NP_797550.1	COG0747	E	Amino acid transport and metabolism	1
VP1172	NP_797551.1	COG1221	KT	Multiple classes	2
VP1173	NP_797552.1	COG1842	KT	Multiple classes	2
VP1174	NP_797553.1	N/A	N/A	N/A	N/A
VP1175	NP_797554.1	COG1983	KT	Multiple classes	2
VP1176	NP_797555.1	COG0845	M	Cell wall/membrane/envelope biogenesis	1
VP1177	NP_797556.1	COG0845	M	Cell wall/membrane/envelope biogenesis	1
VP1178	NP_797557.1	COG0841	V	Defense mechanisms	1
VP1179	NP_797558.1	COG2818	L	Replication, recombination and repair	1
VP1180	NP_797559.1	COG5380	O	Posttranslational modification, protein turnover, chaperones	1
VP1181	NP_797560.1	COG1075	R	General function prediction only	1
VP1182	NP_797561.1	COG0626	E	Amino acid transport and metabolism	1
VP1183	NP_797562.1	COG1502	I	Lipid transport and metabolism	1
VP1184	NP_797563.1	COG0733	R	General function prediction only	1
VP1185	NP_797564.1	COG0840	NT	Multiple classes	2
VP1186	NP_797565.1	COG0564	J	Translation, ribosomal structure and biogenesis	1
VP1187	NP_797566.1	COG1092	R	General function prediction only	1
VP1188	NP_797567.1	COG1018	C	Energy production and conversion	1
VP1188	NP_797567.1	COG3894	R	General function prediction only	1
VP1189	NP_797568.1	COG1151	C	Energy production and conversion	1
VP1190	NP_797569.1	COG3604	KT	Multiple classes	2
VP1191	NP_797570.1	N/A	N/A	N/A	N/A
VP1192	NP_797571.1	COG3133	M	Cell wall/membrane/envelope biogenesis	1
VP1193	NP_797572.1	COG0558	I	Lipid transport and metabolism	1
VP1194	NP_797573.1	COG4136	R	General function prediction only	1
VP1195	NP_797574.1	COG4135	R	General function prediction only	1
VP1196	NP_797575.1	COG4134	R	General function prediction only	1
VP1197	NP_797576.1	COG0398	S	Function unknown	1
VP1198	NP_797577.1	COG0247	C	Energy production and conversion	1
VP1199	NP_797578.1	COG0493	ER	Multiple classes	2
VP1199	NP_797578.1	COG1150	C	Energy production and conversion	1
VP1200	NP_797579.1	COG2897	P	Inorganic ion transport and metabolism	1
VP1201	NP_797580.1	COG4191	T	Signal transduction mechanisms	1
VP1201	NP_797580.1	COG3221	P	Inorganic ion transport and metabolism	1
VP1202	NP_797581.1	COG4566	T	Signal transduction mechanisms	1
VP1203	NP_797582.1	COG3187	O	Posttranslational modification, protein turnover, chaperones	1
VP1204	NP_797583.1	COG3313	R	General function prediction only	1
VP1205	NP_797584.1	N/A	N/A	N/A	N/A
VP1206	NP_797585.1	N/A	N/A	N/A	N/A
VP1207	NP_797586.1	COG0737	F	Nucleotide transport and metabolism	1
VP1208	NP_797587.1	COG1246	E	Amino acid transport and metabolism	1
VP1209	NP_797588.1	COG0456	R	General function prediction only	1
VP1210	NP_797589.1	COG1825	J	Translation, ribosomal structure and biogenesis	1
VP1211	NP_797590.1	COG0642	T	Signal transduction mechanisms	1
VP1212	NP_797591.1	COG0745	TK	Multiple classes	2
VP1213	NP_797592.1	COG3212	S	Function unknown	1
VP1214	NP_797593.1	COG1061	KL	Multiple classes	2
VP1215	NP_797594.1	COG1187	J	Translation, ribosomal structure and biogenesis	1
VP1216	NP_797595.2	COG2814	G	Carbohydrate transport and metabolism	1
VP1217	NP_797596.1	N/A	N/A	N/A	N/A
VP1218	NP_797597.1	N/A	N/A	N/A	N/A
VP1219	NP_797598.1	N/A	N/A	N/A	N/A
VP1220	NP_797599.1	N/A	N/A	N/A	N/A
VP1221	NP_797600.1	COG2863	C	Energy production and conversion	1
VP1222	NP_797601.1	COG3005	C	Energy production and conversion	1
VP1223	NP_797602.1	COG0702	MG	Multiple classes	2
VP1224	NP_797603.1	COG0534	V	Defense mechanisms	1
VP1225	NP_797604.1	COG1136	V	Defense mechanisms	1
VP1226	NP_797605.1	COG4591	M	Cell wall/membrane/envelope biogenesis	1
VP1227	NP_797606.1	COG5621	R	General function prediction only	1
VP1228	NP_797607.1	COG3004	P	Inorganic ion transport and metabolism	1
VP1229	NP_797608.1	COG1309	K	Transcription	1
VP1230	NP_797609.1	COG1960	I	Lipid transport and metabolism	1
VP1231	NP_797610.1	COG3007	S	Function unknown	1
VP1232	NP_797611.1	COG2985	R	General function prediction only	1
VP1233	NP_797612.1	COG0695	O	Posttranslational modification, protein turnover, chaperones	1
VP1234	NP_797613.1	N/A	N/A	N/A	N/A
VP1235	NP_797614.1	COG1454	C	Energy production and conversion	1
VP1236	NP_797615.1	COG1737	K	Transcription	1
VP1237	NP_797616.1	COG0076	E	Amino acid transport and metabolism	1
VP1238	NP_797617.1	N/A	N/A	N/A	N/A
VP1239	NP_797618.1	COG2431	S	Function unknown	1
VP1240	NP_797619.1	COG1639	T	Signal transduction mechanisms	1
VP1241	NP_797621.1	COG3070	K	Transcription	1
VP1242	NP_797620.1	N/A	N/A	N/A	N/A
VP1243	NP_797622.1	N/A	N/A	N/A	N/A
VP1244	NP_797623.1	COG2204	T	Signal transduction mechanisms	1
VP1245	NP_797624.1	COG4191	T	Signal transduction mechanisms	1
VP1245	NP_797624.1	COG0664	T	Signal transduction mechanisms	1
VP1246	NP_797625.1	COG5339	S	Function unknown	1
VP1247	NP_797626.1	COG1932	HE	Multiple classes	2
VP1248	NP_797627.1	COG3048	E	Amino acid transport and metabolism	1
VP1249	NP_797628.1	COG4987	CO	Multiple classes	2
VP1250	NP_797629.1	COG4988	CO	Multiple classes	2
VP1251	NP_797630.1	COG0492	O	Posttranslational modification, protein turnover, chaperones	1
VP1252	NP_797631.1	COG4340	S	Function unknown	1
VP1253	NP_797632.1	COG0520	E	Amino acid transport and metabolism	1
VP1254	NP_797633.1	N/A	N/A	N/A	N/A
VP1255	NP_797634.1	COG2199	T	Signal transduction mechanisms	1
VP1256	NP_797635.1	COG0471	P	Inorganic ion transport and metabolism	1
VP1257	NP_797636.1	COG2949	S	Function unknown	1
VP1258	NP_797637.1	COG0281	C	Energy production and conversion	1
VP1259	NP_797638.1	COG1643	L	Replication, recombination and repair	1
VP1260	NP_797639.1	COG2829	M	Cell wall/membrane/envelope biogenesis	1
VP1261	NP_797640.1	N/A	N/A	N/A	N/A
VP1262	NP_797641.1	COG3540	P	Inorganic ion transport and metabolism	1
VP1263	NP_797642.1	COG0152	F	Nucleotide transport and metabolism	1
VP1264	NP_797643.1	COG5404	D	Cell cycle control, cell division, chromosome partitioning	1
VP1265	NP_797644.1	N/A	N/A	N/A	N/A
VP1266	NP_797645.1	COG0484	O	Posttranslational modification, protein turnover, chaperones	1
VP1267	NP_797646.1	COG2885	M	Cell wall/membrane/envelope biogenesis	1
VP1268	NP_797647.1	N/A	N/A	N/A	N/A
VP1269	NP_797648.1	N/A	N/A	N/A	N/A
VP1270	NP_797649.1	COG0277	C	Energy production and conversion	1
VP1270	NP_797649.1	COG0247	C	Energy production and conversion	1
VP1271	NP_797650.1	COG2020	O	Posttranslational modification, protein turnover, chaperones	1
VP1272	NP_797651.1	N/A	N/A	N/A	N/A
VP1273	NP_797652.1	COG2986	E	Amino acid transport and metabolism	1
VP1274	NP_797653.1	COG2987	E	Amino acid transport and metabolism	1
VP1275	NP_797654.1	COG0010	E	Amino acid transport and metabolism	1
VP1276	NP_797655.1	COG1228	Q	Secondary metabolites biosynthesis, transport and catabolism	1
VP1277	NP_797656.1	COG2188	K	Transcription	1
VP1278	NP_797657.1	COG4326	R	General function prediction only	1
VP1279	NP_797658.1	N/A	N/A	N/A	N/A
VP1280	NP_797659.1	COG0441	J	Translation, ribosomal structure and biogenesis	1
VP1281	NP_797660.1	COG0291	J	Translation, ribosomal structure and biogenesis	1
VP1282	NP_797661.1	COG0292	J	Translation, ribosomal structure and biogenesis	1
VP1283	NP_797662.1	COG0393	S	Function unknown	1
VP1284	NP_797663.1	N/A	N/A	N/A	N/A
VP1285	NP_797664.1	COG1309	K	Transcription	1
VP1286	NP_797665.1	COG1033	R	General function prediction only	1
VP1287	NP_797666.1	N/A	N/A	N/A	N/A
VP1288	NP_797667.1	N/A	N/A	N/A	N/A
VP1289	NP_797668.1	COG2199	T	Signal transduction mechanisms	1
VP1289	NP_797668.1	COG2703	P	Inorganic ion transport and metabolism	1
VP1290	NP_797669.1	COG0016	J	Translation, ribosomal structure and biogenesis	1
VP1291	NP_797670.1	COG0072	J	Translation, ribosomal structure and biogenesis	1
VP1292	NP_797671.1	N/A	N/A	N/A	N/A
VP1293	NP_797672.1	COG0679	R	General function prediction only	1
VP1294	NP_797673.1	COG0776	L	Replication, recombination and repair	1
VP1295	NP_797674.1	N/A	N/A	N/A	N/A
VP1296	NP_797675.1	N/A	N/A	N/A	N/A
VP1297	NP_797676.1	COG0027	F	Nucleotide transport and metabolism	1
VP1298	NP_797677.1	COG0295	F	Nucleotide transport and metabolism	1
VP1299	NP_797678.1	COG1346	M	Cell wall/membrane/envelope biogenesis	1
VP1300	NP_797679.1	COG1380	R	General function prediction only	1
VP1301	NP_797680.1	COG2925	L	Replication, recombination and repair	1
VP1302	NP_797681.1	COG1823	R	General function prediction only	1
VP1303	NP_797682.1	COG0702	MG	Multiple classes	2
VP1304	NP_797683.1	COG2038	H	Coenzyme transport and metabolism	1
VP1305	NP_797684.1	COG0368	H	Coenzyme transport and metabolism	1
VP1306	NP_797685.1	COG2087	H	Coenzyme transport and metabolism	1
VP1307	NP_797686.1	COG0406	G	Carbohydrate transport and metabolism	1
VP1308	NP_797687.1	COG1164	E	Amino acid transport and metabolism	1
VP1309	NP_797688.1	N/A	N/A	N/A	N/A
VP1310	NP_797689.1	COG2988	E	Amino acid transport and metabolism	1
VP1311	NP_797690.1	COG4139	H	Coenzyme transport and metabolism	1
VP1312	NP_797691.1	COG4138	H	Coenzyme transport and metabolism	1
VP1313	NP_797692.1	N/A	N/A	N/A	N/A
VP1314	NP_797693.1	COG3310	S	Function unknown	1
VP1315	NP_797694.1	COG2814	G	Carbohydrate transport and metabolism	1
VP1316	NP_797695.1	COG0583	K	Transcription	1
VP1317	NP_797696.1	COG0695	O	Posttranslational modification, protein turnover, chaperones	1
VP1318	NP_797697.1	COG0534	V	Defense mechanisms	1
VP1319	NP_797698.1	COG2327	S	Function unknown	1
VP1320	NP_797699.1	COG1211	I	Lipid transport and metabolism	1
VP1321	NP_797700.1	COG0451	MG	Multiple classes	2
VP1322	NP_797701.1	COG3475	M	Cell wall/membrane/envelope biogenesis	1
VP1323	NP_797702.1	COG1451	R	General function prediction only	1
VP1324	NP_797703.1	COG3129	R	General function prediction only	1
VP1325	NP_797704.1	N/A	N/A	N/A	N/A
VP1326	NP_797705.1	COG0793	M	Cell wall/membrane/envelope biogenesis	1
VP1327	NP_797706.1	N/A	N/A	N/A	N/A
VP1328	NP_797707.1	COG1802	K	Transcription	1
VP1329	NP_797708.1	COG1012	C	Energy production and conversion	1
VP1330	NP_797709.1	COG3938	E	Amino acid transport and metabolism	1
VP1331	NP_797710.1	COG0665	E	Amino acid transport and metabolism	1
VP1332	NP_797711.1	COG0687	E	Amino acid transport and metabolism	1
VP1333	NP_797713.1	COG2423	E	Amino acid transport and metabolism	1
VP1334	NP_797712.1	N/A	N/A	N/A	N/A
VP1335	NP_797714.1	COG0329	EM	Multiple classes	2
VP1336	NP_797715.1	COG3842	E	Amino acid transport and metabolism	1
VP1337	NP_797716.1	COG1176	E	Amino acid transport and metabolism	1
VP1338	NP_797717.1	COG1177	E	Amino acid transport and metabolism	1
VP1339	NP_797718.1	N/A	N/A	N/A	N/A
VP1340	NP_797719.1	COG3291	R	General function prediction only	1
VP1341	NP_797720.1	N/A	N/A	N/A	N/A
VP1342	NP_797721.1	COG0006	E	Amino acid transport and metabolism	1
VP1343	NP_797722.1	COG4608	E	Amino acid transport and metabolism	1
VP1344	NP_797723.1	COG0444	EP	Multiple classes	2
VP1345	NP_797724.1	COG1173	EP	Multiple classes	2
VP1346	NP_797725.1	COG0601	EP	Multiple classes	2
VP1347	NP_797726.1	COG4166	E	Amino acid transport and metabolism	1
VP1348	NP_797727.1	COG2195	E	Amino acid transport and metabolism	1
VP1349	NP_797728.1	COG3185	ER	Multiple classes	2
VP1350	NP_797729.1	COG3508	Q	Secondary metabolites biosynthesis, transport and catabolism	1
VP1351	NP_797730.1	COG0179	Q	Secondary metabolites biosynthesis, transport and catabolism	1
VP1352	NP_797731.1	COG0625	O	Posttranslational modification, protein turnover, chaperones	1
VP1353	NP_797732.1	N/A	N/A	N/A	N/A
VP1354	NP_797733.1	N/A	N/A	N/A	N/A
VP1355	NP_797734.1	N/A	N/A	N/A	N/A
VP1356	NP_797735.1	COG4775	M	Cell wall/membrane/envelope biogenesis	1
VP1357	NP_797736.1	N/A	N/A	N/A	N/A
VP1358	NP_797737.1	COG1289	S	Function unknown	1
VP1359	NP_797738.1	COG1566	V	Defense mechanisms	1
VP1360	NP_797739.1	N/A	N/A	N/A	N/A
VP1361	NP_797741.1	COG0767	Q	Secondary metabolites biosynthesis, transport and catabolism	1
VP1362	NP_797740.1	N/A	N/A	N/A	N/A
VP1363	NP_797742.1	COG1127	Q	Secondary metabolites biosynthesis, transport and catabolism	1
VP1364	NP_797743.1	COG1463	Q	Secondary metabolites biosynthesis, transport and catabolism	1
VP1365	NP_797744.1	COG0624	E	Amino acid transport and metabolism	1
VP1366	NP_797745.1	COG2240	H	Coenzyme transport and metabolism	1
VP1367	NP_797746.1	COG0583	K	Transcription	1
VP1368	NP_797747.1	COG2227	H	Coenzyme transport and metabolism	1
VP1369	NP_797748.1	N/A	N/A	N/A	N/A
VP1370	NP_797749.1	COG1359	S	Function unknown	1
VP1371	NP_797750.1	COG0406	G	Carbohydrate transport and metabolism	1
VP1372	NP_797751.1	N/A	N/A	N/A	N/A
VP1373	NP_797752.1	COG1246	E	Amino acid transport and metabolism	1
VP1374	NP_797753.1	COG0471	P	Inorganic ion transport and metabolism	1
VP1375	NP_797754.1	COG4191	T	Signal transduction mechanisms	1
VP1375	NP_797754.1	COG0664	T	Signal transduction mechanisms	1
VP1376	NP_797755.1	COG2204	T	Signal transduction mechanisms	1
VP1377	NP_797756.1	COG2200	T	Signal transduction mechanisms	1
VP1377	NP_797756.1	COG2199	T	Signal transduction mechanisms	1
VP1378	NP_797757.1	COG2206	T	Signal transduction mechanisms	1
VP1379	NP_797758.1	COG1280	E	Amino acid transport and metabolism	1
VP1380	NP_797759.1	N/A	N/A	N/A	N/A
VP1381	NP_797760.1	COG1180	O	Posttranslational modification, protein turnover, chaperones	1
VP1382	NP_797761.1	COG0583	K	Transcription	1
VP1383	NP_797762.1	COG0861	P	Inorganic ion transport and metabolism	1
VP1384	NP_797763.1	N/A	N/A	N/A	N/A
VP1385	NP_797764.1	COG0739	M	Cell wall/membrane/envelope biogenesis	1
VP1386	NP_797765.1	N/A	N/A	N/A	N/A
VP1387	NP_797766.1	N/A	N/A	N/A	N/A
VP1388	NP_797767.1	N/A	N/A	N/A	N/A
VP1389	NP_797768.1	COG1770	E	Amino acid transport and metabolism	1
VP1390	NP_797769.1	COG2885	M	Cell wall/membrane/envelope biogenesis	1
VP1391	NP_797770.1	COG3604	KT	Multiple classes	2
VP1392	NP_797771.1	COG0542	O	Posttranslational modification, protein turnover, chaperones	1
VP1393	NP_797772.1	COG3157	S	Function unknown	1
VP1394	NP_797773.1	COG3501	S	Function unknown	1
VP1395	NP_797774.1	N/A	N/A	N/A	N/A
VP1396	NP_797775.1	N/A	N/A	N/A	N/A
VP1397	NP_797776.1	N/A	N/A	N/A	N/A
VP1398	NP_797777.1	COG5351	S	Function unknown	1
VP1399	NP_797778.1	N/A	N/A	N/A	N/A
VP1400	NP_797779.1	COG0515	RTKL	Multiple classes	4
VP1401	NP_797780.1	COG3515	S	Function unknown	1
VP1402	NP_797781.1	COG3516	S	Function unknown	1
VP1403	NP_797782.1	COG3517	S	Function unknown	1
VP1404	NP_797783.1	COG3518	S	Function unknown	1
VP1405	NP_797784.1	COG3519	S	Function unknown	1
VP1406	NP_797785.1	COG3520	S	Function unknown	1
VP1407	NP_797786.1	COG1522	K	Transcription	1
VP1408	NP_797787.1	COG3523	S	Function unknown	1
VP1409	NP_797788.1	COG3515	S	Function unknown	1
VP1410	NP_797789.1	N/A	N/A	N/A	N/A
VP1411	NP_797790.1	COG3456	T	Signal transduction mechanisms	1
VP1412	NP_797791.1	COG3521	S	Function unknown	1
VP1413	NP_797792.1	COG3522	S	Function unknown	1
VP1414	NP_797793.1	COG3455	S	Function unknown	1
VP1415	NP_797794.1	N/A	N/A	N/A	N/A
VP1416	NP_797795.1	N/A	N/A	N/A	N/A
VP1417	NP_797796.1	N/A	N/A	N/A	N/A
VP1418	NP_797797.1	N/A	N/A	N/A	N/A
VP1419	NP_797798.1	N/A	N/A	N/A	N/A
VP1420	NP_797799.1	N/A	N/A	N/A	N/A
VP1421	NP_797800.1	COG0861	P	Inorganic ion transport and metabolism	1
VP1422	NP_797801.1	COG3751	O	Posttranslational modification, protein turnover, chaperones	1
VP1423	NP_797802.1	COG2206	T	Signal transduction mechanisms	1
VP1424	NP_797803.1	N/A	N/A	N/A	N/A
VP1425	NP_797804.1	COG1454	C	Energy production and conversion	1
VP1426	NP_797805.1	COG0814	E	Amino acid transport and metabolism	1
VP1427	NP_797806.1	COG2206	T	Signal transduction mechanisms	1
VP1428	NP_797807.1	N/A	N/A	N/A	N/A
VP1429	NP_797808.1	N/A	N/A	N/A	N/A
VP1430	NP_797809.1	N/A	N/A	N/A	N/A
VP1431	NP_797810.1	COG1132	V	Defense mechanisms	1
VP1432	NP_797811.1	COG1132	V	Defense mechanisms	1
VP1433	NP_797812.1	N/A	N/A	N/A	N/A
VP1434	NP_797813.1	COG2165	NU	Multiple classes	2
VP1435	NP_797814.1	COG0786	E	Amino acid transport and metabolism	1
VP1436	NP_797815.1	COG2818	L	Replication, recombination and repair	1
VP1437	NP_797816.1	N/A	N/A	N/A	N/A
VP1438	NP_797817.1	COG0443	O	Posttranslational modification, protein turnover, chaperones	1
VP1439	NP_797818.1	COG0443	O	Posttranslational modification, protein turnover, chaperones	1
VP1440	NP_797819.1	N/A	N/A	N/A	N/A
VP1441	NP_797820.1	COG3614	T	Signal transduction mechanisms	1
VP1442	NP_797821.1	COG5018	R	General function prediction only	1
VP1443	NP_797822.1	COG4103	S	Function unknown	1
VP1444	NP_797823.1	N/A	N/A	N/A	N/A
VP1445	NP_797824.1	N/A	N/A	N/A	N/A
VP1446	NP_797825.1	COG3713	M	Cell wall/membrane/envelope biogenesis	1
VP1447	NP_797826.1	COG0243	C	Energy production and conversion	1
VP1448	NP_797827.1	COG0437	C	Energy production and conversion	1
VP1449	NP_797828.1	COG3302	R	General function prediction only	1
VP1450	NP_797829.1	COG3381	R	General function prediction only	1
VP1451	NP_797830.1	COG1149	C	Energy production and conversion	1
VP1451	NP_797830.1	COG1143	C	Energy production and conversion	1
VP1452	NP_797831.1	COG1182	I	Lipid transport and metabolism	1
VP1453	NP_797832.2	COG1643	L	Replication, recombination and repair	1
VP1454	NP_797833.1	N/A	N/A	N/A	N/A
VP1455	NP_797834.1	N/A	N/A	N/A	N/A
VP1456	NP_797835.1	COG1292	M	Cell wall/membrane/envelope biogenesis	1
VP1457	NP_797836.1	COG0645	R	General function prediction only	1
VP1458	NP_797837.1	COG2148	M	Cell wall/membrane/envelope biogenesis	1
VP1459	NP_797838.1	COG1215	M	Cell wall/membrane/envelope biogenesis	1
VP1460	NP_797840.1	N/A	N/A	N/A	N/A
VP1461	NP_797839.1	COG0438	M	Cell wall/membrane/envelope biogenesis	1
VP1462	NP_797841.1	COG3206	M	Cell wall/membrane/envelope biogenesis	1
VP1463	NP_797842.1	COG0438	M	Cell wall/membrane/envelope biogenesis	1
VP1464	NP_797843.1	COG3307	M	Cell wall/membrane/envelope biogenesis	1
VP1465	NP_797844.1	COG2244	R	General function prediction only	1
VP1466	NP_797845.1	COG0438	M	Cell wall/membrane/envelope biogenesis	1
VP1467	NP_797846.1	COG0438	M	Cell wall/membrane/envelope biogenesis	1
VP1468	NP_797847.1	COG0438	M	Cell wall/membrane/envelope biogenesis	1
VP1469	NP_797848.1	COG2204	T	Signal transduction mechanisms	1
VP1470	NP_797849.1	N/A	N/A	N/A	N/A
VP1471	NP_797851.1	N/A	N/A	N/A	N/A
VP1472	NP_797850.1	N/A	N/A	N/A	N/A
VP1473	NP_797852.1	COG0489	D	Cell cycle control, cell division, chromosome partitioning	1
VP1474	NP_797853.1	COG1596	M	Cell wall/membrane/envelope biogenesis	1
VP1475	NP_797854.1	COG2885	M	Cell wall/membrane/envelope biogenesis	1
VP1476	NP_797855.1	COG1366	T	Signal transduction mechanisms	1
VP1477	NP_797856.1	COG1793	L	Replication, recombination and repair	1
VP1478	NP_797857.1	N/A	N/A	N/A	N/A
VP1479	NP_797858.1	COG0534	V	Defense mechanisms	1
VP1480	NP_797859.1	COG0307	H	Coenzyme transport and metabolism	1
VP1481	NP_797860.1	COG3001	G	Carbohydrate transport and metabolism	1
VP1482	NP_797861.1	COG2201	NT	Multiple classes	2
VP1482	NP_797861.1	COG1776	NT	Multiple classes	2
VP1483	NP_797862.1	COG3706	T	Signal transduction mechanisms	1
VP1484	NP_797863.1	N/A	N/A	N/A	N/A
VP1485	NP_797864.1	COG0791	M	Cell wall/membrane/envelope biogenesis	1
VP1486	NP_797865.1	COG0840	NT	Multiple classes	2
VP1487	NP_797866.1	COG1051	F	Nucleotide transport and metabolism	1
VP1488	NP_797868.1	N/A	N/A	N/A	N/A
VP1489	NP_797867.1	N/A	N/A	N/A	N/A
VP1490	NP_797869.1	N/A	N/A	N/A	N/A
VP1491	NP_797870.1	N/A	N/A	N/A	N/A
VP1492	NP_797871.1	COG3000	I	Lipid transport and metabolism	1
VP1493	NP_797872.1	COG3148	S	Function unknown	1
VP1494	NP_797873.1	COG1940	KG	Multiple classes	2
VP1495	NP_797874.1	N/A	N/A	N/A	N/A
VP1496	NP_797875.1	COG0303	H	Coenzyme transport and metabolism	1
VP1496	NP_797875.1	COG1763	H	Coenzyme transport and metabolism	1
VP1497	NP_797876.1	COG0746	H	Coenzyme transport and metabolism	1
VP1498	NP_797877.1	COG1122	P	Inorganic ion transport and metabolism	1
VP1499	NP_797878.1	COG4662	H	Coenzyme transport and metabolism	1
VP1500	NP_797880.1	N/A	N/A	N/A	N/A
VP1501	NP_797879.1	COG2998	H	Coenzyme transport and metabolism	1
VP1502	NP_797881.1	COG2204	T	Signal transduction mechanisms	1
VP1503	NP_797882.1	COG4191	T	Signal transduction mechanisms	1
VP1504	NP_797884.1	COG0488	R	General function prediction only	1
VP1505	NP_797883.1	N/A	N/A	N/A	N/A
VP1506	NP_797885.1	COG1526	C	Energy production and conversion	1
VP1507	NP_797886.1	N/A	N/A	N/A	N/A
VP1508	NP_797887.1	N/A	N/A	N/A	N/A
VP1509	NP_797888.1	N/A	N/A	N/A	N/A
VP1510	NP_797889.1	COG1146	C	Energy production and conversion	1
VP1510	NP_797889.1	COG2221	C	Energy production and conversion	1
VP1511	NP_797890.1	COG3381	R	General function prediction only	1
VP1512	NP_797891.1	N/A	N/A	N/A	N/A
VP1513	NP_797892.1	COG0243	C	Energy production and conversion	1
VP1514	NP_797893.1	COG0437	C	Energy production and conversion	1
VP1515	NP_797894.1	COG2864	C	Energy production and conversion	1
VP1516	NP_797895.1	N/A	N/A	N/A	N/A
VP1517	NP_797896.1	COG3209	M	Cell wall/membrane/envelope biogenesis	1
VP1518	NP_797897.1	N/A	N/A	N/A	N/A
VP1519	NP_797898.1	N/A	N/A	N/A	N/A
VP1520	NP_797899.1	N/A	N/A	N/A	N/A
VP1521	NP_797900.1	N/A	N/A	N/A	N/A
VP1522	NP_797901.1	COG1891	S	Function unknown	1
VP1523	NP_797902.1	COG0004	P	Inorganic ion transport and metabolism	1
VP1524	NP_797903.1	COG0846	K	Transcription	1
VP1525	NP_797904.1	COG0687	E	Amino acid transport and metabolism	1
VP1526	NP_797905.1	COG0687	E	Amino acid transport and metabolism	1
VP1527	NP_797906.1	COG1177	E	Amino acid transport and metabolism	1
VP1528	NP_797907.1	COG1176	E	Amino acid transport and metabolism	1
VP1529	NP_797908.1	COG3842	E	Amino acid transport and metabolism	1
VP1530	NP_797909.1	N/A	N/A	N/A	N/A
VP1531	NP_797910.1	COG2992	R	General function prediction only	1
VP1532	NP_797911.1	N/A	N/A	N/A	N/A
VP1533	NP_797912.1	COG0037	D	Cell cycle control, cell division, chromosome partitioning	1
VP1534	NP_797913.1	N/A	N/A	N/A	N/A
VP1535	NP_797914.1	COG0589	T	Signal transduction mechanisms	1
VP1536	NP_797915.1	COG0664	T	Signal transduction mechanisms	1
VP1537	NP_797916.1	COG2836	S	Function unknown	1
VP1538	NP_797917.1	COG3197	P	Inorganic ion transport and metabolism	1
VP1539	NP_797918.1	COG2217	P	Inorganic ion transport and metabolism	1
VP1540	NP_797919.1	COG3198	S	Function unknown	1
VP1541	NP_797920.1	COG2010	C	Energy production and conversion	1
VP1542	NP_797921.1	COG4736	O	Posttranslational modification, protein turnover, chaperones	1
VP1543	NP_797922.1	COG2993	C	Energy production and conversion	1
VP1544	NP_797923.1	COG3278	O	Posttranslational modification, protein turnover, chaperones	1
VP1545	NP_797924.1	N/A	N/A	N/A	N/A
VP1546	NP_797925.1	COG3287	S	Function unknown	1
VP1547	NP_797926.1	COG0642	T	Signal transduction mechanisms	1
VP1547	NP_797926.1	COG0784	T	Signal transduction mechanisms	1
VP1548	NP_797928.1	N/A	N/A	N/A	N/A
VP1549	NP_797927.1	N/A	N/A	N/A	N/A
VP1550	NP_797929.1	N/A	N/A	N/A	N/A
VP1551	NP_797930.1	COG2946	L	Replication, recombination and repair	1
VP1552	NP_797931.1	N/A	N/A	N/A	N/A
VP1553	NP_797932.1	N/A	N/A	N/A	N/A
VP1554	NP_797933.1	N/A	N/A	N/A	N/A
VP1555	NP_797934.1	N/A	N/A	N/A	N/A
VP1556	NP_797935.1	N/A	N/A	N/A	N/A
VP1557	NP_797936.1	N/A	N/A	N/A	N/A
VP1558	NP_797937.1	COG4128	R	General function prediction only	1
VP1559	NP_797938.1	N/A	N/A	N/A	N/A
VP1560	NP_797939.1	N/A	N/A	N/A	N/A
VP1561	NP_797940.1	N/A	N/A	N/A	N/A
VP1562	NP_797941.1	N/A	N/A	N/A	N/A
VP1563	NP_797942.1	N/A	N/A	N/A	N/A
VP1564	NP_797943.1	N/A	N/A	N/A	N/A
VP1565	NP_797944.1	N/A	N/A	N/A	N/A
VP1566	NP_797945.1	N/A	N/A	N/A	N/A
VP1567	NP_797946.1	N/A	N/A	N/A	N/A
VP1568	NP_797947.1	N/A	N/A	N/A	N/A
VP1569	NP_797948.1	N/A	N/A	N/A	N/A
VP1570	NP_797949.1	N/A	N/A	N/A	N/A
VP1571	NP_797950.1	N/A	N/A	N/A	N/A
VP1572	NP_797951.1	N/A	N/A	N/A	N/A
VP1573	NP_797952.1	N/A	N/A	N/A	N/A
VP1574	NP_797953.1	N/A	N/A	N/A	N/A
VP1575	NP_797954.1	N/A	N/A	N/A	N/A
VP1576	NP_797955.1	N/A	N/A	N/A	N/A
VP1577	NP_797956.1	N/A	N/A	N/A	N/A
VP1578	NP_797957.1	N/A	N/A	N/A	N/A
VP1579	NP_797958.1	N/A	N/A	N/A	N/A
VP1580	NP_797959.1	N/A	N/A	N/A	N/A
VP1581	NP_797961.1	N/A	N/A	N/A	N/A
VP1582	NP_797960.1	N/A	N/A	N/A	N/A
VP1583	NP_797962.1	N/A	N/A	N/A	N/A
VP1584	NP_797963.1	N/A	N/A	N/A	N/A
VP1585	NP_797964.1	N/A	N/A	N/A	N/A
VP1586	NP_797965.1	N/A	N/A	N/A	N/A
VP1587	NP_797966.1	N/A	N/A	N/A	N/A
VP1588	NP_797967.1	N/A	N/A	N/A	N/A
VP1589	NP_797968.1	COG3120	S	Function unknown	1
VP1590	NP_797969.1	COG1067	O	Posttranslational modification, protein turnover, chaperones	1
VP1591	NP_797971.1	COG0764	I	Lipid transport and metabolism	1
VP1592	NP_797970.1	N/A	N/A	N/A	N/A
VP1593	NP_797972.1	COG3130	J	Translation, ribosomal structure and biogenesis	1
VP1594	NP_797973.1	N/A	N/A	N/A	N/A
VP1595	NP_797974.1	COG0488	R	General function prediction only	1
VP1596	NP_797975.1	N/A	N/A	N/A	N/A
VP1597	NP_797976.1	COG0116	L	Replication, recombination and repair	1
VP1597	NP_797976.1	COG1092	R	General function prediction only	1
VP1598	NP_797977.1	N/A	N/A	N/A	N/A
VP1599	NP_797978.1	N/A	N/A	N/A	N/A
VP1600	NP_797980.1	N/A	N/A	N/A	N/A
VP1601	NP_797979.1	COG0167	F	Nucleotide transport and metabolism	1
VP1602	NP_797981.1	COG2902	E	Amino acid transport and metabolism	1
VP1603	NP_797982.1	N/A	N/A	N/A	N/A
VP1604	NP_797983.2	COG0308	E	Amino acid transport and metabolism	1
VP1605	NP_797984.1	N/A	N/A	N/A	N/A
VP1606	NP_797985.1	COG0793	M	Cell wall/membrane/envelope biogenesis	1
VP1607	NP_797986.1	COG3109	T	Signal transduction mechanisms	1
VP1608	NP_797987.1	COG1956	T	Signal transduction mechanisms	1
VP1609	NP_797988.1	COG1132	V	Defense mechanisms	1
VP1610	NP_797989.1	COG2995	S	Function unknown	1
VP1611	NP_797990.1	COG3008	R	General function prediction only	1
VP1612	NP_797991.1	COG0144	J	Translation, ribosomal structure and biogenesis	1
VP1612	NP_797991.1	COG3270	S	Function unknown	1
VP1613	NP_797992.1	COG2996	S	Function unknown	1
VP1614	NP_797993.1	N/A	N/A	N/A	N/A
VP1615	NP_797994.1	N/A	N/A	N/A	N/A
VP1616	NP_797995.1	COG0722	E	Amino acid transport and metabolism	1
VP1617	NP_797996.1	COG1666	S	Function unknown	1
VP1618	NP_797997.1	N/A	N/A	N/A	N/A
VP1619	NP_797998.1	COG1648	H	Coenzyme transport and metabolism	1
VP1619	NP_797998.1	COG0007	H	Coenzyme transport and metabolism	1
VP1620	NP_797999.1	COG0834	ET	Multiple classes	2
VP1621	NP_798000.1	COG4597	E	Amino acid transport and metabolism	1
VP1622	NP_798001.1	COG0765	E	Amino acid transport and metabolism	1
VP1623	NP_798002.1	COG1126	E	Amino acid transport and metabolism	1
VP1624	NP_798003.1	COG0670	R	General function prediction only	1
VP1625	NP_798004.1	N/A	N/A	N/A	N/A
VP1626	NP_798005.1	COG2920	P	Inorganic ion transport and metabolism	1
VP1627	NP_798006.1	COG1254	C	Energy production and conversion	1
VP1628	NP_798007.1	COG0840	NT	Multiple classes	2
VP1629	NP_798008.1	COG1092	R	General function prediction only	1
VP1630	NP_798009.1	N/A	N/A	N/A	N/A
VP1631	NP_798010.1	COG1538	MU	Multiple classes	2
VP1632	NP_798011.1	COG2885	M	Cell wall/membrane/envelope biogenesis	1
VP1633	NP_798012.1	COG1240	H	Coenzyme transport and metabolism	1
VP1634	NP_798013.1	COG1538	MU	Multiple classes	2
VP1635	NP_798014.1	COG2885	M	Cell wall/membrane/envelope biogenesis	1
VP1636	NP_798015.1	N/A	N/A	N/A	N/A
VP1637	NP_798016.1	COG2199	T	Signal transduction mechanisms	1
VP1638	NP_798017.1	COG0603	R	General function prediction only	1
VP1639	NP_798018.1	COG0602	O	Posttranslational modification, protein turnover, chaperones	1
VP1640	NP_798019.1	COG0561	R	General function prediction only	1
VP1641	NP_798020.1	COG0494	LR	Multiple classes	2
VP1642	NP_798021.1	COG5640	O	Posttranslational modification, protein turnover, chaperones	1
VP1643	NP_798022.1	COG0456	R	General function prediction only	1
VP1644	NP_798023.1	COG0365	I	Lipid transport and metabolism	1
VP1645	NP_798024.1	COG2828	S	Function unknown	1
VP1646	NP_798025.1	COG1048	C	Energy production and conversion	1
VP1647	NP_798026.1	COG0372	C	Energy production and conversion	1
VP1648	NP_798027.1	COG2513	G	Carbohydrate transport and metabolism	1
VP1649	NP_798028.1	COG1802	K	Transcription	1
VP1650	NP_798029.1	COG3791	S	Function unknown	1
VP1651	NP_798030.1	COG3181	S	Function unknown	1
VP1652	NP_798031.1	N/A	N/A	N/A	N/A
VP1653	NP_798032.1	COG3333	S	Function unknown	1
VP1654	NP_798033.1	COG0730	R	General function prediction only	1
VP1655	NP_798034.1	COG2358	R	General function prediction only	1
VP1656	NP_798035.1	N/A	N/A	N/A	N/A
VP1657	NP_798036.1	COG5613	S	Function unknown	1
VP1658	NP_798037.1	COG5010	U	Intracellular trafficking, secretion, and vesicular transport	1
VP1659	NP_798038.1	N/A	N/A	N/A	N/A
VP1660	NP_798039.1	N/A	N/A	N/A	N/A
VP1661	NP_798040.1	N/A	N/A	N/A	N/A
VP1662	NP_798041.1	COG4789	U	Intracellular trafficking, secretion, and vesicular transport	1
VP1663	NP_798042.1	COG4783	R	General function prediction only	1
VP1664	NP_798043.1	N/A	N/A	N/A	N/A
VP1665	NP_798044.1	N/A	N/A	N/A	N/A
VP1666	NP_798045.1	N/A	N/A	N/A	N/A
VP1667	NP_798046.1	N/A	N/A	N/A	N/A
VP1668	NP_798047.1	COG1157	NU	Multiple classes	2
VP1669	NP_798048.1	N/A	N/A	N/A	N/A
VP1670	NP_798049.1	N/A	N/A	N/A	N/A
VP1671	NP_798050.1	COG1886	NU	Multiple classes	2
VP1672	NP_798051.1	COG4790	U	Intracellular trafficking, secretion, and vesicular transport	1
VP1673	NP_798052.1	COG4794	U	Intracellular trafficking, secretion, and vesicular transport	1
VP1674	NP_798053.1	COG4791	U	Intracellular trafficking, secretion, and vesicular transport	1
VP1675	NP_798054.1	COG4792	U	Intracellular trafficking, secretion, and vesicular transport	1
VP1676	NP_798055.1	COG0583	K	Transcription	1
VP1677	NP_798056.1	COG1073	R	General function prediction only	1
VP1678	NP_798057.1	COG1073	R	General function prediction only	1
VP1679	NP_798058.1	COG0716	C	Energy production and conversion	1
VP1680	NP_798059.1	N/A	N/A	N/A	N/A
VP1681	NP_798061.1	N/A	N/A	N/A	N/A
VP1682	NP_798060.1	N/A	N/A	N/A	N/A
VP1683	NP_798062.1	N/A	N/A	N/A	N/A
VP1684	NP_798063.1	N/A	N/A	N/A	N/A
VP1685	NP_798064.1	N/A	N/A	N/A	N/A
VP1686	NP_798065.1	N/A	N/A	N/A	N/A
VP1687	NP_798066.1	N/A	N/A	N/A	N/A
VP1688	NP_798067.1	COG1317	NU	Multiple classes	2
VP1689	NP_798068.1	N/A	N/A	N/A	N/A
VP1690	NP_798069.1	COG4669	U	Intracellular trafficking, secretion, and vesicular transport	1
VP1691	NP_798070.1	N/A	N/A	N/A	N/A
VP1692	NP_798071.1	N/A	N/A	N/A	N/A
VP1693	NP_798072.1	N/A	N/A	N/A	N/A
VP1694	NP_798073.1	N/A	N/A	N/A	N/A
VP1695	NP_798074.1	N/A	N/A	N/A	N/A
VP1696	NP_798075.1	COG1450	NU	Multiple classes	2
VP1697	NP_798076.1	N/A	N/A	N/A	N/A
VP1698	NP_798077.1	N/A	N/A	N/A	N/A
VP1699	NP_798078.1	COG2207	K	Transcription	1
VP1700	NP_798079.1	N/A	N/A	N/A	N/A
VP1701	NP_798080.1	N/A	N/A	N/A	N/A
VP1702	NP_798081.1	N/A	N/A	N/A	N/A
VP1703	NP_798082.1	COG1012	C	Energy production and conversion	1
VP1704	NP_798083.1	COG3284	QK	Multiple classes	2
VP1705	NP_798084.1	N/A	N/A	N/A	N/A
VP1706	NP_798085.1	N/A	N/A	N/A	N/A
VP1707	NP_798086.1	N/A	N/A	N/A	N/A
VP1708	NP_798087.1	COG0362	G	Carbohydrate transport and metabolism	1
VP1709	NP_798088.1	COG0363	G	Carbohydrate transport and metabolism	1
VP1710	NP_798089.1	COG0364	G	Carbohydrate transport and metabolism	1
VP1711	NP_798090.1	COG4565	KT	Multiple classes	2
VP1712	NP_798091.1	COG3290	T	Signal transduction mechanisms	1
VP1713	NP_798092.1	COG1538	MU	Multiple classes	2
VP1714	NP_798093.1	COG1566	V	Defense mechanisms	1
VP1715	NP_798095.1	COG0842	V	Defense mechanisms	1
VP1716	NP_798094.1	N/A	N/A	N/A	N/A
VP1717	NP_798096.1	COG0842	V	Defense mechanisms	1
VP1718	NP_798097.1	COG1858	P	Inorganic ion transport and metabolism	1
VP1719	NP_798098.1	COG0527	E	Amino acid transport and metabolism	1
VP1720	NP_798099.1	COG0662	G	Carbohydrate transport and metabolism	1
VP1721	NP_798100.1	COG0160	E	Amino acid transport and metabolism	1
VP1722	NP_798101.1	COG0456	R	General function prediction only	1
VP1723	NP_798102.1	COG1292	M	Cell wall/membrane/envelope biogenesis	1
VP1724	NP_798103.1	COG0847	L	Replication, recombination and repair	1
VP1725	NP_798104.1	COG2905	T	Signal transduction mechanisms	1
VP1726	NP_798105.1	COG4175	E	Amino acid transport and metabolism	1
VP1727	NP_798106.1	COG4176	E	Amino acid transport and metabolism	1
VP1728	NP_798107.1	COG2113	E	Amino acid transport and metabolism	1
VP1729	NP_798108.1	N/A	N/A	N/A	N/A
VP1730	NP_798109.1	COG1022	I	Lipid transport and metabolism	1
VP1731	NP_798110.1	N/A	N/A	N/A	N/A
VP1732	NP_798111.1	COG0300	R	General function prediction only	1
VP1733	NP_798112.1	COG3063	NU	Multiple classes	2
VP1734	NP_798113.1	COG0745	TK	Multiple classes	2
VP1735	NP_798114.1	COG0642	T	Signal transduction mechanisms	1
VP1736	NP_798115.1	COG1368	M	Cell wall/membrane/envelope biogenesis	1
VP1737	NP_798116.1	N/A	N/A	N/A	N/A
VP1738	NP_798117.1	N/A	N/A	N/A	N/A
VP1739	NP_798118.1	N/A	N/A	N/A	N/A
VP1740	NP_798119.1	N/A	N/A	N/A	N/A
VP1741	NP_798120.1	COG1115	E	Amino acid transport and metabolism	1
VP1742	NP_798121.1	N/A	N/A	N/A	N/A
VP1743	NP_798122.1	COG1280	E	Amino acid transport and metabolism	1
VP1744	NP_798123.1	COG2317	E	Amino acid transport and metabolism	1
VP1745	NP_798124.1	COG1560	M	Cell wall/membrane/envelope biogenesis	1
VP1746	NP_798125.1	N/A	N/A	N/A	N/A
VP1747	NP_798126.1	COG0531	E	Amino acid transport and metabolism	1
VP1748	NP_798127.1	N/A	N/A	N/A	N/A
VP1750	NP_798129.1	N/A	N/A	N/A	N/A
VP1751	NP_798130.1	COG1897	E	Amino acid transport and metabolism	1
VP1752	NP_798131.1	COG3063	NU	Multiple classes	2
VP1753	NP_798132.1	COG3221	P	Inorganic ion transport and metabolism	1
VP1754	NP_798133.1	COG5001	T	Signal transduction mechanisms	1
VP1755	NP_798134.1	COG0642	T	Signal transduction mechanisms	1
VP1755	NP_798134.1	COG0784	T	Signal transduction mechanisms	1
VP1755	NP_798134.1	COG4565	KT	Multiple classes	2
VP1756	NP_798135.1	N/A	N/A	N/A	N/A
VP1757	NP_798136.1	N/A	N/A	N/A	N/A
VP1758	NP_798137.1	COG0110	R	General function prediction only	1
VP1759	NP_798138.1	N/A	N/A	N/A	N/A
VP1760	NP_798139.1	COG1437	F	Nucleotide transport and metabolism	1
VP1761	NP_798140.1	COG4539	S	Function unknown	1
VP1762	NP_798141.1	COG2315	S	Function unknown	1
VP1763	NP_798142.1	COG1846	K	Transcription	1
VP1764	NP_798143.1	N/A	N/A	N/A	N/A
VP1765	NP_798144.1	COG2207	K	Transcription	1
VP1766	NP_798145.1	COG2872	R	General function prediction only	1
VP1767	NP_798146.1	N/A	N/A	N/A	N/A
VP1768	NP_798147.1	COG4943	T	Signal transduction mechanisms	1
VP1769	NP_798148.1	N/A	N/A	N/A	N/A
VP1770	NP_798149.1	COG1227	C	Energy production and conversion	1
VP1771	NP_798150.1	COG0160	E	Amino acid transport and metabolism	1
VP1772	NP_798151.1	COG1012	C	Energy production and conversion	1
VP1773	NP_798152.1	COG2957	E	Amino acid transport and metabolism	1
VP1774	NP_798153.1	COG0388	R	General function prediction only	1
VP1775	NP_798154.1	COG0665	E	Amino acid transport and metabolism	1
VP1776	NP_798155.1	COG1012	C	Energy production and conversion	1
VP1777	NP_798156.1	COG1012	C	Energy production and conversion	1
VP1778	NP_798157.1	COG1476	K	Transcription	1
VP1778	NP_798157.1	COG0662	G	Carbohydrate transport and metabolism	1
VP1779	NP_798158.1	COG2071	R	General function prediction only	1
VP1780	NP_798159.1	N/A	N/A	N/A	N/A
VP1781	NP_798160.1	COG0174	E	Amino acid transport and metabolism	1
VP1782	NP_798161.1	COG1757	C	Energy production and conversion	1
VP1783	NP_798162.1	N/A	N/A	N/A	N/A
VP1784	NP_798163.1	N/A	N/A	N/A	N/A
VP1785	NP_798164.1	N/A	N/A	N/A	N/A
VP1786	NP_798165.1	N/A	N/A	N/A	N/A
VP1787	NP_798166.1	COG2801	L	Replication, recombination and repair	1
VP1788	NP_798167.1	N/A	N/A	N/A	N/A
VP1789	NP_798168.1	COG1278	K	Transcription	1
VP1790	NP_798169.1	COG3791	S	Function unknown	1
VP1791	NP_798170.1	N/A	N/A	N/A	N/A
VP1792	NP_798171.1	N/A	N/A	N/A	N/A
VP1793	NP_798172.1	N/A	N/A	N/A	N/A
VP1794	NP_798173.1	COG0456	R	General function prediction only	1
VP1795	NP_798174.1	N/A	N/A	N/A	N/A
VP1796	NP_798175.1	N/A	N/A	N/A	N/A
VP1797	NP_798176.1	COG0251	J	Translation, ribosomal structure and biogenesis	1
VP1798	NP_798177.1	COG3324	R	General function prediction only	1
VP1799	NP_798178.1	N/A	N/A	N/A	N/A
VP1800	NP_798179.1	N/A	N/A	N/A	N/A
VP1801	NP_798180.1	N/A	N/A	N/A	N/A
VP1802	NP_798181.1	N/A	N/A	N/A	N/A
VP1803	NP_798182.1	N/A	N/A	N/A	N/A
VP1804	NP_798183.1	N/A	N/A	N/A	N/A
VP1805	NP_798184.1	N/A	N/A	N/A	N/A
VP1806	NP_798185.1	N/A	N/A	N/A	N/A
VP1807	NP_798186.1	COG1765	O	Posttranslational modification, protein turnover, chaperones	1
VP1808	NP_798187.1	COG4783	R	General function prediction only	1
VP1809	NP_798188.1	N/A	N/A	N/A	N/A
VP1810	NP_798189.1	N/A	N/A	N/A	N/A
VP1811	NP_798190.1	N/A	N/A	N/A	N/A
VP1812	NP_798191.1	N/A	N/A	N/A	N/A
VP1813	NP_798192.1	N/A	N/A	N/A	N/A
VP1814	NP_798193.1	N/A	N/A	N/A	N/A
VP1815	NP_798194.1	N/A	N/A	N/A	N/A
VP1816	NP_798195.1	COG0537	FGR	Multiple classes	3
VP1817	NP_798196.1	N/A	N/A	N/A	N/A
VP1818	NP_798197.1	N/A	N/A	N/A	N/A
VP1819	NP_798198.1	COG0810	M	Cell wall/membrane/envelope biogenesis	1
VP1820	NP_798199.1	COG4115	S	Function unknown	1
VP1821	NP_798200.1	COG2161	D	Cell cycle control, cell division, chromosome partitioning	1
VP1822	NP_798201.1	N/A	N/A	N/A	N/A
VP1823	NP_798202.1	N/A	N/A	N/A	N/A
VP1824	NP_798203.1	N/A	N/A	N/A	N/A
VP1825	NP_798204.1	COG3620	K	Transcription	1
VP1826	NP_798205.1	COG1502	I	Lipid transport and metabolism	1
VP1827	NP_798206.1	COG1670	J	Translation, ribosomal structure and biogenesis	1
VP1828	NP_798207.1	N/A	N/A	N/A	N/A
VP1829	NP_798208.1	N/A	N/A	N/A	N/A
VP1830	NP_798209.1	COG3668	R	General function prediction only	1
VP1831	NP_798210.1	COG1694	R	General function prediction only	1
VP1832	NP_798211.1	COG1670	J	Translation, ribosomal structure and biogenesis	1
VP1833	NP_798212.1	N/A	N/A	N/A	N/A
VP1834	NP_798213.1	COG1694	R	General function prediction only	1
VP1835	NP_798214.1	N/A	N/A	N/A	N/A
VP1836	NP_798215.1	N/A	N/A	N/A	N/A
VP1837	NP_798216.1	N/A	N/A	N/A	N/A
VP1838	NP_798217.1	N/A	N/A	N/A	N/A
VP1839	NP_798218.1	N/A	N/A	N/A	N/A
VP1840	NP_798219.1	N/A	N/A	N/A	N/A
VP1841	NP_798220.1	N/A	N/A	N/A	N/A
VP1842	NP_798221.1	N/A	N/A	N/A	N/A
VP1843	NP_798222.1	COG3668	R	General function prediction only	1
VP1844	NP_798223.1	N/A	N/A	N/A	N/A
VP1845	NP_798224.1	N/A	N/A	N/A	N/A
VP1846	NP_798225.1	N/A	N/A	N/A	N/A
VP1847	NP_798226.1	COG3755	S	Function unknown	1
VP1848	NP_798227.1	N/A	N/A	N/A	N/A
VP1849	NP_798228.1	N/A	N/A	N/A	N/A
VP1850	NP_798229.1	COG0456	R	General function prediction only	1
VP1851	NP_798230.1	N/A	N/A	N/A	N/A
VP1852	NP_798231.1	N/A	N/A	N/A	N/A
VP1853	NP_798232.1	N/A	N/A	N/A	N/A
VP1854	NP_798233.1	N/A	N/A	N/A	N/A
VP1855	NP_798234.1	N/A	N/A	N/A	N/A
VP1856	NP_798235.1	N/A	N/A	N/A	N/A
VP1857	NP_798236.1	N/A	N/A	N/A	N/A
VP1858	NP_798237.1	N/A	N/A	N/A	N/A
VP1859	NP_798238.1	N/A	N/A	N/A	N/A
VP1860	NP_798239.1	COG4283	S	Function unknown	1
VP1861	NP_798240.1	COG0456	R	General function prediction only	1
VP1862	NP_798241.1	COG1280	E	Amino acid transport and metabolism	1
VP1863	NP_798243.1	N/A	N/A	N/A	N/A
VP1864	NP_798242.1	COG0346	E	Amino acid transport and metabolism	1
VP1865	NP_798244.1	COG4974	L	Replication, recombination and repair	1
VP1866	NP_798245.1	N/A	N/A	N/A	N/A
VP1867	NP_798246.1	COG1896	R	General function prediction only	1
VP1868	NP_798247.1	COG1670	J	Translation, ribosomal structure and biogenesis	1
VP1869	NP_798248.1	COG3283	KE	Multiple classes	2
VP1870	NP_798249.1	COG3768	S	Function unknown	1
VP1871	NP_798250.1	COG3106	R	General function prediction only	1
VP1872	NP_798251.1	N/A	N/A	N/A	N/A
VP1873	NP_798252.1	COG1951	C	Energy production and conversion	1
VP1873	NP_798252.1	COG1838	C	Energy production and conversion	1
VP1874	NP_798253.1	N/A	N/A	N/A	N/A
VP1875	NP_798254.1	COG0147	EH	Multiple classes	2
VP1876	NP_798255.1	COG0642	T	Signal transduction mechanisms	1
VP1876	NP_798255.1	COG0784	T	Signal transduction mechanisms	1
VP1877	NP_798256.1	N/A	N/A	N/A	N/A
VP1878	NP_798257.1	COG0494	LR	Multiple classes	2
VP1879	NP_798258.1	COG0814	E	Amino acid transport and metabolism	1
VP1880	NP_798259.1	COG1760	E	Amino acid transport and metabolism	1
VP1881	NP_798260.1	COG2200	T	Signal transduction mechanisms	1
VP1882	NP_798261.1	N/A	N/A	N/A	N/A
VP1883	NP_798262.1	COG0720	H	Coenzyme transport and metabolism	1
VP1884	NP_798263.1	N/A	N/A	N/A	N/A
VP1885	NP_798264.1	N/A	N/A	N/A	N/A
VP1886	NP_798265.1	N/A	N/A	N/A	N/A
VP1887	NP_798266.1	N/A	N/A	N/A	N/A
VP1888	NP_798267.1	N/A	N/A	N/A	N/A
VP1889	NP_798268.1	COG1278	K	Transcription	1
VP1890	NP_798269.1	COG0557	K	Transcription	1
VP1891	NP_798270.1	N/A	N/A	N/A	N/A
VP1892	NP_798271.1	COG0840	NT	Multiple classes	2
VP1893	NP_798272.1	COG0017	J	Translation, ribosomal structure and biogenesis	1
VP1894	NP_798273.1	N/A	N/A	N/A	N/A
VP1895	NP_798275.1	N/A	N/A	N/A	N/A
VP1896	NP_798274.1	COG1167	KE	Multiple classes	2
VP1897	NP_798276.1	N/A	N/A	N/A	N/A
VP1898	NP_798277.1	N/A	N/A	N/A	N/A
VP1899	NP_798278.1	N/A	N/A	N/A	N/A
VP1900	NP_798279.2	COG1448	E	Amino acid transport and metabolism	1
VP1901	NP_798280.1	COG3637	M	Cell wall/membrane/envelope biogenesis	1
VP1902	NP_798281.1	COG2905	T	Signal transduction mechanisms	1
VP1903	NP_798282.1	COG0847	L	Replication, recombination and repair	1
VP1904	NP_798283.1	COG0840	NT	Multiple classes	2
VP1905	NP_798284.1	COG1292	M	Cell wall/membrane/envelope biogenesis	1
VP1906	NP_798285.1	COG1846	K	Transcription	1
VP1907	NP_798286.1	COG2197	TK	Multiple classes	2
VP1908	NP_798287.1	COG4564	T	Signal transduction mechanisms	1
VP1909	NP_798288.1	COG4664	Q	Secondary metabolites biosynthesis, transport and catabolism	1
VP1910	NP_798289.1	COG4665	Q	Secondary metabolites biosynthesis, transport and catabolism	1
VP1911	NP_798290.1	COG4663	Q	Secondary metabolites biosynthesis, transport and catabolism	1
VP1912	NP_798291.1	N/A	N/A	N/A	N/A
VP1913	NP_798292.1	N/A	N/A	N/A	N/A
VP1914	NP_798293.1	COG0491	R	General function prediction only	1
VP1915	NP_798294.1	COG3108	S	Function unknown	1
VP1916	NP_798295.1	COG2989	S	Function unknown	1
VP1917	NP_798296.1	COG3490	S	Function unknown	1
VP1918	NP_798297.1	COG3489	R	General function prediction only	1
VP1919	NP_798298.1	COG3488	C	Energy production and conversion	1
VP1920	NP_798299.1	COG3487	P	Inorganic ion transport and metabolism	1
VP1921	NP_798300.1	COG0807	H	Coenzyme transport and metabolism	1
VP1922	NP_798301.1	N/A	N/A	N/A	N/A
VP1923	NP_798302.1	COG3088	O	Posttranslational modification, protein turnover, chaperones	1
VP1924	NP_798303.1	COG0526	OC	Multiple classes	2
VP1925	NP_798304.1	COG1138	O	Posttranslational modification, protein turnover, chaperones	1
VP1926	NP_798305.1	COG3301	P	Inorganic ion transport and metabolism	1
VP1927	NP_798306.1	COG0437	C	Energy production and conversion	1
VP1928	NP_798307.1	COG3303	P	Inorganic ion transport and metabolism	1
VP1929	NP_798308.1	COG3303	P	Inorganic ion transport and metabolism	1
VP1930	NP_798309.1	N/A	N/A	N/A	N/A
VP1931	NP_798310.1	COG4235	O	Posttranslational modification, protein turnover, chaperones	1
[truncated: 3,024 more rows]
