# Supplementary material for: Unsupervised Learning Approach for Comparing Multiple Transposon Insertion Sequencing Studies
Source: mSphere. 2019 Feb 20;4(1):e00031-19. doi: 10.1128/mSphere.00031-19 (PMC6382967; doi:10.1128/mSphere.00031-19)
Supplement: TABLE S3 [file mSphere.00031-19-st003.xlsx]

## Sheet: Legend
An unsupervised learning approach for comparing multiple transposon-insertion sequencing studies
Table S3	Gene-level principal component analysis scores for core vibrio genes analyzed
Sheets
	Locus Tags	Column A	core vibrio	assigned locus tag for core vibrio gene set
		Column B	core Vibrio cholerae	assigned locus tag for core v. cholerae gene set
		Column C	V. parahaemolytics	locus tag for V. parahaemolyticus strain RIMD 2210633, from NCBI RefSeq
		Column D	V. cholerae N16961 (C6706)	locus tag for V. cholerae C6706, , from NCBI RefSeq
		Column E	V. cholerae KW3 (H1)	locus tag for V. cholerae H1, from NCBI RefSeq
	Gene-level principal component scores	Column F	PC1	Gene-level weighted PCA principal component 1 score per gene
		Column G	PC2	Gene-level weighted PCA principal component 2 score per gene
		Column H	PC3	Gene-level weighted PCA principal component 3 score per gene
		Column I	PC4	Gene-level weighted PCA principal component 4 score per gene
		Column J	PC5	Gene-level weighted PCA principal component 5 score per gene
		Column K	PC6	Gene-level weighted PCA principal component 6 score per gene
		Column L	PC7	Gene-level weighted PCA principal component 7 score per gene
		Column M	PC8	Gene-level weighted PCA principal component 8 score per gene
		Column N	PC9	Gene-level weighted PCA principal component 9 score per gene
		Column O	PC10	Gene-level weighted PCA principal component 10 score per gene
		Column P	PC11	Gene-level weighted PCA principal component 11 score per gene

## Sheet: gene-level pca pc scores
Locus Tags					Gene-level principal component scores
core vibrio	core Vibrio cholerae	V. parahaemolytics	V. cholerae N16961 (C6706)	V. cholerae KW3 (H1)	PC1	PC2	PC3	PC4	PC5	PC6	PC7	PC8	PC9	PC10	PC11
'vibrio_0001'	'cholerae_0002'	'VP0001'	'VC0002'	'N900_RS00010'	-76.244	-1311.09	-1772.89	-504.503	406.725	-633.624	383.519	-122.998	-1179.71	-367.249	445.108
'vibrio_0002'	'cholerae_0003'	'VP0002'	'VC0003'	'N900_RS00015'	-1758.4	-1995.3	506.447	-27.8503	1637.3	-137.363	-381.346	697.196	-470.458	-328.47	-4.20027
'vibrio_0003'	'cholerae_0004'	'VP0003'	'VC0004'	'N900_RS00020'	-690.411	-630.686	-590.488	304.155	699.27	523.649	-914.621	572.963	-1148.77	109.885	-11.6717
'vibrio_0004'	'cholerae_0006'	'VP0004'	'VC0006'	'N900_RS00030'	-1049.62	-1175.45	-1232.65	101.634	-486.272	593.664	425.055	760.151	-161.656	-32.2938	46.5918
'vibrio_0006'	'cholerae_0008'	'VP0006'	'VC0008'	'N900_RS00040'	707.129	833.493	-91.8555	127.52	114.246	49.2016	13.6944	47.8328	-116.19	-34.235	71.4476
'vibrio_0007'	'cholerae_0009'	'VP0007'	'VC0009'	'N900_RS00045'	710.6	804.546	-102.028	79.2243	-185.705	3.49272	10.1793	-39.4224	-72.9499	6.08534	24.6343
'vibrio_0008'	'cholerae_0010'	'VP0008'	'VC0010'	'N900_RS00050'	1115.94	707.569	155.584	-149.357	-131.615	-9.7553	-359.685	-104.397	68.8795	83.0608	2.41899
'vibrio_0009'	'cholerae_0011'	'VP0011'	'VC0012'	'N900_RS00055'	1048.46	2216.37	-1099.6	-641.022	383.153	1203.41	217.458	-685.062	-901.599	-274.136	196.596
'vibrio_0010'	'cholerae_0012'	'VP0012'	'VC0013'	'N900_RS00060'	2060.16	-1200	441.132	91.1049	529.513	266.983	83.8464	-647.303	-955.131	-97.6893	-379.52
'vibrio_0011'	'cholerae_0013'	'VP0013'	'VC0014'	'N900_RS00065'	680.354	-350.111	33.4005	-336.54	-2.73839	216.169	44.6384	17.8956	-219.665	-216.369	-45.9795
'vibrio_0012'	'cholerae_0014'	'VP0014'	'VC0015'	'N900_RS00070'	-28.7027	-660.829	-494.279	-123.424	-300.723	564.339	-10.4511	105.669	-103.925	-666.507	291.82
'vibrio_0013'	'cholerae_0016'	'VP0017'	'VC0017'	'N900_RS00080'	639.638	616.264	-236.086	293.908	112.939	581.741	-191.698	518.295	-888.402	-108.869	-109.034
'vibrio_0014'	'cholerae_0017'	'VP0018'	'VC0018'	'N900_RS00085'	696.311	704.089	-107.816	2.0012	-164.092	73.3974	-98.0491	-86.8421	-119.496	-53.9948	-32.5241
'vibrio_0015'	'cholerae_0018'	'VP0019'	'VC0019'	'N900_RS00090'	975.756	341.647	-185.478	16.5446	-38.4201	115.762	-87.9424	-43.0121	33.214	-37.3752	-29.9831
'vibrio_0017'	'cholerae_0020'	'VP0022'	'VC0021'	'N900_RS00100'	211.073	-507.782	-64.2912	556.86	-513.949	-728.825	603.47	-1443.06	-297.763	-14.6544	-94.5701
'vibrio_0018'	'cholerae_0021'	'VP0023'	'VC0022'	'N900_RS00105'	592.115	-130.917	497.428	-40.0328	321.412	-154.061	69.2375	-177.587	138.842	-182.047	103.677
'vibrio_0019'	'cholerae_0022'	'VP0024'	'VC0023'	'N900_RS00110'	446.137	855.246	-135.227	239.595	-181.86	144.305	-259.434	122.946	-28.6101	153.104	-124.993
'vibrio_0021'	'cholerae_0024'	'VP0026'	'VC0025'	'N900_RS00120'	913.479	580.581	475.039	-124.564	49.1917	119.235	-49.984	-118.104	-124.012	62.6854	-43.3872
'vibrio_0022'	'cholerae_0025'	'VP0028'	'VC0026'	'N900_RS00125'	955.249	698.978	-216.541	54.9175	-7.34294	-9.23167	-229.088	-22.6212	23.3997	-48.6956	-138.358
'vibrio_0023'	'cholerae_0026'	'VP3062'	'VC0027'	'N900_RS00130'	812.293	148.664	-169.343	101.571	-94.0991	97.2558	-299.932	156.652	-227.867	24.3563	68.7107
'vibrio_0024'	'cholerae_0027'	'VP3061'	'VC0028'	'N900_RS00135'	873.348	139.781	147.999	81.1557	-14.5979	1.30468	-301.873	46.5944	-280.211	44.5899	19.3339
'vibrio_0025'	'cholerae_0028'	'VP3060'	'VC0029'	'N900_RS00140'	1062.48	768.74	32.6433	-87.3079	3.43505	108.468	-219.378	-24.9536	-20.4373	-15.4755	-1.82901
'vibrio_0026'	'cholerae_0029'	'VP3059'	'VC0030'	'N900_RS00145'	868.7	505.353	246.048	93.8637	15.2475	-84.2389	-313.683	45.7841	60.2093	1.62135	131.789
'vibrio_0027'	'cholerae_0030'	'VP3058'	'VC0031'	'N900_RS00150'	718.886	-73.0375	46.3941	218.102	-45.6628	142.794	-443.513	136.832	-202.687	-6.24371	-4.49177
'vibrio_0028'	'cholerae_0031'	'VP3057'	'VC0032'	'N900_RS00155'	844.571	593.103	-352.642	160.588	11.4337	42.4741	-42.3244	60.725	-127.322	-90.9271	-32.0533
'vibrio_0029'	'cholerae_0032'	'VP3055'	'VC0033'	'N900_RS00160'	887.871	603.574	68.4653	48.384	10.9723	-161.271	-63.8497	115.009	-127.872	-77.7242	-94.3279
'vibrio_0030'	'cholerae_0034'	'VP3053'	'VC0035'	'N900_RS00170'	1190.74	491.021	-106.832	-102.752	-132.896	-27.5092	-258.506	-82.5772	-116.138	-28.5593	-17.5531
'vibrio_0031'	'cholerae_0035'	'VP3052'	'VC0036'	'N900_RS00175'	-2031.86	513.602	806.297	-537.579	-744.695	63.7223	-70.5662	56.3337	146.696	-129.207	24.9104
'vibrio_0032'	'cholerae_0036'	'VP3051'	'VC0037'	'N900_RS00180'	1155.18	358.109	148.668	-39.2837	78.2571	220.342	-487.031	144.934	-64.1961	-14.7227	-191.999
'vibrio_0033'	'cholerae_0037'	'VP3050'	'VC0038'	'N900_RS00185'	857.099	1255.4	72.9089	193.654	-99.9153	-441.873	-416.777	-530.077	268.524	-53.0141	13.4857
'vibrio_0034'	'cholerae_0038'	'VP3049'	'VC0039'	'N900_RS00190'	551.41	598.508	-111.462	266.672	155.734	126.592	55.2806	108.976	-95.0913	-21.6047	67.8574
'vibrio_0035'	'cholerae_0039'	'VP3048'	'VC0040'	'N900_RS00195'	786.393	715.329	-113.865	155.07	188.205	109.579	-67.8672	99.5058	-10.164	38.7095	244.839
'vibrio_0036'	'cholerae_0041'	'VP3046'	'VC0042'	'N900_RS00205'	929.371	-21.8645	225.471	-61.5261	97.0035	129.098	-462.966	195.975	-63.2179	112.042	42.9997
'vibrio_0037'	'cholerae_0042'	'VP3045'	'VC0043'	'N900_RS00210'	287.147	-1657.95	-857.412	676.637	-123.12	-46.8919	-135.423	136.538	-843.373	141.091	-155.878
'vibrio_0038'	'cholerae_0043'	'VP3044'	'VC0044'	'N900_RS00215'	793.244	572.289	-203.505	-54.3592	32.8944	-17.7632	-69.4098	-57.0555	34.5762	14.2001	1.0972
'vibrio_0039'	'cholerae_0044'	'VP3043'	'VC0045'	'N900_RS00220'	1480.2	1692.78	-174.779	-504.9	434.762	-810.799	290.084	-180.24	-645.349	-90.5907	75.8828
'vibrio_0040'	'cholerae_0045'	'VP3042'	'VC0046'	'N900_RS00225'	-112.069	287.942	91.3353	101.131	-110.232	-291.839	-122.409	109.704	-130.788	-322.82	317.157
'vibrio_0041'	'cholerae_0046'	'VP3041'	'VC0047'	'N900_RS00230'	778.135	620.467	-212.295	113.655	-78.744	28.2478	-155.572	-28.8953	103.19	54.257	151.453
'vibrio_0042'	'cholerae_0047'	'VP3040'	'VC0048'	'N900_RS00235'	1107.04	485.939	-105.354	81.6536	47.9968	-28.6249	-67.6086	-27.4201	-9.99545	-53.9393	-6.22897
'vibrio_0043'	'cholerae_0048'	'VP3039'	'VC0049'	'N900_RS00240'	782.035	223.462	136.867	-129.052	42.3686	-7.26535	-304.972	-69.0199	114.632	-38.8115	-38.4812
'vibrio_0044'	'cholerae_0049'	'VP3038'	'VC0050'	'N900_RS00245'	991.42	453.724	43.6469	64.186	-90.9294	-155.737	-261.002	57.4765	2.41419	-81.398	-21.7584
'vibrio_0045'	'cholerae_0050'	'VP3037'	'VC0051'	'N900_RS00250'	-3017.86	-404.791	-66.1287	10.2545	-257.939	-108.189	-192.419	-88.1371	-443.008	-161.727	-92.2188
'vibrio_0046'	'cholerae_0051'	'VP3036'	'VC0052'	'N900_RS00255'	-9349.81	201.282	533.696	1269.39	307.862	308.637	359.694	-195.786	448.93	-142.536	-251.532
'vibrio_0048'	'cholerae_0053'	'VP3034'	'VC0055'	'N900_RS00265'	3289.1	-1744.93	116.411	-1587.49	-1221.82	-1465.7	255.289	-373.03	524.433	-249.652	-5.3695
'vibrio_0049'	'cholerae_0054'	'VP3033'	'VC0056'	'N900_RS00270'	-3896.2	-1452.15	-902.952	-169.31	-393.843	-216.643	-463.732	-357.082	329.245	-32.5944	-99.995
'vibrio_0050'	'cholerae_0055'	'VP3032'	'VC0057'	'N900_RS00275'	617.134	557.462	-589.685	231.687	-231.51	-39.3112	123.683	83.4029	-25.384	-79.3636	62.9077
'vibrio_0051'	'cholerae_0056'	'VP3031'	'VC0058'	'N900_RS00280'	1123.95	836.951	141.663	-90.2343	-159.684	75.5217	-156.782	-159.787	67.9111	-69.0544	-9.4603
'vibrio_0052'	'cholerae_0058'	'VP3028'	'VC0060'	'N900_RS00320'	178.078	662.41	-336.992	-143.832	-394.992	245.157	-270.715	69.9653	208.969	68.3653	118.131
'vibrio_0053'	'cholerae_0059'	'VP3027'	'VC0061'	'N900_RS00325'	23.0368	642.787	96.0737	-562.982	138.206	-133.913	-17.4378	-66.3692	-77.2361	47.9512	31.8336
'vibrio_0054'	'cholerae_0062'	'VP3023'	'VC0065'	'N900_RS00345'	17.2564	627.194	140.209	-509.917	190.874	108.665	98.3986	-112.835	0.126472	-78.9138	-43.3306
'vibrio_0055'	'cholerae_0063'	'VP3022'	'VC0066'	'N900_RS00350'	192.923	700.573	215.025	-461.1	145.632	-109.73	79.1019	0.755531	-73.2857	53.9245	19.3094
'vibrio_0056'	'cholerae_0064'	'VP3021'	'VC0067'	'N900_RS00355'	577.768	544.535	189.703	31.7769	-24.3409	-57.7876	-70.0127	96.792	-38.8906	-71.6327	5.21592
'vibrio_0057'	'cholerae_0065'	'VP3020'	'VC0068'	'N900_RS00360'	707.291	425.681	31.2368	171.922	111.365	166.003	-452.28	-5.94661	-121.974	-115.404	-10.6763
'vibrio_0058'	'cholerae_0066'	'VP3019'	'VC0069'	'N900_RS00365'	308.738	900.636	225.82	256.738	-31.3314	-101.984	-129.197	-13.7018	-2.48087	-96.2367	-11.3295
'vibrio_0059'	'cholerae_0067'	'VP3018'	'VC0070'	'N900_RS00370'	2959.7	-419.221	-1128.99	-480.988	-601.523	475.218	90.9741	268.83	-80.8209	-258.353	316.872
'vibrio_0060'	'cholerae_0068'	'VP0072'	'VC0071'	'N900_RS00375'	679.823	732.495	25.7915	168.886	123.887	-124.973	-53.2941	-62.3509	65.6017	-49.3413	-20.2322
'vibrio_0061'	'cholerae_0070'	'VP0073'	'VC0073'	'N900_RS00385'	966.796	36.8419	-311.745	-58.3317	-398.63	-317.496	269.025	-234.224	-66.7057	154.679	67.1734
'vibrio_0062'	'cholerae_0072'	'VP0075'	'VC0075'	'N900_RS00395'	407.783	452.936	-31.4101	83.1502	69.2333	-49.6392	-266.06	36.4451	6.37623	16.968	-24.755
'vibrio_0063'	'cholerae_0073'	'VP0076'	'VC0076'	'N900_RS00400'	463.281	314.175	-480.936	79.7971	-145.573	-6.08983	-62.0216	61.7411	-108.537	3.25116	91.6149
'vibrio_0064'	'cholerae_0075'	'VP0077'	'VC0078'	'N900_RS00410'	740.651	370.107	51.9874	-96.886	-214.754	-101.689	-320.971	-125.523	-103.823	24.7441	-0.54016
'vibrio_0065'	'cholerae_0076'	'VP0078'	'VC0079'	'N900_RS00415'	805.054	658.358	-105.221	8.48868	-38.8442	117.562	68.9838	25.0399	94.4953	41.0657	62.9573
'vibrio_0066'	'cholerae_0077'	'VP0079'	'VC0080'	'N900_RS00420'	1178.92	596.867	248.532	-180.028	-86.0766	-144.748	-222.779	-144.075	-135.92	51.7182	-55.5005
'vibrio_0067'	'cholerae_0078'	'VP0093'	'VC0081'	'N900_RS00425'	777.933	537.651	99.7838	89.4455	-205.792	-186.648	-211.073	53.4708	105.251	-52.253	-67.9753
'vibrio_0068'	'cholerae_0079'	'VP0094'	'VC0082'	'N900_RS00430'	786.722	446.118	123.353	15.4104	-192.18	-88.1764	-70.0589	82.0046	33.3321	-8.33655	41.1156
'vibrio_0071'	'cholerae_0082'	'VP0097'	'VC0085'	'N900_RS00445'	1450.23	-2207.37	-53.7563	528.822	-255.888	-33.9613	-587.598	-493.776	363.333	-265.945	197.019
'vibrio_0072'	'cholerae_0083'	'VP0098'	'VC0086'	'N900_RS00450'	-3727.35	440.079	-1381.33	-328.548	-483.657	639.365	-97.0668	-197.834	-1265.71	-105.844	112.756
'vibrio_0073'	'cholerae_0085'	'VP0100'	'VC0088'	'N900_RS00460'	-2248.95	102.276	1463.08	-222.52	-294.954	466.13	489.127	398.285	-415.466	-140.199	43.1651
'vibrio_0074'	'cholerae_0086'	'VP1718'	'VC0089'	'N900_RS00465'	990.185	318.703	-14.6383	39.886	-24.5205	224.91	-11.6537	-165.043	-79.3167	-33.3463	-43.1027
'vibrio_0075'	'cholerae_0087'	'VP2943'	'VC0090'	'N900_RS00470'	1098.05	328.666	298.857	-149.751	-158.602	-155.52	-255.685	-7.25316	1.41579	54.9902	33.7382
'vibrio_0076'	'cholerae_0088'	'VP2944'	'VC0091'	'N900_RS00475'	994.497	638.125	-51.0248	-20.0242	-139.865	212.057	-111.449	215.112	-76.5201	-73.262	21.5387
'vibrio_0077'	'cholerae_0089'	'VP2945'	'VC0092'	'N900_RS00480'	-4634.62	1434.3	-305.194	-1326.69	-254.87	208.681	379.878	181.463	-560.231	232.604	116.071
'vibrio_0078'	'cholerae_0090'	'VP2947'	'VC0093'	'N900_RS00485'	-905.593	263.357	241.043	217.96	25.2042	92.1685	295.093	31.8442	182.505	163.065	50.9498
'vibrio_0079'	'cholerae_0091'	'VP2948'	'VC0094'	'N900_RS00490'	-23.4629	-782.023	-335.238	-960.029	-334.435	-758.885	668.672	-482.224	54.3856	53.1759	47.1553
'vibrio_0080'	'cholerae_0092'	'VP2949'	'VC0095'	'N900_RS00495'	340.324	678.186	-204.074	256.855	44.7204	26.7465	35.4756	-38.8851	-75.9866	-22.8844	179.767
'vibrio_0081'	'cholerae_0094'	'VP2950'	'VC0097'	'N900_RS00505'	724.537	-78.0176	244.231	-31.584	-18.8175	-390.929	-29.543	-53.7075	-68.3448	48.3923	78.1364
'vibrio_0082'	'cholerae_0096'	'VP2951'	'VC0099'	'N900_RS00515'	797.045	380.139	-92.087	160.708	-37.1284	74.5144	-31.2983	97.139	-92.9492	-89.7828	-27.8933
'vibrio_0083'	'cholerae_0097'	'VP2952'	'VC0100'	'N900_RS00520'	913.274	726.544	-14.4441	-102.339	186.664	1.35287	-276.67	-57.6917	-48.7085	13.7611	13.2079
'vibrio_0084'	'cholerae_0098'	'VP0103'	'VC0103'	'N900_RS00530'	934.91	612.701	55.1615	-65.4759	-47.0933	158.439	-178.488	-5.00503	190.237	21.7376	151.314
'vibrio_0085'	'cholerae_0099'	'VP0104'	'VC0105'	'N900_RS00535'	-279.822	525.949	-341.16	6.35252	-92.7509	108.402	536.317	-105.366	233.782	-42.5069	-104.498
'vibrio_0086'	'cholerae_0100'	'VP0105'	'VC0106'	'N900_RS00540'	549.889	801.195	-313.826	6.13761	78.0559	-72.9809	50.7263	59.9276	-201.726	-87.8405	9.96118
'vibrio_0087'	'cholerae_0101'	'VP0107'	'VC0108'	'N900_RS00545'	-463.644	-1674.16	-530.403	-658.465	969.704	158.739	708.685	-619.817	-1270.31	111.537	-31.2726
'vibrio_0088'	'cholerae_0102'	'VP0109'	'VC0111'	'N900_RS00550'	502.449	-364.667	422.174	-16.0803	11.2963	-610.507	-726.211	456.889	-439.509	80.7256	91.2939
'vibrio_0089'	'cholerae_0103'	'VP0112'	'VC0113'	'N900_RS00560'	962.118	628.434	-108.7	59.8073	91.1768	60.7869	-113.649	-53.0951	11.4045	14.5834	108.396
'vibrio_0090'	'cholerae_0104'	'VP0113'	'VC0114'	'N900_RS00565'	762.382	661.459	106.064	-30.6717	-10.5582	21.3491	-0.912278	-62.9715	-31.605	-96.942	31.1941
'vibrio_0091'	'cholerae_0105'	'VP0114'	'VC0115'	'N900_RS00570'	755.466	618.795	-397.811	136.722	-162.255	-167.193	129.154	85.3562	-256.675	10.1562	1.11217
'vibrio_0092'	'cholerae_0106'	'VP0115'	'VC0116'	'N900_RS00575'	1166.52	267.342	162.932	138.864	12.5968	-196.118	-191.427	40.337	90.5257	-14.9717	161.173
'vibrio_0093'	'cholerae_0107'	'VP2991'	'VC0117'	'N900_RS00580'	684.066	360.666	301.035	106.385	-58.3058	72.8784	-114.225	-46.7705	33.0003	44.0075	-7.57331
'vibrio_0094'	'cholerae_0108'	'VP2990'	'VC0118'	'N900_RS00585'	-200.921	186.291	842.831	569.973	-72.9136	-501.036	208.953	72.0532	74.4985	77.1656	-16.353
'vibrio_0095'	'cholerae_0109'	'VP2989'	'VC0119'	'N900_RS00590'	-1575.93	-422.848	-6.81901	-47.2066	735.664	937.958	-130.305	613.179	893.678	-302.942	25.5434
'vibrio_0096'	'cholerae_0110'	'VP2988'	'VC0120'	'N900_RS00595'	244.921	307.946	387.778	-29.508	22.8745	564.21	-572.591	-630.79	-111.142	-139.404	-415.295
'vibrio_0097'	'cholerae_0112'	'VP2987'	'VC0122'	'N900_RS00605'	-649.171	-168.859	-342.065	-659.166	-538.936	125.365	-36.3364	409.275	-182.19	248.054	-50.771
'vibrio_0098'	'cholerae_0113'	'VP2986'	'VC0123'	'N900_RS00610'	-1709.63	1230.49	-915.683	-785.727	-1001.01	319.691	-304.685	-567.074	253.254	-112.589	106.869
'vibrio_0099'	'cholerae_0114'	'VP2984'	'VC0125'	'N900_RS00620'	-2398.03	690.5	377.094	-482.536	462.221	-128.769	-35.7161	-19.376	-126.864	-440.399	262.775
'vibrio_0101'	'cholerae_0116'	'VP2982'	'VC0127'	'N900_RS00630'	563.469	555.058	103.312	113.577	-89.384	-40.7372	-78.1922	-103.579	-38.5482	2.26886	24.5879
'vibrio_0102'	'cholerae_0117'	'VP2981'	'VC0128'	'N900_RS00635'	-2045.04	-2915.38	214.777	568.55	-226.853	145.464	-191.259	-94.9042	214.938	-26.9183	-126.522
'vibrio_0103'	'cholerae_0121'	'VP2977'	'VC0132'	'N900_RS00655'	820.41	478.277	-158.988	193.694	-31.5056	-102.107	-64.6165	27.1913	-21.7306	-22.5342	13.6163
'vibrio_0104'	'cholerae_0122'	'VP2975'	'VC0134'	'N900_RS00665'	537.683	84.0423	-300.738	-262.828	-65.2708	-245.518	-221.576	91.7009	404.051	82.3212	88.7519
'vibrio_0105'	'cholerae_0123'	'VP2974'	'VC0135'	'N900_RS00670'	1091.81	226.058	-252.255	-50.3764	-268.105	-5.39516	59.5374	-13.4874	-51.3981	-40.0264	38.6179
'vibrio_0106'	'cholerae_0124'	'VP2973'	'VC0136'	'N900_RS00675'	665.187	279.011	-92.8988	197.49	-50.1486	151.605	-48.7822	4.25816	-144.798	57.2836	54.0364
'vibrio_0107'	'cholerae_0125'	'VP2972'	'VC0137'	'N900_RS00680'	1015.95	508.803	-20.9347	73.7236	-45.578	-55.9518	8.01267	0.833451	-164.608	14.8644	70.0723
'vibrio_0108'	'cholerae_0126'	'VPA0563'	'VC0139'	'N900_RS00685'	853.643	-118.027	146	394.137	181.147	-2.91353	63.8973	-41.0073	43.2235	-114.267	-55.9449
'vibrio_0109'	'cholerae_0127'	'VP2965'	'VC0140'	'N900_RS00690'	1115.34	828.396	-15.3334	-57.7404	122.436	222.185	-109.927	17.9747	-11.2017	-2.50365	398.513
'vibrio_0110'	'cholerae_0128'	'VP2964'	'VC0142'	'N900_RS00695'	773.845	297.745	-213.363	223.722	-114.102	-116.765	114.384	-89.0432	-199.396	-63.4441	49.034
'vibrio_0111'	'cholerae_0131'	'VP2958'	'VC0145'	'N900_RS00715'	455.325	691.931	-133.447	-96.9029	123.791	-90.9759	-98.7435	-205.963	-233.784	-22.9664	42.8984
'vibrio_0112'	'cholerae_0132'	'VP2957'	'VC0146'	'N900_RS00720'	-315.093	511.021	36.4881	139.861	-201.302	-157.702	-108.154	-166.567	-275.561	67.146	14.1726
'vibrio_0114'	'cholerae_0134'	'VP2955'	'VC0148'	'N900_RS00730'	-529.644	-35.8093	26.4306	134.177	-217.464	363.265	-329.45	-234.378	-164.356	-41.9262	17.6802
'vibrio_0115'	'cholerae_0135'	'VP2954'	'VC0149'	'N900_RS00735'	-650.734	340.164	-249.174	201.23	-132.842	391.263	-373.236	-258.439	19.0967	-65.1757	-70.4318
'vibrio_0117'	'cholerae_0137'	'VP2942'	'VC0151'	'N900_RS00745'	848.472	468.729	-205.437	100.215	-40.0034	-151.119	96.3539	29.0225	12.8114	-45.7855	-11.1497
'vibrio_0118'	'cholerae_0138'	'VP2941'	'VC0152'	'N900_RS00750'	-476.748	1029.9	-181.295	690.929	352.535	-48.8347	281.84	199.815	-144.138	-119.33	-180.197
'vibrio_0119'	'cholerae_0139'	'VP2940'	'VC0153'	'N900_RS00755'	1081.58	712.77	120.094	-15.5976	-110.643	30.344	190.414	133.744	316.834	-165.919	10.481
'vibrio_0120'	'cholerae_0140'	'VP2939'	'VC0154'	'N900_RS00760'	797.345	502.834	-71.25	-102.76	-14.8517	107.392	-109.498	-81.283	-98.8185	-22.6127	61.8973
'vibrio_0122'	'cholerae_0144'	'VP2935'	'VC0159'	'N900_RS00780'	1162.82	4.48059	-379.114	51.7035	33.938	234.839	-102.586	-86.4234	-231.406	152.523	50.6108
'vibrio_0123'	'cholerae_2424'	'VP0034'	'VC0161'	'N900_RS13880'	781.745	492.024	-482.374	250.069	101.632	101.83	68.7176	178.757	-78.2776	-32.9163	25.5831
'vibrio_0124'	'cholerae_2423'	'VP0035'	'VC0162'	'N900_RS13875'	-43.0894	125.366	-106.294	287.585	-76.1211	-87.372	-86.0346	127.009	-321.418	104.479	-4.2729
'vibrio_0125'	'cholerae_2422'	'VP0036'	'VC0163'	'N900_RS13870'	-844.201	-680.467	-165.606	-371.883	358.517	-259.965	-104.359	955.489	-605.184	477.99	-94.7094
'vibrio_0126'	'cholerae_2421'	'VP0038'	'VC0164'	'N900_RS13865'	-1311.16	1209.54	241.898	208.203	142.732	-86.1799	-32.5384	145.905	-6.47483	-34.0764	-1.36561
'vibrio_0127'	'cholerae_2420'	'VP0039'	'VC0165'	'N900_RS13860'	-1362.97	1176.74	137.767	355.745	125.219	144.389	-7.09347	88.4609	-55.9081	-160.912	-26.1977
'vibrio_0128'	'cholerae_2419'	'VP0040'	'VC0166'	'N900_RS13855'	1114.65	-17.9918	-138.297	281.97	12.4023	69.8605	-176.006	31.6361	4.86602	-43.1166	98.7421
'vibrio_0129'	'cholerae_2418'	'VP0041'	'VC0167'	'N900_RS13850'	71.1638	-1785.15	-2432.53	240.605	-383.439	-160.908	-659.138	499.007	-672.853	-643.548	424.228
'vibrio_0130'	'cholerae_2417'	'VP0042'	'VC0168'	'N900_RS13845'	-976.116	1080.88	524.348	-696.152	-415.405	27.4445	-216.964	-57.9907	-214.07	-164.429	61.5586
'vibrio_0131'	'cholerae_2415'	'VP0047'	'VC0170'	'N900_RS13805'	425.008	903.19	-127.997	27.4849	-118.265	-247.582	-335.505	127.211	-132.352	0.848317	-34.962
'vibrio_0132'	'cholerae_2414'	'VP0048'	'VC0171'	'N900_RS13800'	689.879	777.76	75.3071	-199.359	-132.013	49.8244	-109.277	-44.8064	-82.3706	-37.2071	-60.6599
'vibrio_0133'	'cholerae_2413'	'VP0049'	'VC0172'	'N900_RS13795'	221.635	729.716	-35.7157	-23.1702	-302.052	-25.233	-142.179	-67.0456	16.4955	25.5341	-12.1823
'vibrio_0134'	'cholerae_2412'	'VP0050'	'VC0173'	'N900_RS13790'	172.573	635.249	-72.3653	280.117	-163.127	-38.6086	-84.4839	137.628	98.3714	-8.76359	-46.8564
'vibrio_0135'	'cholerae_2399'	'VP0068'	'VC0186'	'N900_RS13715'	5.46156	-1056.55	-100.839	239.794	-201.922	196.416	94.9663	-79.4594	112.162	-398.421	-78.9659
'vibrio_0136'	'cholerae_2398'	'VP0069'	'VC0187'	'N900_RS13710'	1076.4	802.599	17.7185	-3.12475	196.328	73.4929	-229.188	-144.842	-9.50906	-27.2473	-12.9591
'vibrio_0137'	'cholerae_2397'	'VP0070'	'VC0188'	'N900_RS13705'	492.777	788.806	-341.973	59.9642	152.751	-21.3848	53.9978	114.813	74.6413	43.3817	6.45464
'vibrio_0138'	'cholerae_2396'	'VP3013'	'VC0190'	'N900_RS13700'	-935.584	425.441	-695.824	121.518	242.28	-89.4899	74.6123	-43.4136	73.9107	-165.148	18.7876
'vibrio_0139'	'cholerae_2395'	'VP3010'	'VC0191'	'N900_RS13695'	1016.91	783.531	172.059	107.174	73.028	83.3305	-259.317	-33.5778	-168.463	-42.2027	-21.4919
'vibrio_0140'	'cholerae_2394'	'VP3009'	'VC0192'	'N900_RS13690'	995.077	438.438	-74.9384	210.068	162.924	71.5845	-293.186	149.748	113.036	89.2287	0.304267
'vibrio_0141'	'cholerae_2393'	'VP3011'	'VC0194'	'N900_RS13685'	1058.45	555.957	107.68	-111.209	-133.638	-184.625	-146.816	8.75613	35.5992	10.7611	-34.3934
'vibrio_0142'	'cholerae_2392'	'VP3008'	'VC0195'	'N900_RS13680'	939.112	781.776	190.298	-60.8975	-72.0893	-295.986	-199.957	-129.845	62.9752	-76.1798	-55.3002
'vibrio_0143'	'cholerae_2391'	'VP3007'	'VC0196'	'N900_RS13675'	835.024	53.1531	-174.79	208.984	-16.0913	-191.286	-24.1768	46.699	-65.953	-83.477	40.9852
'vibrio_0144'	'cholerae_2390'	'VP3006'	'VC0197'	'N900_RS13670'	1249.86	970.156	217.946	-168.651	-208.64	165.894	-266.984	-193.694	-139.325	31.3772	64.9008
'vibrio_0145'	'cholerae_2388'	'VPA1434'	'VC0199'	'N900_RS13660'	647.474	27.5157	149.4	343.449	-287.458	-89.1529	-88.108	35.2657	151.442	-43.7188	4.63047
'vibrio_0146'	'cholerae_2387'	'VPA1435'	'VC0200'	'N900_RS13655'	650.672	171.625	33.9626	197.416	-99.2037	75.1953	59.6636	-133.185	-37.2153	-17.7802	-11.7653
'vibrio_0147'	'cholerae_2386'	'VPA1436'	'VC0201'	'N900_RS13650'	453.817	112.198	-160.928	197.737	65.0987	12.4449	-267.045	23.8778	144.416	-21.8845	79.5106
'vibrio_0148'	'cholerae_2385'	'VPA1437'	'VC0202'	'N900_RS13645'	800.813	475.66	-9.24066	357.529	-42.1781	240.057	117.143	-233.852	-229.05	82.2099	-111.105
'vibrio_0149'	'cholerae_2384'	'VPA1438'	'VC0203'	'N900_RS13640'	810.886	177.03	195.242	101.624	27.7937	-71.8826	-61.5258	80.6628	72.3809	-90.3564	2.94083
'vibrio_0150'	'cholerae_2383'	'VPA1741'	'VC0204'	'N900_RS13635'	499.347	623.566	-313.423	67.1926	95.8273	637.728	190.664	-285.048	195.696	-94.4144	-44.8511
'vibrio_0151'	'cholerae_2381'	'VPA1743'	'VC0206'	'N900_RS13625'	871.969	645.128	-168.258	51.0243	105.118	123.189	39.7651	-70.5189	143.814	-76.1271	-62.0755
'vibrio_0152'	'cholerae_2380'	'VPA1744'	'VC0207'	'N900_RS13620'	654.614	236.024	108.911	220.868	-61.9119	-12.5199	2.58712	122.736	201.982	-20.9193	-16.0539
'vibrio_0153'	'cholerae_2378'	'VP0176'	'VC0209'	'N900_RS13610'	599.529	-811.904	-76.2406	563.162	-42.1937	-490.546	266.464	57.8334	-2.25308	-45.1313	4.18778
'vibrio_0154'	'cholerae_2377'	'VP0177'	'VC0210'	'N900_RS13605'	62.2336	447.449	-404.439	38.8845	-122.486	-78.4277	-115.812	-321.96	22.8736	-163.779	-277.481
'vibrio_0155'	'cholerae_2376'	'VP0178'	'VC0211'	'N900_RS13600'	-3457.55	-346.391	459.247	650.998	153.429	394.853	-1040	154.219	-459.35	-344.951	-190.384
'vibrio_0156'	'cholerae_2373'	'VP0180'	'VC0214'	'N900_RS13585'	203.024	352.576	180.414	-41.2559	172.588	100.186	-300.446	71.3527	6.87041	-112.457	14.6499
'vibrio_0157'	'cholerae_2372'	'VP0181'	'VC0215'	'N900_RS13580'	722.169	189.26	205.457	-92.8725	-188.106	1278.06	-867.844	-711.057	304.114	-58.4195	145.105
'vibrio_0158'	'cholerae_2371'	'VP0183'	'VC0216'	'N900_RS13575'	858.08	530.85	-32.1252	-127.738	-44.0525	-119.035	-57.8735	74.4966	21.0949	-41.4234	12.752
'vibrio_0159'	'cholerae_2370'	'VP0184'	'VC0217'	'N900_RS13570'	1032.1	307.296	-110.835	37.1054	-22.6437	-70.5571	-85.9252	10.0179	-186.346	-132.594	-60.1699
'vibrio_0162'	'cholerae_2366'	'VP0189'	'VC0221'	'N900_RS13550'	900.049	442.624	-55.4833	83.0603	120.175	-169.601	-105.574	43.2284	-77.9662	-11.2589	35.8039
'vibrio_0163'	'cholerae_2365'	'VP0190'	'VC0222'	'N900_RS13545'	-2517.96	1653.55	-229.796	42.085	609.681	68.1919	-143.031	358.332	227.496	45.1562	5.84325
'vibrio_0164'	'cholerae_2363'	'VP0193'	'VC0224'	'N900_RS13535'	-1963.19	-478.044	1162.85	-845.025	73.7359	-204.624	-482.322	-550.626	142.645	191.282	-87.6587
'vibrio_0165'	'cholerae_2362'	'VP0194'	'VC0225'	'N900_RS13530'	-5174.36	-170.668	-92.916	-940.32	1096.56	-652.468	426.939	155.564	-465.736	48.8513	45.6162
'vibrio_0166'	'cholerae_2361'	'VP0196'	'VC0227'	'N900_RS13525'	-493.064	-498.761	-301.121	573.167	-631.491	249.109	-688.071	-328.516	-641.801	194.875	-213.704
'vibrio_0167'	'cholerae_2355'	'VP0211'	'VC0233'	'N900_RS13495'	46.7826	-1517.3	188.279	753.067	362.759	-95.2537	-34.8885	86.4845	40.2793	337.447	-349.865
'vibrio_0168'	'cholerae_2352'	'VP0212'	'VC0236'	'N900_RS13480'	-1155.56	-3827.71	983.927	-1849.56	-277.208	-636.892	355.303	-177.418	231.112	-14.0077	202.143
'vibrio_0169'	'cholerae_2348'	'VP0214'	'VC0240'	'N900_RS13460'	-2592.33	-228.185	743.714	-709.112	-258.501	-278.409	-859.63	-1045.04	809.376	198.319	23.0209
'vibrio_0170'	'cholerae_2335'	'VP0235'	'VC0260'	'N900_RS13375'	-7823.08	1733.54	-304.99	-12.297	515.892	-426.478	-533.949	-600.77	654.064	170.343	99.9425
'vibrio_0171'	'cholerae_2332'	'VP0238'	'VC0264'	'N900_RS13360'	860.727	453.914	109.329	27.0971	75.7449	220.258	-272.564	11.6218	-1.31158	-45.3589	-57.1222
'vibrio_0172'	'cholerae_2330'	'VP2915'	'VC0266'	'N900_RS13350'	804.883	717.296	-251.567	136.127	-24.1298	66.3734	24.3142	-111.417	-247.047	-31.7338	-14.0454
'vibrio_0173'	'cholerae_2329'	'VP2914'	'VC0267'	'N900_RS13345'	1157.97	528.589	-45.3763	-85.2589	-130.542	156.618	-114.094	101.37	-14.321	-88.0693	100.288
'vibrio_0174'	'cholerae_2328'	'VP2913'	'VC0268'	'N900_RS13340'	1524.81	-14.2632	-643.583	-165.181	-142.299	-50.6421	30.9466	48.2784	-154.228	-13.7234	-20.2496
'vibrio_0175'	'cholerae_2327'	'VPA0967'	'VC0269'	'N900_RS13335'	-1771.09	962.841	883.048	-126.12	-612.069	27.9832	292.231	100.757	29.8739	-208.472	-7.81577
'vibrio_0176'	'cholerae_2325'	'VP2912'	'VC0271'	'N900_RS13325'	452.841	394.11	-147.975	358.698	1.19412	-146.99	-25.0965	9.87058	-60.1267	17.7522	46.2234
'vibrio_0177'	'cholerae_2324'	'VP2911'	'VC0273'	'N900_RS13315'	-219.92	-639.116	84.9424	202.059	-189.967	-922.499	-1102.39	1163.6	128.776	-129.183	-139.591
'vibrio_0178'	'cholerae_2323'	'VP2899'	'VC0274'	'N900_RS13310'	1107.73	416.102	-73.1605	-178.764	200.604	-77.5793	-43.6523	-226.557	100.497	45.7744	163.428
'vibrio_0179'	'cholerae_2322'	'VP2898'	'VC0275'	'N900_RS13305'	-6677.01	-223.805	-22.1068	270.551	-226.367	-374.437	-313.512	-691.672	118.424	461.672	-39.6014
'vibrio_0180'	'cholerae_2321'	'VP2896'	'VC0276'	'N900_RS13300'	-8190.43	344.843	-1066.46	669.42	-170.853	-570.864	-468.693	-365.457	-81.143	244.125	158.578
'vibrio_0181'	'cholerae_2320'	'VP2894'	'VC0277'	'N900_RS13290'	659.886	-888.646	-802.997	280.475	-126.896	-257.193	-16.0082	518.843	-181.55	-352.797	-103.378
'vibrio_0182'	'cholerae_2319'	'VP2893'	'VC0278'	'N900_RS13285'	499.276	774.306	-170.32	186.774	-110.815	-56.8028	-48.2368	112.118	213.084	-44.0508	30.9012
'vibrio_0183'	'cholerae_2318'	'VP2891'	'VC0280'	'N900_RS13280'	513.953	689.308	-406.612	255.945	55.5473	191.233	0.255528	-6.78287	-69.0349	16.4529	133.753
'vibrio_0184'	'cholerae_2317'	'VP2890'	'VC0281'	'N900_RS13275'	909.634	572.116	-138.177	82.6804	45.7887	-84.3263	-27.2689	-20.7324	-58.9549	-7.51179	-30.922
'vibrio_0185'	'cholerae_2313'	'VP0064'	'VC0286'	'N900_RS13245'	819.985	419.682	-4.54131	72.6675	-219.482	-182.281	-142.375	8.73163	-65.1074	-62.2455	-57.002
'vibrio_0186'	'cholerae_2312'	'VP0063'	'VC0287'	'N900_RS13240'	627.857	-652.469	-136.46	23.8846	293.42	114.342	-278.301	330.189	-602.557	98.5513	75.8243
'vibrio_0187'	'cholerae_2311'	'VP0062'	'VC0288'	'N900_RS13235'	799.165	420.86	-177.879	47.7998	-8.72164	-201.395	-68.8083	129.761	-43.4981	-150.23	-98.6005
'vibrio_0188'	'cholerae_2310'	'VP0058'	'VC0289'	'N900_RS13230'	-1452.18	-615.533	120.377	-265.164	204.653	-581.868	-378.955	-75.1994	91.0952	-211.142	-479.766
'vibrio_0189'	'cholerae_2309'	'VP2885'	'VC0290'	'N900_RS13225'	-1022.65	72.5667	-501.005	255.01	200.89	48.8102	-256.703	87.2173	-855.896	-225.287	-84.9974
'vibrio_0190'	'cholerae_2308'	'VP2884'	'VC0291'	'N900_RS13220'	814.659	148.901	133.764	145.15	-41.8081	-259.133	-70.2626	-288.227	-113.363	-70.626	-10.5138
'vibrio_0191'	'cholerae_2307'	'VP2883'	'VC0293'	'N900_RS13215'	659.709	691.466	-336.163	283.855	-146.381	32.3836	-65.025	215.364	106.322	204.661	-191.361
'vibrio_0194'	'cholerae_2304'	'VP2879'	'VC0297'	'N900_RS13200'	-2576.75	-132.367	-712.096	-843.834	-269.98	-1197.25	310	-11.9177	-3.39325	131.101	-186.373
'vibrio_0195'	'cholerae_2303'	'VP2878'	'VC0298'	'N900_RS13195'	434.207	561.346	62.2635	-8.50736	23.7956	-33.1691	21.7716	48.7531	-36.5273	-37.8932	13.2474
'vibrio_0196'	'cholerae_2302'	'VP2877'	'VC0299'	'N900_RS13190'	717.172	491.375	426.764	-313.293	106.821	141.043	-78.4899	-211.967	-156.412	-74.132	-67.0665
'vibrio_0197'	'cholerae_2301'	'VP2876'	'VC0300'	'N900_RS13185'	1082.21	349.487	-223.718	61.1913	-11.5913	36.8352	29.515	24.4444	111.752	-22.506	84.9939
'vibrio_0198'	'cholerae_2299'	'VP2875'	'VC0302'	'N900_RS13175'	921.939	462.647	-92.8651	329.695	34.3145	20.4829	-36.4455	-24.0383	-191.104	-42.1442	54.7431
'vibrio_0199'	'cholerae_2298'	'VP2874'	'VC0303'	'N900_RS13170'	997.907	342.552	-153.012	-94.8189	48.7562	-51.2514	-68.4546	-20.1033	-47.4956	0.937273	-53.7819
'vibrio_0200'	'cholerae_2297'	'VP3003'	'VC0304'	'N900_RS13165'	1153.99	-31.8295	-36.1065	-28.9315	61.4653	-89.5156	-72.5886	21.2761	-291.486	84.151	20.8517
'vibrio_0201'	'cholerae_2296'	'VP3002'	'VC0305'	'N900_RS13160'	1526.41	-135.746	-94.2407	-301.25	-219.568	-261.723	-99.8957	-91.101	-30.803	-0.52486	85.1482
'vibrio_0202'	'cholerae_2295'	'VP3001'	'VC0306'	'N900_RS13155'	-1533.64	794.791	-2745.67	15.192	328.95	220.412	-23.2484	-673.424	-212.911	-621.433	623.293
'vibrio_0203'	'cholerae_2294'	'VP3000'	'VC0307'	'N900_RS13150'	-1083.82	-1200.33	1183.58	617.469	-233.24	-211.339	177.991	255.432	-488.09	-144.723	-102.371
'vibrio_0204'	'cholerae_2293'	'VP2999'	'VC0308'	'N900_RS13145'	1049	269.411	19.5247	33.1104	-120.981	-28.5893	-95.4687	34.4315	-300.453	-11.1681	-0.536561
'vibrio_0205'	'cholerae_2292'	'VP2997'	'VC0309'	'N900_RS13140'	911.99	323.12	50.938	-84.9642	106.536	-75.1281	326.792	284.59	-66.3625	-200.529	-211.875
'vibrio_0206'	'cholerae_2291'	'VP2996'	'VC0311'	'N900_RS13135'	969.697	402.211	-254.312	89.928	-94.9278	-244.056	-42.6855	-16.9929	-182.698	72.7235	36.7021
'vibrio_0207'	'cholerae_2290'	'VP2995'	'VC0312'	'N900_RS13130'	-400.612	623.228	464.367	-54.6888	194.733	82.5366	-15.0809	-204.451	-57.0847	20.5433	39.7783
'vibrio_0208'	'cholerae_2289'	'VP2934'	'VC0315'	'N900_RS13095'	-2389.23	2150.36	-985.535	-29.3361	-397.355	2381.62	282.978	627.547	-109.992	48.4164	378.891
'vibrio_0209'	'cholerae_2287'	'VP2932'	'VC0318'	'N900_RS13080'	-1899.72	534.068	-2184.43	858.21	-60.3311	-346.515	-1207.1	405.539	-787.366	37.7125	29.9485
'vibrio_0210'	'cholerae_2286'	'VP2931'	'VC0319'	'N900_RS13075'	586.583	-2968.96	1142.69	937.482	132.349	-203.956	-387.459	-247.758	126.261	-354.547	307.443
'vibrio_0212'	'cholerae_2283'	'VP2927'	'VC0323'	'N900_RS13035'	-887.128	953.445	332.207	-1022.81	-513.781	-385.43	-411.477	1225.35	-102.2	168.076	115.702
'vibrio_0217'	'cholerae_2278'	'VP2922'	'VC0328'	'N900_RS13010'	-3182.9	-179.201	577.308	728.104	-221.016	-933.228	-566.376	-101.861	934.998	204.907	-59.0248
'vibrio_0218'	'cholerae_2277'	'VP2921'	'VC0329'	'N900_RS13005'	-2271.82	-1443.36	-1225.73	-45.9032	-881.029	-101.887	1275.48	340.408	518.706	457.783	-95.6093
'vibrio_0219'	'cholerae_2276'	'VP2920'	'VC0330'	'N900_RS13000'	823.882	255.084	40.9663	38.8545	-162.096	-153.212	-266.238	41.828	-254.45	-18.3916	61.0862
'vibrio_0220'	'cholerae_2275'	'VP2919'	'VC0331'	'N900_RS12995'	970.468	529.068	147.186	81.5604	-124.02	-215.539	-161.869	-126.38	-204.214	30.2791	39.4457
'vibrio_0221'	'cholerae_2274'	'VP2916'	'VC0332'	'N900_RS12990'	-9.79694	-167.77	-256.95	734.983	-62.1474	-656	-730.827	525.024	53.4948	134.436	-285.927
'vibrio_0222'	'cholerae_2273'	'VP2836'	'VC0333'	'N900_RS12985'	3119.79	-505.099	-1000.6	-965.158	-192.556	497.248	32.4676	-90.2523	-202.013	72.5291	-25.5278
'vibrio_0223'	'cholerae_2272'	'VP2835'	'VC0334'	'N900_RS12980'	539.829	-285.553	59.5132	263.957	-130.406	-123.581	120.417	59.0294	140.892	-39.9393	-42.3994
'vibrio_0224'	'cholerae_2271'	'VP2834'	'VC0335'	'N900_RS12975'	26.9433	-630.049	50.8437	278.528	-129.943	-123.974	112.286	28.595	44.4519	-113.016	-96.1276
'vibrio_0225'	'cholerae_2270'	'VP2829'	'VC0336'	'N900_RS12970'	-625.997	-442.972	-285.91	903.142	41.7197	-146.845	206.131	193.428	105.048	-200.906	113.198
'vibrio_0226'	'cholerae_2269'	'VP2828'	'VC0337'	'N900_RS12965'	821.171	685.485	-253.805	-278.068	100.2	251.513	-138.861	-81.981	143.706	-41.5602	-72.7616
'vibrio_0227'	'cholerae_2268'	'VP2826'	'VC0338'	'N900_RS12960'	789.91	637.001	-235.758	76.0567	44.7255	-240.697	-33.6048	10.6749	82.356	-6.1314	-18.3132
'vibrio_0229'	'cholerae_2266'	'VP2823'	'VC0341'	'N900_RS12945'	665.898	-496.843	-260.746	-138.1	77.3019	-79.7417	-105.281	8.52043	253.785	-600.748	76.5962
'vibrio_0230'	'cholerae_2265'	'VP2822'	'VC0342'	'N900_RS12900'	174.862	420.893	-133.771	155.809	73.6334	-56.035	-174.332	121.02	-117.44	-14.9619	76.48
'vibrio_0231'	'cholerae_2264'	'VP2821'	'VC0343'	'N900_RS12895'	-1954.28	-637.079	-1771.77	1398.48	14.9676	1007.14	675.584	927.415	-252.994	-70.9748	-103.329
'vibrio_0232'	'cholerae_2263'	'VP2820'	'VC0344'	'N900_RS12890'	717.766	534.479	-168.074	-78.5451	325.969	-18.2759	-41.726	-7.18271	-87.6098	-166.513	14.3221
'vibrio_0233'	'cholerae_2262'	'VP2819'	'VC0345'	'N900_RS12885'	505.348	207.959	-45.7484	142.857	99.7833	131.031	-112.923	16.1259	-181.66	-23.5111	53.4859
'vibrio_0234'	'cholerae_2261'	'VP2818'	'VC0346'	'N900_RS12880'	-1601.72	-3426.21	-110.481	69.4286	166.656	-261.04	132.289	-116.403	357.386	-199.571	-184.834
'vibrio_0235'	'cholerae_2260'	'VP2817'	'VC0347'	'N900_RS12875'	-1424.31	1765.7	327.898	-1733.94	-677.035	1264.84	1170.57	906.548	-1182.66	-7.43004	-60.7357
'vibrio_0236'	'cholerae_2259'	'VP2816'	'VC0348'	'N900_RS12870'	961.672	33.4564	-144.981	-90.4878	-100.573	-12.911	-108.047	-42.756	-138.089	63.79	41.6421
'vibrio_0237'	'cholerae_2258'	'VP2815'	'VC0349'	'N900_RS12865'	-3164.2	-536.924	144.082	-13.7694	-1301.29	-32.0862	845.294	-436.848	613.325	-94.4979	66.056
'vibrio_0238'	'cholerae_2257'	'VP2814'	'VC0350'	'N900_RS12860'	-1183.13	-1717.46	955.174	201.349	192.287	1153.32	369.777	-512.15	-203.803	-130.287	30.9665
'vibrio_0239'	'cholerae_2256'	'VP2813'	'VC0351'	'N900_RS12855'	1297.8	-88.0823	-191.275	300.34	-164.541	58.8562	5.42516	150.237	-65.6103	-145.059	39.7827
'vibrio_0240'	'cholerae_2255'	'VP2780'	'VC0352'	'N900_RS12850'	537.147	-28.1797	-183.464	138.747	-443.788	55.9467	37.0713	-84.276	211.372	-22.3034	35.4355
'vibrio_0241'	'cholerae_2254'	'VP2779'	'VC0353'	'N900_RS12845'	819.52	561.145	-50.5949	130.336	-34.0184	-135.562	-196.613	-53.0004	-240.703	-79.1874	69.5276
'vibrio_0242'	'cholerae_2253'	'VP2778'	'VC0354'	'N900_RS12840'	-78.5087	999.412	183.207	137.447	-54.0146	36.7143	-136.638	-160.05	-29.8794	17.4626	-83.4008
'vibrio_0243'	'cholerae_2252'	'VP2777'	'VC0355'	'N900_RS12835'	-406.403	-292.449	599.464	-134.816	-131.557	-113.285	129.67	64.4994	-425.337	233.568	77.0717
'vibrio_0247'	'cholerae_2246'	'VP2771'	'VC0361'	'N900_RS12805'	-3755.87	805.051	-36.1841	1255.34	-437.75	-468.483	453.057	-252.131	-544.22	147	-56.3965
'vibrio_0248'	'cholerae_2244'	'VP2769'	'VC0364'	'N900_RS12795'	494.471	105.951	-86.7971	-60.4299	-359.567	-192.595	32.2135	18.6189	-174.041	115.419	33.2429
'vibrio_0249'	'cholerae_2243'	'VP2768'	'VC0365'	'N900_RS12790'	817.077	502.068	120.815	88.0229	66.2811	-31.2263	-7.8914	156.735	-57.8291	-61.2636	-31.2873
'vibrio_0253'	'cholerae_2239'	'VP2737'	'VC0369'	'N900_RS12770'	-2768.59	-1616.58	-1252.86	-486.904	-300.068	532.815	640.931	731.804	-204.771	487.283	58.1016
'vibrio_0254'	'cholerae_2238'	'VP2736'	'VC0370'	'N900_RS12765'	1007.47	437.17	136.146	59.7498	198.449	146.486	-159.49	-61.3472	317.133	-38.5099	31.4832
'vibrio_0256'	'cholerae_2236'	'VP2734'	'VC0372'	'N900_RS12755'	222.405	607.937	187.73	35.3354	265.661	-254.961	-86.9593	-229.092	209.118	119.805	-19.266
'vibrio_0257'	'cholerae_2235'	'VP2732'	'VC0373'	'N900_RS12750'	646.21	328.701	-190.235	230.263	128.07	-20.0399	-56.8985	230.514	36.5578	-25.0134	21.1372
'vibrio_0258'	'cholerae_2234'	'VP2731'	'VC0374'	'N900_RS12745'	-1254	-2588.8	309.988	-621.73	1202.26	542.159	48.5203	-245.823	-139.87	251.418	-29.1381
'vibrio_0259'	'cholerae_2233'	'VPA0100'	'VC0376'	'N900_RS12740'	789.578	462.098	53.8853	114.876	-45.0917	-99.5646	67.0287	12.8577	120.569	48.8688	-1.67981
'vibrio_0260'	'cholerae_2232'	'VP2730'	'VC0377'	'N900_RS12735'	1108.6	296.711	205.88	243.464	-162.752	-431.807	20.0475	94.3672	-170.005	-11.7769	-49.05
'vibrio_0261'	'cholerae_2231'	'VP2729'	'VC0378'	'N900_RS12730'	-192.924	23.4348	47.3925	242.764	-177.288	-316.299	-446.802	-5.57113	-20.1822	146.483	29.8014
'vibrio_0262'	'cholerae_2230'	'VP2727'	'VC0379'	'N900_RS12725'	-5.8982	704.515	121.769	20.9308	33.1634	6.30676	-286.257	-158.019	58.7823	-63.0972	16.6423
'vibrio_0264'	'cholerae_2226'	'VP2723'	'VC0383'	'N900_RS12705'	1264.54	587.694	139.859	-88.3508	-220.618	-8.92547	-81.1588	-241.654	55.3264	-6.6081	338.343
'vibrio_0265'	'cholerae_2225'	'VP2722'	'VC0384'	'N900_RS12700'	353.699	-891.439	275.225	240.312	-127.018	183.184	153.161	-258.198	-188.596	158.633	-43.7852
'vibrio_0266'	'cholerae_2224'	'VP2721'	'VC0385'	'N900_RS12695'	316.239	-1394.47	342.199	481.481	-139.751	-359.662	280.493	40.9911	18.9258	100.886	-147.051
'vibrio_0267'	'cholerae_2223'	'VP2720'	'VC0386'	'N900_RS12690'	925.791	-664.063	366.553	-6.50206	-274.082	-180.68	177.072	-21.4567	-50.2688	81.7039	-11.6751
'vibrio_0268'	'cholerae_2222'	'VP2718'	'VC0389'	'N900_RS12655'	998.912	311.23	247.265	-28.5034	48.7312	110.824	-89.9326	-22.8293	61.0924	-75.6713	49.5086
'vibrio_0269'	'cholerae_2221'	'VP2717'	'VC0390'	'N900_RS12650'	538.223	352.603	-78.7039	180.097	-15.8021	-9.85039	-159.058	71.7254	-206.269	47.0208	-38.6706
'vibrio_0270'	'cholerae_2220'	'VP2715'	'VC0391'	'N900_RS12645'	443.633	330.223	-158.493	-135.374	8.34141	-215.286	-81.7548	208.588	54.6727	-85.5431	-88.2762
'vibrio_0271'	'cholerae_2219'	'VP2714'	'VC0392'	'N900_RS12640'	1002.43	203.914	57.3306	-128.191	-91.0095	92.4037	-177.743	-229.14	177.973	-27.9741	17.2547
'vibrio_0272'	'cholerae_2218'	'VP2713'	'VC0393'	'N900_RS12635'	640.242	360.774	-130.745	-83.5318	-125.284	-19.0549	-190.948	129.61	1.30155	-68.649	-154.918
'vibrio_0273'	'cholerae_2217'	'VP2712'	'VC0394'	'N900_RS12630'	756.322	434.985	45.4516	37.1551	11.2184	-49.1171	-47.1735	-70.3635	96.049	-10.1108	-1.84878
'vibrio_0274'	'cholerae_2215'	'VP2710'	'VC0396'	'N900_RS12620'	1075.27	318.403	310.805	-104.778	-101.945	25.8207	-369.593	2.20416	-44.6712	11.9566	64.7151
'vibrio_0275'	'cholerae_2214'	'VP2709'	'VC0397'	'N900_RS12615'	963.47	126.987	235.354	438.298	160.001	-942.749	-461.184	18.2347	-837.763	-335.261	275.129
'vibrio_0276'	'cholerae_2213'	'VP2708'	'VC0398'	'N900_RS12610'	211.966	-1171.35	378.823	855.796	49.7955	-151.861	167.04	-534.576	-663.726	90.7257	19.3078
'vibrio_0277'	'cholerae_2209'	'VP2704'	'VC0402'	'N900_RS12590'	1110.66	356.141	31.5092	60.6624	-94.1982	71.2443	-109.682	-110.15	-68.6756	-175.774	15.9245
'vibrio_0278'	'cholerae_2208'	'VP2703'	'VC0403'	'N900_RS12585'	685.363	598.648	-65.0936	351.346	-27.9774	111.415	141.707	102.938	37.0405	12.7136	11.1831
'vibrio_0279'	'cholerae_2206'	'VP2701'	'VC0405'	'N900_RS12575'	681.942	613.762	-302.105	360.489	-26.808	-68.9438	-82.9418	10.8029	17.2585	-30.7243	5.10373
'vibrio_0280'	'cholerae_2205'	'VP2700'	'VC0406'	'N900_RS12570'	778.337	432.075	10.1865	302.31	-175.057	-177	-32.5253	-70.5571	-116.236	-96.2339	-3.56505
'vibrio_0282'	'cholerae_2196'	'VP2690'	'VC0416'	'N900_RS12520'	-1163.56	-1860.8	-252.834	1235.55	-9.65903	172.564	-93.5677	2.59527	194.517	85.6318	134.591
'vibrio_0284'	'cholerae_2194'	'VP2688'	'VC0418'	'N900_RS12510'	788.071	291.075	505.697	22.1198	31.3944	-325.45	-192.408	-3.45896	-244.182	-86.9834	71.2775
'vibrio_0285'	'cholerae_2193'	'VP2687'	'VC0419'	'N900_RS12505'	-1432.42	68.3715	159.054	338.898	287.758	-87.7938	-402.68	-101.375	160.032	1.27565	72.3482
'vibrio_0286'	'cholerae_2192'	'VP2686'	'VC0420'	'N900_RS12500'	1477.86	-355.744	-458.34	-801.893	531.921	-47.5156	84.8543	62.2013	-142.722	-120.709	-186.145
'vibrio_0287'	'cholerae_2191'	'VP2685'	'VC0421'	'N900_RS12495'	951.397	697.677	-240.452	132.009	55.9048	137.996	30.8506	-53.9037	-81.0095	-86.1702	30.2107
'vibrio_0288'	'cholerae_2190'	'VP2684'	'VC0422'	'N900_RS12490'	189.796	60.6529	-175.462	458.245	-27.8073	9.40971	101.841	-80.0629	51.0412	22.9585	-24.2623
'vibrio_0289'	'cholerae_2189'	'VP2652'	'VC0423'	'N900_RS12485'	1044.09	412.943	238.21	74.5158	-205.653	-74.0111	67.057	68.9099	19.182	-104.37	166.945
'vibrio_0290'	'cholerae_2188'	'VP2650'	'VC0424'	'N900_RS12480'	-303.366	-612.664	115.835	-105.309	-427.654	-549.534	320.208	-77.6041	-55.3769	-129.903	-203.097
'vibrio_0291'	'cholerae_2187'	'VP2649'	'VC0425'	'N900_RS12475'	487.535	679.501	-241.286	167.701	335.871	106.95	-158.612	306.168	27.257	5.35544	28.2719
'vibrio_0292'	'cholerae_2186'	'VP2647'	'VC0426'	'N900_RS12470'	767.006	460.003	-71.5982	130.336	199.098	16.8583	-195.214	-43.4176	-40.0665	123.585	-53.7739
'vibrio_0293'	'cholerae_2185'	'VP0319'	'VC0428'	'N900_RS12465'	1137.67	815.291	-142.896	-234.178	109.612	-69.8008	-14.1102	-61.9412	66.7488	-50.6516	3.06002
'vibrio_0294'	'cholerae_2184'	'VP0320'	'VC0429'	'N900_RS12460'	619.739	620.866	-143.628	-103.542	-80.6249	64.6885	62.4926	23.0262	-47.2586	-4.4064	-20.2333
'vibrio_0295'	'cholerae_2182'	'VP0324'	'VC0431'	'N900_RS12450'	-2222.9	61.3947	1059.88	732.04	261.181	-98.9195	-527.572	34.3863	81.643	171.002	-23.1714
'vibrio_0296'	'cholerae_2181'	'VP0325'	'VC0432'	'N900_RS12445'	-2690.59	797.187	508.341	-1131.03	-1497.33	330.81	-951.341	-855.209	733.191	346.608	-77.0072
'vibrio_0297'	'cholerae_2180'	'VP0327'	'VC0434'	'N900_RS12430'	-822.313	344.191	-287.366	467.824	302.402	106.279	-546.892	50.7455	-502.301	-51.0465	-25.6475
'vibrio_0300'	'cholerae_2177'	'VP0330'	'VC0437'	'N900_RS12415'	40.3667	1037.32	-395.23	-38.4792	157.98	-207.679	-106.083	-511.215	-132.902	-30.7209	-96.5202
'vibrio_0301'	'cholerae_2176'	'VP0331'	'VC0438'	'N900_RS12410'	743.66	57.5516	88.7206	8.23757	75.9653	-129.082	-340.431	71.5195	-12.5228	170.837	-36.8169
'vibrio_0302'	'cholerae_2175'	'VP0332'	'VC0439'	'N900_RS12405'	500.167	-47.4565	223.51	-20.8515	-48.1201	-273.263	-207.965	-174.161	-51.828	156.169	-85.2073
'vibrio_0304'	'cholerae_2173'	'VP0334'	'VC0441'	'N900_RS12395'	-2185.02	394.846	-85.1317	-261.925	-154.042	-97.7402	79.5801	67.9337	-229.065	172.706	-64.5145
'vibrio_0305'	'cholerae_2172'	'VP0335'	'VC0442'	'N900_RS12390'	753.269	478.636	254.83	8.07205	-101.752	-1.51768	129.941	-118.712	-255	-88.7906	14.4405
'vibrio_0306'	'cholerae_2171'	'VP0336'	'VC0443'	'N900_RS12385'	-1275.1	2512.94	-1692.34	105.77	157.88	-612.261	519.628	-1045.71	781.706	-314.567	3.91622
'vibrio_0308'	'cholerae_2169'	'VP0338'	'VC0445'	'N900_RS12375'	180.469	-1359.89	641.958	453.986	-179.71	72.4078	-109.744	216.717	-34.399	87.2268	-218.321
'vibrio_0309'	'cholerae_2168'	'VP0339'	'VC0446'	'N900_RS12370'	-177.712	409.97	-71.1064	-314.104	-285.904	-413.093	-485.956	470.309	470.388	-455.845	-81.8653
'vibrio_0310'	'cholerae_2167'	'VP0340'	'VC0447'	'N900_RS12365'	481.527	78.1478	-106.167	181.771	-56.5731	3.74781	47.0577	-166.179	93.8441	-39.4087	-36.73
'vibrio_0311'	'cholerae_2166'	'VP2629'	'VC0449'	'N900_RS12345'	901.769	450.643	-207.474	71.8745	-59.7162	-14.9832	68.812	-22.1677	-7.02759	-64.1487	-1.31998
'vibrio_0312'	'cholerae_2165'	'VP2628'	'VC0450'	'N900_RS12320'	36.7117	667.89	-334.887	-49.1138	42.2451	34.4144	-56.9101	32.7774	131.921	9.00005	90.1284
'vibrio_0313'	'cholerae_2164'	'VP2627'	'VC0451'	'N900_RS12315'	935.536	116.003	-77.5284	44.0928	-115.934	-43.518	-151.3	378.1	203.918	-47.0577	-13.8715
'vibrio_0314'	'cholerae_2163'	'VP2626'	'VC0452'	'N900_RS12310'	643.062	723.904	-211.105	346.275	100.427	-45.7186	18.0853	-174.105	16.4898	68.4029	70.6375
'vibrio_0315'	'cholerae_2162'	'VP2625'	'VC0453'	'N900_RS12305'	668.099	28.0999	34.3718	-63.718	-290.731	116.977	-195.041	40.5964	-301.552	203.004	-36.1852
'vibrio_0316'	'cholerae_2161'	'VP2623'	'VC0454'	'N900_RS12300'	421.699	659.332	-164.679	185.742	23.1164	-66.7071	65.3861	153.348	-67.4008	46.7454	-36.7244
'vibrio_0317'	'cholerae_2160'	'VP2622'	'VC0455'	'N900_RS12295'	167.934	339.085	122.759	-36.3879	-66.8039	-127.371	41.4744	-101.405	-68.2982	-69.3435	-119.943
'vibrio_0318'	'cholerae_2159'	'VP2621'	'VC0456'	'N900_RS12290'	-305.065	777.059	228.044	-202.54	-87.3116	-119.048	-163.213	-462.839	128.238	65.5994	162.548
'vibrio_0319'	'cholerae_2158'	'VP2620'	'VC0457'	'N900_RS12285'	813.822	416.993	45.7663	330.671	147.825	23.3862	50.9249	-147.906	-158.845	-74.6469	-174.033
'vibrio_0320'	'cholerae_2157'	'VP2619'	'VC0458'	'N900_RS12280'	418.663	228.646	-305.265	411.314	262.095	55.1797	82.975	344.102	170.331	-116.551	111.75
'vibrio_0321'	'cholerae_2156'	'VP2618'	'VC0459'	'N900_RS12275'	601.029	-261.717	97.3332	-302.141	-588.124	387.766	34.6936	-406.144	-434.62	6.44968	-172.235
'vibrio_0322'	'cholerae_2155'	'VP2617'	'VC0460'	'N900_RS12270'	363.295	-212.298	70	234.581	238.111	-43.7789	49.6503	190.674	129.217	-157.587	-151.146
'vibrio_0323'	'cholerae_2154'	'VP2616'	'VC0461'	'N900_RS12265'	716.676	261.888	-412.243	62.2966	91.1554	-294.597	153.004	-116.17	306.143	-73.1789	-87.4481
'vibrio_0324'	'cholerae_2153'	'VP2615'	'VC0462'	'N900_RS12260'	1073.95	273.127	166.412	285.565	-170.787	-138.997	127.377	-120.448	50.3159	78.5208	328.286
'vibrio_0325'	'cholerae_2152'	'VP2614'	'VC0463'	'N900_RS12255'	1038.61	257.467	7.33317	116.613	-84.7293	67.1295	-7.01043	80.0036	4.69577	-55.5738	-44.6987
'vibrio_0326'	'cholerae_2151'	'VPA0369'	'VC0464'	'N900_RS12250'	426.832	-313.108	-147.751	353.485	84.4029	158.709	122.209	82.0585	234.36	0.803311	-27.9561
'vibrio_0327'	'cholerae_2150'	'VPA0368'	'VC0465'	'N900_RS12245'	540.021	117.742	-154.159	280.099	21.8155	144.467	17.3392	-22.8754	-155.297	12.0359	54.9485
'vibrio_0329'	'cholerae_2148'	'VP2612'	'VC0467'	'N900_RS12235'	518.837	218.652	128.156	171.69	162.822	-95.2451	-51.5792	-17.1332	-160.982	76.9038	-25.8073
'vibrio_0330'	'cholerae_2147'	'VP2611'	'VC0468'	'N900_RS12230'	-1926.7	-278.495	-123.234	-16.075	546.192	281.797	-222.657	173.227	-254.251	-229.257	62.319
'vibrio_0331'	'cholerae_2146'	'VP2610'	'VC0469'	'N900_RS12225'	782.922	709.992	-77.8449	208.255	222.901	15.7999	-128.333	-127.438	-191.961	-33.3336	-95.2191
'vibrio_0332'	'cholerae_2145'	'VP2609'	'VC0470'	'N900_RS12220'	842.482	881.561	-181.761	-206.736	-33.2421	124.357	-57.9478	-181.066	-194.06	44.0479	69.7269
'vibrio_0333'	'cholerae_2144'	'VP2608'	'VC0471'	'N900_RS12215'	863.879	303.745	-237.008	75.8874	-72.8173	165.156	-150.438	-114.843	165.732	-15.2789	25.6938
'vibrio_0334'	'cholerae_2143'	'VP2606'	'VC0472'	'N900_RS12210'	330.737	317.11	-411.217	328.357	-1202.01	-32.0638	-369.871	-253.624	-201.592	113.796	-278.405
'vibrio_0335'	'cholerae_2142'	'VP2603'	'VC0474'	'N900_RS12195'	661.331	653.64	-82.6018	200.396	137.474	28.0284	12.1293	-69.8825	-81.5345	-127.367	-120.47
'vibrio_0336'	'cholerae_2141'	'VP2602'	'VC0475'	'N900_RS12190'	685.9	527.917	-103.386	141.211	-28.0338	-21.2883	-5.53957	139.776	12.7302	-54.0349	6.92262
'vibrio_0337'	'cholerae_2140'	'VP2601'	'VC0476'	'N900_RS12185'	-408.863	333.519	-35.2351	-264.518	386.352	-126.463	-224.582	-187.978	132.456	-192.907	-89.0016
'vibrio_0338'	'cholerae_2139'	'VP2600'	'VC0477'	'N900_RS12180'	582.843	-368.301	-173.095	-649.804	-678.452	539.797	1139.53	455.66	-314.245	137.753	-155.366
'vibrio_0339'	'cholerae_2138'	'VP2599'	'VC0478'	'N900_RS12175'	115.467	-2303.89	-417.657	556.376	-743.33	-257.138	-610.011	-282.239	-251.756	-281.908	27.8341
'vibrio_0340'	'cholerae_2136'	'VP2598'	'VC0480'	'N900_RS12165'	422.362	269.628	-333.549	274.663	4.25959	-119.598	101.549	-151.328	-136.339	-55.3579	39.7274
'vibrio_0341'	'cholerae_2135'	'VP2596'	'VC0481'	'N900_RS12160'	684.159	501.798	-344.351	65.6099	7.2007	169.852	47.8164	-217.86	-32.266	26.9652	34.1785
'vibrio_0342'	'cholerae_2134'	'VP2595'	'VC0482'	'N900_RS12155'	763.283	412.746	-66.133	89.0973	7.40991	-150.796	-63.5476	93.6687	32.2364	73.7852	46.0305
'vibrio_0343'	'cholerae_2133'	'VP2594'	'VC0483'	'N900_RS12150'	900.905	206.881	64.3991	168.605	-177.757	-162.045	-94.6998	109.069	-50.7058	-39.8731	-34.9772
'vibrio_0344'	'cholerae_2132'	'VP0356'	'VC0485'	'N900_RS12145'	-1396.17	-984.924	-176.132	-77.6922	-424.939	285.968	-388.58	-475.224	-83.3581	-153.68	-338.454
'vibrio_0345'	'cholerae_2131'	'VP0358'	'VC0486'	'N900_RS12140'	783.598	998.83	-94.0772	-173.701	-17.8055	-160.995	-218.355	74.097	-132.575	-26.658	140.817
'vibrio_0346'	'cholerae_2130'	'VP0359'	'VC0487'	'N900_RS12135'	-1076.88	-1174.69	70.3232	906.452	200.583	998.041	-697.238	35.4355	-303.642	-345.917	20.8935
'vibrio_0347'	'cholerae_2128'	'VP0372'	'VC0489'	'N900_RS12125'	687.41	480.08	-228.615	44.0385	-101.682	-49.8275	-87.1334	28.0729	84.0391	-30.5527	25.2123
'vibrio_0350'	'cholerae_2116'	'VP0406'	'VC0519'	'N900_RS12050'	-4520.55	-1059.68	942.792	1368.83	-557.913	506.752	1.37728	331.745	157.89	121.878	-7.84733
'vibrio_0353'	'cholerae_2113'	'VP0409'	'VC0522'	'N900_RS12035'	1092.18	267.846	-1.98186	49.2186	-40.5284	-15.3402	-231.119	139.737	104.71	-14.8468	45.5794
'vibrio_0354'	'cholerae_2112'	'VP0410'	'VC0523'	'N900_RS12030'	408.033	187.839	302.542	1.68949	49.4712	-228.124	-99.8558	176.741	130.887	-4.70008	-0.97638
'vibrio_0355'	'cholerae_2111'	'VP0412'	'VC0525'	'N900_RS12020'	68.7829	473.419	-129.198	455.664	13.5021	-49.4644	-104.996	-202.708	-64.1901	-190.817	65.9327
'vibrio_0356'	'cholerae_2110'	'VP0413'	'VC0526'	'N900_RS12015'	817.923	79.8855	50.3228	195.219	91.1701	-125.799	-233.542	134.287	96.2131	-6.71715	116.118
'vibrio_0360'	'cholerae_2106'	'VP2557'	'VC0530'	'N900_RS11995'	891.204	365.594	-142.658	179.83	-242.03	-184.243	-57.2931	-139.118	96.4909	49.01	21.4786
'vibrio_0361'	'cholerae_2105'	'VP2556'	'VC0531'	'N900_RS11990'	894.255	650.37	-238.899	-85.4602	70.5628	103.157	145.808	-24.4316	124.099	-129.517	22.2536
'vibrio_0362'	'cholerae_2104'	'VP2555'	'VC0532'	'N900_RS11985'	304.481	832.86	-254.875	-101.288	350.082	350.144	172.05	-154.108	83.2954	-146.173	-17.5939
'vibrio_0363'	'cholerae_2103'	'VP2554'	'VC0533'	'N900_RS11980'	-2176.78	429.794	-318.419	-708.117	348.354	-322.043	-54.4869	-449.559	-9.06559	-78.3037	20.3637
'vibrio_0364'	'cholerae_2102'	'VP2553'	'VC0534'	'N900_RS11975'	1581.5	-307.725	-315.115	-428.631	442.542	-155.156	146.23	-119.715	-109.326	66.3368	-165.577
'vibrio_0365'	'cholerae_2101'	'VP2552'	'VC0535'	'N900_RS11970'	392.333	481.75	-223.488	73.8828	45.2411	92.2381	27.814	-11.4416	-46.0683	11.2622	-53.364
'vibrio_0366'	'cholerae_2095'	'VP2551'	'VC0542'	'N900_RS11940'	849.365	-80.9079	97.521	160.711	126.928	130.847	-207.577	183.687	-84.819	-4.1107	-26.2862
'vibrio_0367'	'cholerae_2094'	'VP2550'	'VC0543'	'N900_RS11935'	-1649.82	-1835.31	-293.968	620.831	81.0536	-771.12	570.942	351.227	996.377	-103.691	-67.8028
'vibrio_0368'	'cholerae_2093'	'VP2549'	'VC0544'	'N900_RS11930'	1006.84	596.03	188.541	-319.016	129.289	190.483	-201.239	-292.72	3.11328	-80.928	97.0632
'vibrio_0369'	'cholerae_2092'	'VP2548'	'VC0545'	'N900_RS11925'	-459.898	1245.89	-67.8497	-482.842	168.027	-27.935	45.839	-838.948	107.448	90.1175	-145.307
'vibrio_0370'	'cholerae_2091'	'VP2547'	'VC0547'	'N900_RS11920'	-258.922	276.993	509.175	-662.832	301.369	-353.901	124.489	-201.767	-140.647	-75.215	-35.899
'vibrio_0371'	'cholerae_2090'	'VP2546'	'VC0548'	'N900_RS11915'	135.62	-377.188	-216.307	863.746	498.354	-72.592	-825.292	725.393	-68.2355	-94.5022	13.8028
'vibrio_0372'	'cholerae_2089'	'VP2545'	'VC0549'	'N900_RS11865'	524.126	252.36	-11.7499	275.037	231.266	-213.751	-75.2924	405.116	77.4584	139.384	23.8013
'vibrio_0373'	'cholerae_2088'	'VP2544'	'VC0550'	'N900_RS11860'	798.543	360.997	26.6135	165.219	118.743	-80.2277	-20.7236	32.7132	6.02376	-0.318183	-0.487369
'vibrio_0374'	'cholerae_2087'	'VP2543'	'VC0551'	'N900_RS11855'	912.255	351.792	21.6538	21.3572	3.48708	-135.79	-47.2992	-4.47623	-26.9595	-34.4152	-9.24688
'vibrio_0375'	'cholerae_2086'	'VP2542'	'VC0552'	'N900_RS11850'	945.525	337.722	174.856	-45.0466	41.3423	-119.381	-167.871	133.527	-58.7075	71.7652	-27.1375
'vibrio_0376'	'cholerae_2085'	'VP2541'	'VC0553'	'N900_RS11845'	1077.79	610.494	-1.34771	-352.211	-69.0918	-101.813	-311.241	-31.4997	-163.386	199.159	76.9655
'vibrio_0377'	'cholerae_2084'	'VP2540'	'VC0554'	'N900_RS11840'	-32.5544	578.909	-198.566	-61.8823	-227.948	295.019	11.9319	172.015	-18.3806	-25.1302	-56.9607
'vibrio_0378'	'cholerae_2083'	'VP2539'	'VC0556'	'N900_RS11835'	-2162.64	-865.98	-38.5414	-120.211	551.972	134.43	-446.101	-408.357	-68.5574	-111.917	213.563
'vibrio_0379'	'cholerae_2082'	'VP2537'	'VC0557'	'N900_RS11830'	1050.64	102.551	-251.832	54.8232	221.693	-52.0159	70.3919	151.1	283.439	-65.5031	10.5187
'vibrio_0380'	'cholerae_2081'	'VP2536'	'VC0558'	'N900_RS11825'	891.045	203.295	-238.813	-263.54	116.335	-175.566	-109.639	-74.4406	40.8243	163.808	3.06
'vibrio_0381'	'cholerae_2080'	'VP2535'	'VC0559'	'N900_RS11820'	217.062	-374.41	-108.932	-156.43	-36.2707	12.7803	-86.7424	91.5415	85.2099	201.335	-21.2493
'vibrio_0386'	'cholerae_2075'	'VP2530'	'VC0564'	'N900_RS11795'	1257.72	-959.828	730.508	-781.033	-1118.58	143.649	-432.088	389.675	1035	-214.8	-34.104
'vibrio_0387'	'cholerae_2074'	'VP0432'	'VC0565'	'N900_RS11790'	-7700.69	584.356	-745.072	224.11	-803.968	-211.551	621.727	1191.13	-641.607	13.2959	177.064
'vibrio_0388'	'cholerae_2073'	'VP0433'	'VC0566'	'N900_RS11785'	-2239.42	903.885	-726.118	-295.109	-58.3303	40.3174	-113.648	-192.955	92.9149	-103.911	-140.107
'vibrio_0389'	'cholerae_2072'	'VP0434'	'VC0567'	'N900_RS11780'	-391.694	1484.99	94.2554	104.329	16.9768	-31.6428	-99.4103	267.146	231.505	-10.343	-140.767
'vibrio_0390'	'cholerae_2071'	'VP0436'	'VC0568'	'N900_RS11775'	-537.179	688.629	290.166	-340.218	-123.703	154.949	43.4707	111.229	-149.893	-136.894	-74.2469
'vibrio_0393'	'cholerae_2068'	'VP0441'	'VC0573'	'N900_RS11755'	-2713.1	639.002	845.599	-919.028	-955.806	220.731	169.563	239.063	-455.17	-396.687	-65.1992
'vibrio_0394'	'cholerae_2067'	'VP0442'	'VC0574'	'N900_RS11750'	-2463.86	399.791	22.4583	-380.672	-475.786	16.427	40.6848	52.7963	-241.281	-170.911	136.77
'vibrio_0395'	'cholerae_2066'	'VP0443'	'VC0575'	'N900_RS11745'	-2528.07	288.673	1079.14	-110.775	288.07	-254.606	-279.109	95.9437	168.687	-382.913	-199.397
'vibrio_0396'	'cholerae_2065'	'VP0444'	'VC0576'	'N900_RS11740'	-7404.62	-500.864	89.9936	463.729	602.362	-265.342	-152.604	553.989	-357.742	281.991	145.614
'vibrio_0397'	'cholerae_2064'	'VP0445'	'VC0577'	'N900_RS11735'	599.392	457.658	427.396	-169.887	-1.44949	44.3575	-89.8327	-76.7337	256.086	110.45	-135.022
'vibrio_0398'	'cholerae_2062'	'VP0447'	'VC0579'	'N900_RS11725'	92.6821	629.605	240.312	4.55188	-359.721	-343.253	28.5176	-206.489	-72.582	-30.723	-28.6249
'vibrio_0400'	'cholerae_2059'	'VP0450'	'VC0582'	'N900_RS11710'	-240.487	155.399	552.727	134.922	89.0667	-214.49	-212.732	-35.3361	14.1607	75.8172	-27.4247
'vibrio_0401'	'cholerae_2058'	'VP2515'	'VC0585'	'N900_RS11700'	232.286	547.336	-6.65507	244.727	-62.8748	-168.032	185.716	13.2761	-49.3224	-31.0464	24.939
'vibrio_0402'	'cholerae_2057'	'VP2514'	'VC0586'	'N900_RS11695'	112.655	-978.464	393.582	306.702	342.738	673.779	-579.342	541.681	478.895	-78.845	80.9658
'vibrio_0403'	'cholerae_2056'	'VP2513'	'VC0587'	'N900_RS11690'	675.836	261.654	-7.69238	127.561	18.1024	-0.705988	-7.25875	97.2051	89.661	-24.9453	38.1906
'vibrio_0404'	'cholerae_2055'	'VP2511'	'VC0589'	'N900_RS11685'	528.164	348.715	93.3246	102.053	-53.8434	-88.2396	64.2353	61.7176	33.0527	0.0898891	73.5484
'vibrio_0405'	'cholerae_2054'	'VP2510'	'VC0590'	'N900_RS11680'	810.801	429.191	131.999	-12.7221	-16.3861	194.447	-117.21	-183.655	-97.9748	-38.9142	-75.4103
'vibrio_0406'	'cholerae_2053'	'VP2507'	'VC0591'	'N900_RS11675'	1026.01	-966.877	-428.859	-138.593	-376.477	135.812	-84.8588	-275.639	-1119.08	-161.769	-105.542
'vibrio_0407'	'cholerae_2052'	'VP2506'	'VC0592'	'N900_RS11670'	367.236	-2349.1	110.653	952.084	-548.923	-39.4554	515.25	-433.263	-6.8742	125.449	-161.504
'vibrio_0408'	'cholerae_2051'	'VP2505'	'VC0593'	'N900_RS11665'	-469.465	1107.1	0.872402	-209.182	-228.153	322.178	-596.249	416.509	220.17	205.176	-350.957
'vibrio_0409'	'cholerae_2050'	'VP2504'	'VC0594'	'N900_RS11660'	-1552.72	-792.361	-341.979	635.187	114.656	-569.276	-193.68	-115.18	-275.583	-103.488	4.89891
'vibrio_0410'	'cholerae_2049'	'VP2502'	'VC0595'	'N900_RS11655'	725.119	367.565	6.2072	-19.1933	-71.5973	-95.8791	178.075	-20.4238	-143.492	31.3915	30.9465
'vibrio_0412'	'cholerae_2047'	'VP2499'	'VC0597'	'N900_RS11645'	834.081	181.012	110.288	22.3839	-152.201	221.395	-242.858	-57.4093	-205.748	17.4512	36.6108
'vibrio_0413'	'cholerae_2045'	'VP2498'	'VC0601'	'N900_RS11635'	1005.96	663.319	154.935	-112.795	2.37696	60.0848	-61.777	-19.5453	108.14	16.0808	-5.7035
'vibrio_0414'	'cholerae_2044'	'VP2497'	'VC0602'	'N900_RS11630'	22.2243	-643.057	188.114	448.612	116.905	361.514	468.94	-129.978	514.639	-121.414	-21.9711
'vibrio_0415'	'cholerae_2043'	'VP2496'	'VC0603'	'N900_RS11625'	-749.893	132.619	-490.203	188.907	224.553	-48.0987	-260.839	266.412	288.174	-179.719	175.824
'vibrio_0416'	'cholerae_2042'	'VP2495'	'VC0604'	'N900_RS11620'	-2904.8	-238.238	210.515	-528.003	447.518	-349.684	616.684	232.138	-158.732	77.0236	-280.596
'vibrio_0417'	'cholerae_2041'	'VP2494'	'VC0605'	'N900_RS11615'	782.858	193.168	85.4059	59.8739	-81.873	-355.574	-183.815	-67.5231	15.9229	-198.805	16.1858
'vibrio_0418'	'cholerae_2040'	'VP2491'	'VC0608'	'N900_RS11600'	234.468	302.642	112.712	-443.537	-219.346	-73.9779	-106.012	-34.6492	79.6282	21.7082	-97.8259
'vibrio_0419'	'cholerae_2039'	'VP2490'	'VC0609'	'N900_RS11595'	87.8645	6.63944	-4.96283	-137.912	100.558	-97.7347	-50.4543	-40.0954	-176.026	-16.7707	-8.3023
'vibrio_0420'	'cholerae_2038'	'VP2489'	'VC0610'	'N900_RS11590'	216.754	198.979	102.202	-399.724	-168.671	-44.9281	26.9671	72.2126	-29.6698	85.499	-32.9819
'vibrio_0421'	'cholerae_2037'	'VP2488'	'VC0611'	'N900_RS11585'	529.304	325.671	-30.0268	114.058	55.1682	68.8593	-79.6184	-98.2876	-54.8086	-19.3743	1.39197
'vibrio_0422'	'cholerae_2036'	'VP2487'	'VC0612'	'N900_RS11580'	668.349	378.06	32.1191	85.3682	66.4761	-8.87904	-106.594	-81.9525	11.6783	43.6154	20.2801
'vibrio_0423'	'cholerae_2035'	'VP2486'	'VC0613'	'N900_RS11575'	705.2	474.101	-198.255	-37.5819	-198.632	-41.8515	-59.3742	56.3811	67.3379	6.87175	52.6768
'vibrio_0424'	'cholerae_2034'	'VP2485'	'VC0614'	'N900_RS11570'	934.722	221.776	-68.4442	163.108	18.0929	91.7013	-3.85384	-150.22	-4.18674	23.2233	-26.6837
'vibrio_0425'	'cholerae_2033'	'VP2484'	'VC0615'	'N900_RS11565'	779.351	294.679	-323.989	27.0298	-66.7288	-27.9378	-133.215	47.3611	-6.44231	15.4426	-38.6174
'vibrio_0426'	'cholerae_2031'	'VP2482'	'VC0617'	'N900_RS11555'	753.608	292.846	-90.3034	115.516	-69.5905	-53.6918	103.016	5.29493	51.5744	5.10616	-68.7184
'vibrio_0427'	'cholerae_2030'	'VP2481'	'VC0618'	'N900_RS11550'	964.21	345.825	-50.9307	80.5152	-81.1423	-45.006	107.737	26.4351	79.6655	-29.7369	-35.5493
'vibrio_0428'	'cholerae_2029'	'VP2480'	'VC0619'	'N900_RS11545'	711.454	495.554	-243.029	76.6312	59.7285	69.0767	-62.0387	92.9139	8.61326	22.6549	59.3307
'vibrio_0429'	'cholerae_2028'	'VP2479'	'VC0620'	'N900_RS11540'	621.283	481.697	323.752	2.49594	59.5679	-82.2509	-16.9904	93.7692	25.4777	15.1012	1.33688
'vibrio_0430'	'cholerae_2027'	'VP2478'	'VC0622'	'N900_RS11530'	1090.08	212.961	41.4212	32.909	-5.83769	69.338	-31.5775	56.462	-87.5328	54.8844	2.67828
'vibrio_0431'	'cholerae_2026'	'VP2477'	'VC0623'	'N900_RS11525'	516.038	595.799	145.909	193.221	23.8758	-8.70302	-274.877	-197.541	73.5142	-57.8016	61.2755
'vibrio_0432'	'cholerae_2025'	'VP2476'	'VC0624'	'N900_RS11520'	243.899	-165.817	14.0035	229.479	-299.592	84.2726	-298.471	-43.1016	-305.757	134.995	-113.699
'vibrio_0433'	'cholerae_2024'	'VP2475'	'VC0626'	'N900_RS11510'	1328.76	-720.469	85.2572	332.781	8.21636	546.404	-951.929	379.533	-708.077	202.24	317.036
'vibrio_0434'	'cholerae_2023'	'VP2474'	'VC0627'	'N900_RS11500'	-2337.98	522.309	-181.283	614.485	-1.46815	-535.642	-884.037	505.876	-773.027	298.742	-143.785
'vibrio_0435'	'cholerae_2022'	'VP2473'	'VC0628'	'N900_RS11495'	842.818	453.906	-56.6756	46.3858	130.807	116.102	13.5507	-136.968	-110.199	-59.1712	57.5765
'vibrio_0436'	'cholerae_2021'	'VP2472'	'VC0629'	'N900_RS11490'	672.021	354.058	-54.7349	90.2079	129.43	-3.66574	58.5506	91.0356	165.259	-88.0616	-33.5428
'vibrio_0437'	'cholerae_2020'	'VP2471'	'VC0630'	'N900_RS11485'	644.212	3.27554	-89.2836	139.498	177.827	126.009	-110.2	81.0716	72.0484	-128.579	-44.8248
'vibrio_0438'	'cholerae_2019'	'VP2470'	'VC0631'	'N900_RS11480'	-778.133	-1461.82	342.861	-705.21	-489.916	-30.0864	-467.396	-479.918	342.193	-85.3629	9.88347
'vibrio_0439'	'cholerae_2018'	'VP2468'	'VC0632'	'N900_RS11475'	782.151	156.054	307.529	-86.7956	-120.058	148.796	-20.0883	-139.959	46.3571	-63.8586	-10.2371
'vibrio_0440'	'cholerae_2017'	'VP2467'	'VC0633'	'N900_RS11470'	-6044.48	1383.65	-1555.81	-869.367	1181.4	-291.799	806.958	460.624	-145.232	223.019	1.44869
'vibrio_0441'	'cholerae_2016'	'VP2466'	'VC0634'	'N900_RS11465'	-266.231	-136.792	-61.6846	504.175	-2.87866	123.909	132.706	376.568	-411.405	-236.675	105.08
'vibrio_0442'	'cholerae_2015'	'VP2465'	'VC0635'	'N900_RS11460'	124.231	483.223	201.721	13.0155	-450.622	-222.054	89.6327	-390.438	-181.346	106.211	-144.935
'vibrio_0443'	'cholerae_2014'	'VP2464'	'VC0636'	'N900_RS11455'	553.044	167.873	238.421	-245.745	-187.938	228.184	106.989	4.10789	21.8836	-5.28039	-24.7412
'vibrio_0444'	'cholerae_2013'	'VP2463'	'VC0637'	'N900_RS11450'	-328.088	-2308.97	-446.868	229.518	-639.455	469.197	-690.404	-628.134	598.668	410.858	-258.862
'vibrio_0445'	'cholerae_2012'	'VP2462'	'VC0638'	'N900_RS11445'	265.236	-774.054	1.40589	290.433	-260.296	-730.055	-203.852	-12.817	-507.194	19.4281	-54.1442
'vibrio_0446'	'cholerae_2011'	'VP2461'	'VC0639'	'N900_RS11440'	882.145	-392.064	-454.715	843.395	-217.966	-2.79235	-585.923	-198.644	112.879	48.7701	-342.378
'vibrio_0447'	'cholerae_2010'	'VP2460'	'VC0640'	'N900_RS11430'	-428.307	2595.93	-350.439	-699.058	330.313	-1657.76	-483.941	-432.346	502.794	-277.931	79.1068
'vibrio_0449'	'cholerae_2008'	'VP2457'	'VC0642'	'N900_RS11410'	-1888.77	-2166.41	-1358.15	15.1753	1047.67	732.758	-366.128	-234.167	860.996	-163.755	-37.5982
'vibrio_0450'	'cholerae_2007'	'VP2456'	'VC0643'	'N900_RS11405'	163.68	-1952.4	973.057	261.661	576.783	-51.2682	-822.327	-1607.66	593.398	-39.1476	-283.162
'vibrio_0451'	'cholerae_2006'	'VP2455'	'VC0644'	'N900_RS11400'	-1041.81	-1904.87	-181.37	59.6642	440.898	546.659	392.166	-1084.32	-202.217	-89.4337	262.417
'vibrio_0452'	'cholerae_2005'	'VP2454'	'VC0645'	'N900_RS11395'	56.8276	480.769	126.31	106.37	203.628	71.7934	-4.86621	40.7708	-52.9233	-92.4469	16.0914
'vibrio_0454'	'cholerae_2003'	'VP2452'	'VC0647'	'N900_RS11385'	-1773.52	-627.932	-634.722	-408.713	1193.5	-58.2706	-275.538	-225.108	-336.539	41.2621	114.926
'vibrio_0455'	'cholerae_2002'	'VP2451'	'VC0648'	'N900_RS11380'	616.445	107.252	38.0273	13.1717	-161.387	-148.995	156.355	-74.1143	-269.009	70.0231	-71.4955
'vibrio_0456'	'cholerae_2001'	'VP2450'	'VC0649'	'N900_RS11375'	850.482	115.961	-32.9638	5.26207	-272.917	-86.6394	-285.624	120.197	-102.8	114.547	-16.0145
'vibrio_0457'	'cholerae_2000'	'VP2449'	'VC0650'	'N900_RS11370'	651.012	190.36	29.0702	118.674	-34.3649	-36.6616	-2.75137	-135.8	62.9852	93.663	-10.3586
'vibrio_0458'	'cholerae_1999'	'VP2448'	'VC0651'	'N900_RS11365'	666.004	321.21	-125.1	131.974	-9.45926	-152.428	69.945	-87.2379	217.632	-7.42415	17.8038
'vibrio_0459'	'cholerae_1998'	'VP2447'	'VC0652'	'N900_RS11360'	949.839	202.981	-104.02	-3.9136	-40.1195	21.5196	-54.3538	-98.6299	-63.4534	50.4822	-14.2309
'vibrio_0460'	'cholerae_1997'	'VP2446'	'VC0653'	'N900_RS11355'	883.214	210.703	171.236	113.996	-248.433	-140.281	-221.837	53.37	-50.8343	-167.52	-69.6708
'vibrio_0461'	'cholerae_1996'	'VP2445'	'VC0654'	'N900_RS11350'	975.169	378.743	441.315	99.6365	68.2916	-301.097	-396.606	-98.1279	7.18031	-195.709	-57.4643
'vibrio_0462'	'cholerae_1995'	'VP2444'	'VC0655'	'N900_RS11345'	193.691	249.809	52.6262	190.61	-357.845	160.434	200.098	316.506	-405.217	93.9112	76.6581
'vibrio_0464'	'cholerae_1993'	'VP2441'	'VC0657'	'N900_RS11335'	331.904	275.509	1.71867	-28.8094	446.256	109.588	-120.987	-127.571	116.488	-136.001	-83.8729
'vibrio_0465'	'cholerae_1991'	'VP2440'	'VC0659'	'N900_RS10855'	-953.696	-366.447	447.178	-846.079	557.241	-380.849	252.915	31.8267	-127.52	-140.156	40.4501
'vibrio_0466'	'cholerae_1990'	'VP0505'	'VC0660'	'N900_RS10850'	-2583.92	-2148.42	-491.877	-360.788	971.261	-852.217	-118.64	722.089	-1062.64	61.933	247.375
'vibrio_0467'	'cholerae_1989'	'VP0506'	'VC0661'	'N900_RS10845'	724.827	171.555	18.7556	-1.61659	-34.5896	-111.92	-409.066	-99.418	-6.31254	-46.5354	-165.493
'vibrio_0468'	'cholerae_1988'	'VP0507'	'VC0662'	'N900_RS10840'	-798.906	324.881	-348.691	85.1464	-218.599	-251.521	37.0017	-15.6694	-16.7042	9.4085	-7.40162
'vibrio_0470'	'cholerae_1986'	'VP0514'	'VC0665'	'N900_RS10825'	994.401	347.904	13.1032	-192.223	42.0295	246.62	-223.953	-9.8998	35.603	-49.1061	3.89723
'vibrio_0471'	'cholerae_1985'	'VP0515'	'VC0666'	'N900_RS10820'	984.877	592.486	-191.54	175.377	301.316	-77.538	258.25	-22.113	7.61077	16.0808	-180.488
'vibrio_0472'	'cholerae_1984'	'VP0516'	'VC0667'	'N900_RS10815'	632.24	345.097	-263.07	195.147	-43.5154	-3.49698	-92.4092	-14.5154	-206.461	-24.9528	-27.473
'vibrio_0473'	'cholerae_1983'	'VP0518'	'VC0668'	'N900_RS10810'	566.151	353.101	82.1052	56.1831	-85.9338	309.391	-128.819	-289.14	48.7996	-36.6295	-88.8864
'vibrio_0474'	'cholerae_1982'	'VP0520'	'VC0671'	'N900_RS10800'	-434.879	-96.5284	-289.279	-36.2659	-408.555	-46.2767	486.049	-339.149	-699.293	42.7335	303.904
'vibrio_0475'	'cholerae_1981'	'VP0521'	'VC0672'	'N900_RS10795'	1151.04	270.925	-356.718	-166.911	265.391	-153.703	107.409	21.1687	-0.251851	88.1313	4.93395
'vibrio_0476'	'cholerae_1980'	'VP0522'	'VC0673'	'N900_RS10790'	314.554	167.06	-273.38	-325.292	-36.4864	63.5752	-289.8	-78.5279	11.9453	85.6083	-30.008
'vibrio_0477'	'cholerae_1979'	'VP0523'	'VC0674'	'N900_RS10785'	-468.329	339.803	-592.022	-361.377	-683.643	-346.443	-1509.66	-365.584	-133.132	505.769	126.37
'vibrio_0478'	'cholerae_1978'	'VP0524'	'VC0675'	'N900_RS10780'	313.495	-1702.84	1513.28	495.568	-798.711	617.695	323.072	1119.42	-460.943	-41.7868	-187.044
'vibrio_0479'	'cholerae_1977'	'VP0526'	'VC0676'	'N900_RS10775'	925.211	149.088	-83.1749	-71.5581	-101.33	92.5778	-75.4125	-45.7255	-39.7812	100.429	-58.7527
'vibrio_0480'	'cholerae_1976'	'VP0527'	'VC0677'	'N900_RS10770'	360.99	232.477	-257.42	93.5873	-119.065	-15.6168	12.1003	247.188	-39.3705	-18.8749	-12.1645
'vibrio_0481'	'cholerae_1975'	'VP0529'	'VC0678'	'N900_RS10765'	374.78	981.4	41.786	165.07	224.82	9.17393	-28.4482	348.579	71.8105	-204.306	58.4104
'vibrio_0483'	'cholerae_1973'	'VP0532'	'VC0680'	'N900_RS10755'	-2328.18	-1180.7	-326.527	762.509	529.91	-726.195	629.464	-1161.78	212.302	685.533	-356.706
'vibrio_0484'	'cholerae_1972'	'VP0533'	'VC0681'	'N900_RS10750'	417.463	-361.168	-697.81	-390.958	-0.722218	514.753	399.399	-830.331	932.286	-112.275	-93.9445
'vibrio_0486'	'cholerae_1970'	'VP0535'	'VC0683'	'N900_RS10740'	515.464	339.973	-747.299	-241.528	34.0067	72.6065	-449.879	362.795	174.923	-5.45953	-211.153
'vibrio_0487'	'cholerae_1969'	'VP0536'	'VC0684'	'N900_RS10735'	254.036	158.817	-352.034	163.33	28.6904	176.495	173.692	220.297	-108.56	29.8815	-100.059
'vibrio_0489'	'cholerae_1967'	'VP0540'	'VC0687'	'N900_RS10725'	602.502	240.262	121.959	36.8242	111.581	64.5095	-117.153	-28.2853	91.6745	-2.18151	18.2783
'vibrio_0490'	'cholerae_1966'	'VP0541'	'VC0688'	'N900_RS10720'	1176.73	431.138	-56.4076	84.6511	327.988	164.403	-206.34	-80.1445	-277.693	-47.009	82.0471
'vibrio_0491'	'cholerae_1965'	'VPA0277'	'VC0689'	'N900_RS10715'	710.626	373.991	-82.4224	67.3122	128.901	89.6557	2.74022	-115.604	6.91962	26.1268	22.2556
'vibrio_0492'	'cholerae_1964'	'VP0543'	'VC0690'	'N900_RS10710'	1134.14	37.4835	217.918	-261.041	-220.883	33.3262	-144	-196.561	-121.997	-34.6302	-44.4918
'vibrio_0493'	'cholerae_1963'	'VP0544'	'VC0691'	'N900_RS10705'	690.546	491.579	-146.555	116.517	140.609	22.8038	-16.8975	128.192	85.4856	-77.0245	20.5521
'vibrio_0494'	'cholerae_1962'	'VP0545'	'VC0692'	'N900_RS10700'	346.202	492.752	-479.583	165.862	60.9688	23.8539	-19.0837	-31.4427	4.44719	119.833	268.695
'vibrio_0495'	'cholerae_1961'	'VP0538'	'VC0693'	'N900_RS10695'	416.457	664.73	-165.896	27.1322	55.1321	33.7024	-133.44	-77.7801	247.701	30.2159	347.25
'vibrio_0496'	'cholerae_1960'	'VP0539'	'VC0694'	'N900_RS10690'	765.74	378	48.2328	63.5118	58.2139	156.934	-107.226	-48.2006	44.0301	65.3427	32.7728
'vibrio_0497'	'cholerae_1959'	'VP0546'	'VC0695'	'N900_RS10685'	980.023	513.08	-113.41	46.5134	58.0523	77.8476	60.5931	4.9183	-22.8613	-84.8858	15.4864
'vibrio_0498'	'cholerae_1958'	'VP0547'	'VC0696'	'N900_RS10680'	660.92	610.732	4.39194	292.458	209.484	392.614	-14.9908	3.85386	58.8421	175.465	-201.324
'vibrio_0499'	'cholerae_1957'	'VP0549'	'VC0697'	'N900_RS10675'	914.803	678.179	-186.728	-6.61899	263.39	70.2024	-115.013	92.8747	-108.748	-46.0074	37.8457
'vibrio_0500'	'cholerae_1956'	'VP0551'	'VC0698'	'N900_RS10670'	559.613	286.471	-315.938	-87.4174	155.16	144.997	-90.62	-20.4932	86.8778	-64.0986	61.4819
'vibrio_0501'	'cholerae_1955'	'VP0552'	'VC0700'	'N900_RS10665'	445.597	405.089	-53.1238	-19.7181	73.7409	78.7365	-120.967	32.7666	71.1568	27.5681	57.8441
'vibrio_0502'	'cholerae_1954'	'VP0553'	'VC0701'	'N900_RS10660'	252.896	161.909	161.883	211.122	52.5085	168.659	-136.64	270.522	50.4026	95.6004	-40.9156
'vibrio_0503'	'cholerae_1953'	'VP0554'	'VC0702'	'N900_RS10655'	1012.94	259.426	-6.57898	44.7946	104.583	-530.863	30.5731	30.3299	54.7438	-49.8324	-38.6179
'vibrio_0504'	'cholerae_1952'	'VPA1088'	'VC0703'	'N900_RS10650'	636.758	48.2674	6.25433	91.222	34.3158	254.911	-8.46049	-34.1284	160.202	9.73357	52.339
'vibrio_0505'	'cholerae_1950'	'VP0555'	'VC0705'	'N900_RS10640'	353.992	210.509	191.965	-131.365	-87.0507	302.82	-190.684	180.442	-113.441	29.3484	-87.6405
'vibrio_0506'	'cholerae_1949'	'VP0556'	'VC0706'	'N900_RS10635'	1479.5	-152.855	436.353	-264.287	298.9	-515.469	238.778	-108.027	-80.5396	-160.595	28.9499
'vibrio_0507'	'cholerae_1948'	'VP0558'	'VC0708'	'N900_RS10630'	274.968	15.8183	214.903	-129.944	408.884	59.3975	-403.976	-291.819	-456.385	-357.14	-65.913
'vibrio_0508'	'cholerae_1947'	'VP0559'	'VC0709'	'N900_RS10625'	-1340.73	325.556	354.577	-4.14788	291.157	-179.495	27.6806	-37.7148	65.2928	-322.805	-64.5299
'vibrio_0509'	'cholerae_1946'	'VP0560'	'VC0710'	'N900_RS10620'	404.774	448.417	-120.215	259.899	53.4268	14.2095	71.154	-150.607	143.842	-54.6056	-78.5422
'vibrio_0510'	'cholerae_1945'	'VP0561'	'VC0711'	'N900_RS10615'	-713.932	425.687	-582.559	-123.378	213.077	46.1764	38.8848	-2.64145	-97.9675	26.8478	-80.4773
'vibrio_0511'	'cholerae_1944'	'VP0563'	'VC0714'	'N900_RS10585'	801.231	-66.8607	251.747	-111.395	-141.384	222.3	-231.586	-201.104	-66.5658	95.3086	82.1053
'vibrio_0512'	'cholerae_1943'	'VPA1601'	'VC0715'	'N900_RS10580'	956.381	150.575	18.2571	-85.2291	160.451	-77.0692	140.155	62.4858	48.8527	-9.59484	-20.1123
'vibrio_0513'	'cholerae_1942'	'VP0566'	'VC0716'	'N900_RS10575'	-283.097	-796.373	-700.96	374.663	24.7355	4.59209	405.766	-58.3198	345.31	51.6752	93.1189
'vibrio_0514'	'cholerae_1941'	'VP0567'	'VC0717'	'N900_RS10570'	-445.853	-256.836	-377.954	-3.2984	-128.407	-163.258	51.3741	-205.42	53.1761	61.996	-194.019
'vibrio_0515'	'cholerae_1940'	'VP0568'	'VC0718'	'N900_RS10565'	3.14428	940.985	-334.392	-71.3795	-131.442	244.46	-145.423	-167.962	-2.47959	-48.3114	17.5879
'vibrio_0516'	'cholerae_1939'	'VP0569'	'VC0719'	'N900_RS10560'	-6811.89	1395.73	-76.6493	253.02	-138.5	-1170.67	298.061	507.795	-126.065	442.493	-125.23
'vibrio_0517'	'cholerae_1938'	'VP0570'	'VC0720'	'N900_RS10555'	-6663.15	1734.42	-662.807	-18.0773	-384.72	-429.081	367.428	-170.171	-61.9689	529.093	-69.3126
'vibrio_0518'	'cholerae_1937'	'VP0571'	'VC0721'	'N900_RS10550'	-788.534	-793.538	-65.009	671.966	-73.869	167.729	-562.801	93.2952	-768.184	13.4065	35.3212
'vibrio_0519'	'cholerae_1936'	'VP0572'	'VC0722'	'N900_RS10545'	604.687	495.288	82.3447	-1.9647	197.082	58.1623	-0.974497	-142.769	-83.9444	-62.634	28.8992
'vibrio_0520'	'cholerae_1935'	'VP0573'	'VC0723'	'N900_RS10540'	1135.25	16.9993	-200.907	27.6045	36.3252	13.3639	-123.291	95.2456	-19.8245	-56.9311	-66.4284
'vibrio_0521'	'cholerae_1934'	'VP0574'	'VC0724'	'N900_RS10535'	-3198.77	994.405	-711.011	-583.503	919.779	-24.4639	714.553	-151.764	-850.562	-322.675	142.096
'vibrio_0522'	'cholerae_1933'	'VP0575'	'VC0725'	'N900_RS10530'	-1149.71	-561.823	0.384999	67.3964	187.237	-188.127	90.7192	3.29232	-170.601	-44.2112	-128.729
'vibrio_0523'	'cholerae_1932'	'VP0576'	'VC0726'	'N900_RS10525'	-4792.87	1625.2	-266.243	-400.427	404.091	-874.557	667.548	186.355	-91.9632	15.5501	-64.2084
'vibrio_0524'	'cholerae_1931'	'VP0577'	'VC0727'	'N900_RS10520'	-1709.78	-222.805	-50.3332	-79.3411	-60.2826	-791.62	629.062	12.2535	-997.704	-96.1378	-68.5642
'vibrio_0525'	'cholerae_1930'	'VP0578'	'VC0728'	'N900_RS10515'	535.469	65.6757	129.321	12.1377	-5.50934	-195.909	-10.7105	-103.591	27.8529	32.4171	-33.6206
'vibrio_0526'	'cholerae_1929'	'VP0579'	'VC0730'	'N900_RS10510'	545.81	322.621	-529.289	233.619	136.533	141.267	21.3662	205.573	45.8435	-63.2063	-10.9896
'vibrio_0527'	'cholerae_1928'	'VP0580'	'VC0731'	'N900_RS10505'	277.544	640.472	-193.649	-151.152	-241.33	25.4178	49.6871	289.026	-98.5822	-103.774	3.90874
'vibrio_0528'	'cholerae_1927'	'VP0581'	'VC0732'	'N900_RS10500'	1004.96	467.416	29.5492	-144.915	-70.915	58.6076	-88.0553	57.2348	-48.8445	-13.3625	-9.58462
'vibrio_0529'	'cholerae_1926'	'VP0583'	'VC0734'	'N900_RS10495'	752.197	329.76	-65.7982	44.3423	-118.399	156.183	6.03202	-20.5463	-35.4091	2.06454	-56.4624
'vibrio_0530'	'cholerae_1925'	'VP0584'	'VC0736'	'N900_RS10490'	1064.46	233.44	70.5219	-112.113	52.3059	-150.467	30.1249	-134.388	90.4806	-78.5496	-64.8317
'vibrio_0531'	'cholerae_1924'	'VP0585'	'VC0737'	'N900_RS10485'	630.505	621.381	-289.446	44.2511	151.077	-172.495	244.797	186.7	175.431	-191.292	-47.8116
'vibrio_0532'	'cholerae_1923'	'VP0587'	'VC0739'	'N900_RS10480'	-16.8221	-446.153	59.0715	104.342	-84.5133	-39.2028	-109.736	95.4534	11.9001	60.0971	-24.2241
'vibrio_0533'	'cholerae_1922'	'VP0588'	'VC0741'	'N900_RS10470'	-1663.18	-644.107	-281.641	249.562	426.048	293.639	-36.7636	-380.276	-264.34	75.5486	79.6212
'vibrio_0534'	'cholerae_1921'	'VP0589'	'VC0742'	'N900_RS10465'	523.889	-125.364	857.773	-708.573	455.68	141.588	-477.115	-351.729	-371.293	211.602	-93.8239
'vibrio_0535'	'cholerae_1920'	'VP0590'	'VC0743'	'N900_RS10460'	998.701	115.915	359.616	-314.276	-96.6191	-162.977	46.9348	-58.9481	24.5012	59.577	-4.37652
'vibrio_0536'	'cholerae_1919'	'VP0591'	'VC0744'	'N900_RS10455'	448.894	242.689	-42.7035	-8.85782	95.3276	-72.1707	-80.6857	119.237	228.137	-56.0919	114.038
'vibrio_0537'	'cholerae_1918'	'VP0593'	'VC0745'	'N900_RS10450'	-828.666	-1794.51	0.66469	-1137.94	-14.4242	-9.92399	-652.854	-983.292	-928.05	-152.003	193.807
'vibrio_0538'	'cholerae_1917'	'VP0594'	'VC0746'	'N900_RS10445'	973.33	562.097	74.8077	-84.5086	30.4152	-40.309	-213.076	77.4947	128.569	18.9078	200.443
'vibrio_0539'	'cholerae_1916'	'VP0595'	'VC0747'	'N900_RS10440'	-415.859	273.408	-648.059	292.385	-93.7949	121.359	-472.263	-70.4669	-17.4091	-33.3798	-95.6421
'vibrio_0543'	'cholerae_1912'	'VP0599'	'VC0751'	'N900_RS10420'	-970.566	-908.989	-323.05	370.806	-209.54	364.514	185.887	379.274	-19.0312	401.477	-199.195
'vibrio_0545'	'cholerae_1910'	'VP0601'	'VC0753'	'N900_RS10410'	-1189.13	-402.542	-908.431	793.132	200.467	260.89	-552.178	552.258	-712.849	50.668	229.904
'vibrio_0546'	'cholerae_1909'	'VP0602'	'VC0754'	'N900_RS10405'	2284.39	675.621	-366.799	-819.444	101.559	-174.061	156.672	-388.637	80.0449	-313.234	-153.94
'vibrio_0547'	'cholerae_1908'	'VP0603'	'VC0755'	'N900_RS10400'	1173.8	252.355	-67.7521	-175.478	89.8584	-22.0723	-48.232	-166.748	8.49063	-56.3078	-124.917
'vibrio_0548'	'cholerae_1907'	'VP0604'	'VC0756'	'N900_RS10395'	1079.77	-1322.33	-371.751	-668.657	-472.064	67.4899	-137.524	-801.006	94.2062	-34.7069	-154.564
'vibrio_0549'	'cholerae_1906'	'VP0605'	'VC0757'	'N900_RS10390'	72.9884	565.824	-266.492	316.39	-27.9659	-70.9706	12.8325	63.5375	-50.5126	-64.1515	75.353
'vibrio_0550'	'cholerae_1904'	'VP0608'	'VC0759'	'N900_RS10380'	-366.036	-2522.08	702.795	661.823	1198.5	-702.192	-104.769	-297.834	-19.9003	-318.089	42.891
'vibrio_0552'	'cholerae_1902'	'VP0610'	'VC0761'	'N900_RS10370'	-3828.14	-1158.28	-1114.23	-182.024	-1370.91	266.642	-669.781	1169.58	-673.472	21.1068	183.679
'vibrio_0553'	'cholerae_1901'	'VP0611'	'VC0762'	'N900_RS10365'	159.821	-1099.97	-1137.71	-1079.92	-532.241	-637.483	923.21	-460.987	-565.866	-443.709	69.7968
'vibrio_0554'	'cholerae_1900'	'VP0612'	'VC0763'	'N900_RS10360'	316.827	-383.871	-520.366	-281.907	249.987	-1079.64	643.38	-556.888	1308.29	-51.0687	-89.2202
'vibrio_0555'	'cholerae_1899'	'VP0613'	'VC0764'	'N900_RS10355'	1000.1	97.8014	407.819	76.5352	181.186	-78.569	-91.5292	10.2713	-6.35499	-60.2789	30.9349
'vibrio_0556'	'cholerae_1898'	'VP0614'	'VC0765'	'N900_RS10350'	1210.07	225.896	748.883	-120.147	113.539	10.8948	-263.614	-52.6761	-109.33	85.0103	-25.2007
'vibrio_0557'	'cholerae_1897'	'VP0615'	'VC0766'	'N900_RS10345'	59.612	710.023	-80.3372	-98.4754	-100.699	-4.5755	-74.6776	-28.4923	28.0721	-9.75584	30.3781
'vibrio_0558'	'cholerae_1896'	'VP0616'	'VC0767'	'N900_RS10340'	-5078.76	727.46	-1212.56	-1208.23	-255.837	85.4617	530.053	330.737	-163.243	390.118	-158.652
'vibrio_0559'	'cholerae_1895'	'VP0617'	'VC0768'	'N900_RS10335'	-4143.01	-2144.76	-1022.32	-635.045	-623.181	51.4681	-375.236	245.727	39.2391	-49.2494	-60.6714
'vibrio_0560'	'cholerae_1894'	'VP0619'	'VC0769'	'N900_RS10330'	895.562	429.918	1.53011	-37.9175	1.92955	-101.122	54.0499	49.6527	-44.7448	-36.0506	44.1133
'vibrio_0561'	'cholerae_1893'	'VP0620'	'VC0770'	'N900_RS10325'	857.958	335.194	246.695	45.09	258.143	93.8978	-35.844	68.7534	21.6853	-24.1455	-9.21716
'vibrio_0562'	'cholerae_1880'	'VP0622'	'VC0784'	'N900_RS10260'	278.905	402.506	-107.555	-216.598	-234.712	74.8612	-149.86	-55.856	86.5025	-343.707	5.83359
'vibrio_0563'	'cholerae_1879'	'VP0623'	'VC0786'	'N900_RS10255'	741.727	276.699	-149.541	-22.5129	-118.981	178.211	-85.9063	-181.076	-256.445	32.8022	67.3739
'vibrio_0564'	'cholerae_1878'	'VP0624'	'VC0787'	'N900_RS10250'	629.449	446.779	-20.8133	-17.4658	-99.1615	209.673	-17.3022	188.194	-62.5334	10.6945	81.8601
'vibrio_0565'	'cholerae_1862'	'VP0954'	'VC0803'	'N900_RS10170'	418.273	130.403	-46.3476	-38.3852	22.9332	-156.611	22.8557	36.8582	-193.379	-22.8507	-46.3787
'vibrio_0566'	'cholerae_1861'	'VP0955'	'VC0804'	'N900_RS10165'	632.444	734.934	-380.769	-28.7057	249.773	50.3423	624.273	158.625	151.201	-192.602	-47.0266
'vibrio_0567'	'cholerae_1860'	'VP0956'	'VC0806'	'N900_RS10160'	723.458	106.643	-237.44	172.284	38.1595	-21.0485	-0.042538	52.2152	-124.585	-27.3519	21.6387
'vibrio_0568'	'cholerae_1831'	'VPA1376'	'VC0845'	'N900_RS09965'	755.708	-96.6278	3.86165	180.329	-72.1356	220.058	-202.778	236.081	-95.1454	14.3703	28.591
'vibrio_0569'	'cholerae_1829'	'VP0644'	'VC0848'	'N900_RS09950'	-2328.28	-2821.25	147.335	-6.56899	-184.621	-149.646	-465.387	-413.892	862.262	45.4931	-196.787
'vibrio_0570'	'cholerae_1828'	'VP0645'	'VC0849'	'N900_RS09945'	-5903.7	503.028	152.822	1028.21	141.78	-228.778	865.044	539.939	1117.4	660.556	-229.362
'vibrio_0571'	'cholerae_1827'	'VP0646'	'VC0850'	'N900_RS09940'	39.884	268.007	49.4274	655.085	-173.293	746.725	-1161.05	231.786	-590.583	85.3784	80.0909
'vibrio_0572'	'cholerae_1826'	'VP0647'	'VC0851'	'N900_RS09935'	-2055.16	-947.757	-344.632	-584.479	-255.322	677.458	-1047.22	925.535	217.932	-53.5337	197.657
'vibrio_0573'	'cholerae_1825'	'VP0648'	'VC0852'	'N900_RS09930'	906.318	275.503	75.5399	49.0699	19.9657	-52.4813	-53.2132	-162.632	-51.8196	-24.1955	9.27484
'vibrio_0575'	'cholerae_1823'	'VP0651'	'VC0854'	'N900_RS09920'	-1125.95	-463.216	-152.739	818.317	-118.676	-671.124	-337.262	783.573	-792.028	100.792	-310.073
'vibrio_0576'	'cholerae_1822'	'VP0653'	'VC0855'	'N900_RS09915'	-731.572	-755.521	-474.84	599.655	-101.215	344.417	429.772	740.83	-301.02	-296.85	114.477
'vibrio_0577'	'cholerae_1821'	'VP0654'	'VC0856'	'N900_RS09910'	-5441.85	-1430.85	-1368.11	815.397	-349.701	719.211	566.109	637.013	41.1094	551.551	-7.00539
'vibrio_0578'	'cholerae_1816'	'VP0660'	'VC0861'	'N900_RS09885'	927.056	758.135	-513.701	-21.4023	368.449	-278.921	169.717	294.342	500.816	-53.5803	-40.5732
'vibrio_0579'	'cholerae_1814'	'VP0662'	'VC0863'	'N900_RS09875'	1196.08	360.422	-16.4075	-72.5818	175.646	83.126	44.0955	-50.8539	-99.2967	-44.777	-40.5389
'vibrio_0581'	'cholerae_1812'	'VP0665'	'VC0866'	'N900_RS09860'	565.774	127.354	-404.117	-292.557	-42.0294	97.4566	-156.281	189.75	59.3939	-36.8848	-132.454
'vibrio_0582'	'cholerae_1810'	'VP0666'	'VC0869'	'N900_RS09850'	-9497.32	368.188	-66.2841	-46.5708	-64.7886	-213.357	-235.776	117.626	39.3912	810.674	12.1265
'vibrio_0583'	'cholerae_1809'	'VP2336'	'VC0871'	'N900_RS09840'	-43.2256	-345.028	937.825	359.828	-10.7545	-336.203	320.824	-20.7358	-50.7659	17.1244	-46.7034
'vibrio_0584'	'cholerae_1808'	'VP2335'	'VC0872'	'N900_RS09835'	711.363	568.951	214.379	-80.0228	171.755	-240.97	247.451	26.5744	-198.389	-130.933	76.0027
'vibrio_0585'	'cholerae_1807'	'VP2334'	'VC0873'	'N900_RS09830'	667.232	112.132	-217.637	-65.9442	-391.671	14.6477	83.5115	50.7426	-77.6265	58.0166	-3.6618
'vibrio_0586'	'cholerae_1806'	'VP2333'	'VC0875'	'N900_RS09820'	1259.36	-1147.22	-684.332	-974.557	411.149	-471.462	609.389	1069.51	602.39	-178.369	72.8141
'vibrio_0587'	'cholerae_1805'	'VP2332'	'VC0876'	'N900_RS09815'	489.018	593.3	-226.53	71.851	57.5492	-3.0983	177.36	158.943	-117.932	-69.2458	34.6952
'vibrio_0588'	'cholerae_1804'	'VP2331'	'VC0878'	'N900_RS09810'	1440.7	-155.72	476.165	-72.6525	-43.9009	458.22	-192.423	-156.849	63.7188	145.756	160.85
'vibrio_0589'	'cholerae_1802'	'VP2329'	'VC0880'	'N900_RS09800'	650.145	188.967	314.381	65.7569	-204.891	-79.4149	31.7846	-150.548	27.63	-31.7054	-41.6418
'vibrio_0590'	'cholerae_1801'	'VP2328'	'VC0881'	'N900_RS09795'	233.349	116.44	-178.604	-233.301	-207.779	-164.175	-124.835	-395.64	309.611	-11.0673	-20.5619
'vibrio_0591'	'cholerae_1800'	'VP2327'	'VC0882'	'N900_RS09790'	556.127	104.141	377.493	286.475	220.142	43.9977	179.057	-192.636	140.768	90.2691	-87.6195
'vibrio_0592'	'cholerae_1798'	'VP2325'	'VC0885'	'N900_RS09780'	1181.13	390.207	897.885	-452.938	175.654	397.747	-241.978	-108.852	-143.32	129.361	29.7964
'vibrio_0593'	'cholerae_1797'	'VP2324'	'VC0886'	'N900_RS09775'	740.237	-233.422	38.118	32.6969	-128.148	174.268	-42.4565	-185.472	-194.878	50.917	18.0227
'vibrio_0594'	'cholerae_1795'	'VP2322'	'VC0888'	'N900_RS09765'	538.071	43.6443	-307.248	95.5865	116.586	25.3314	37.3511	-63.5859	-302.091	179.398	-17.3676
'vibrio_0595'	'cholerae_1794'	'VP0686'	'VC0889'	'N900_RS09760'	76.0238	-576.062	-5.29995	301.633	703.859	-139.448	-838.04	550.098	510.615	67.6901	-197.666
'vibrio_0596'	'cholerae_1793'	'VP0687'	'VC0890'	'N900_RS09755'	679.651	354.717	89.6237	32.2232	-207.429	-802.21	1051.39	-55.2041	107.687	-48.5836	151.126
'vibrio_0597'	'cholerae_1792'	'VP0688'	'VC0891'	'N900_RS09750'	1475.32	-912.518	807.413	-168.046	1267.77	60.2801	-358.468	-509.931	74.3277	-300.777	-29.6601
'vibrio_0598'	'cholerae_1791'	'VP0689'	'VC0892'	'N900_RS09745'	-1092.81	728.974	14.0217	-335.638	-175.617	-69.4146	39.704	-288.756	155.399	-422.023	325.131
'vibrio_0599'	'cholerae_1790'	'VP0690'	'VC0893'	'N900_RS09740'	-1046.64	801.072	-342.97	-480.583	-43.2188	-89.71	-83.7713	-392.717	67.0046	-308.418	219.444
'vibrio_0600'	'cholerae_1789'	'VP0691'	'VC0894'	'N900_RS09735'	-3804.22	49.1863	951.062	-197.761	-26.5677	556.562	550.77	-469.542	102.301	-0.906182	-36.2114
'vibrio_0601'	'cholerae_1788'	'VP0692'	'VC0896'	'N900_RS09725'	91.9471	-943.741	332.939	278.661	224.254	184.801	339.536	-444.566	-250.751	2.02136	38.4456
'vibrio_0602'	'cholerae_1787'	'VP0694'	'VC0897'	'N900_RS09720'	559.484	791.372	-17.3695	-217.627	-163.759	-96.1476	-20.6147	-169.453	29.9648	-140.901	-19.045
'vibrio_0603'	'cholerae_1786'	'VP0697'	'VC0898'	'N900_RS09715'	798.961	532.278	219.551	-151.32	96.6323	-17.3129	72.8841	94.6889	-191.594	-46.3797	-30.3445
'vibrio_0604'	'cholerae_1785'	'VP0698'	'VC0899'	'N900_RS09710'	780.642	188.066	68.4971	-198.021	36.5714	53.5217	-23.0369	-100.9	92.9603	89.0154	-50.8099
'vibrio_0605'	'cholerae_1784'	'VP0699'	'VC0900'	'N900_RS09705'	941.469	226.405	-103.032	101.817	25.2093	9.71334	56.9392	-10.7585	83.834	-47.5566	356.719
'vibrio_0606'	'cholerae_1783'	'VP0700'	'VC0901'	'N900_RS09700'	706.098	-63.8816	256.374	38.5181	-20.3518	67.073	-190.753	-158.66	-163.653	53.1107	69.3197
'vibrio_0607'	'cholerae_1782'	'VP0701'	'VC0902'	'N900_RS09695'	193.684	540.71	137.454	-306.132	-158.629	403.687	-9.68732	-0.889934	-228.143	25.9347	-100.975
'vibrio_0608'	'cholerae_1781'	'VP0702'	'VC0903'	'N900_RS09690'	856.149	689.432	-115.068	-110.396	120.032	-227.13	24.8951	111.661	-259.795	-56.064	-75.0244
'vibrio_0609'	'cholerae_1780'	'VP0703'	'VC0904'	'N900_RS09685'	912.676	207.03	157.917	-106.291	-140.999	4.58043	-195.405	120.851	56.7303	53.9441	12.4101
'vibrio_0610'	'cholerae_1779'	'VP0704'	'VC0905'	'N900_RS09680'	240.935	432.916	-290.652	116.688	-183.026	-85.1246	-94.3801	63.7737	-209.181	95.0104	-46.176
'vibrio_0611'	'cholerae_1778'	'VP0705'	'VC0906'	'N900_RS09675'	412.38	27.9371	-283.412	38.6313	-352.44	101.44	-351.909	46.0261	207.913	224.647	39.5745
'vibrio_0612'	'cholerae_1777'	'VP0706'	'VC0907'	'N900_RS09670'	481.404	178.828	33.6558	-25.0472	-185.534	-0.7869	-260.457	-173.029	-199.517	9.37297	-7.18161
'vibrio_0613'	'cholerae_1776'	'VP0708'	'VC0908'	'N900_RS09665'	-1916.23	-2631.34	113.126	-408.303	1016.27	-274.237	1233.97	940.419	-851.732	0.400811	-15.0729
'vibrio_0614'	'cholerae_1775'	'VP0709'	'VC0909'	'N900_RS09660'	-1433.13	516.878	854.747	-245.456	-334.287	46.5277	205.926	526.871	56.0812	33.6786	47.7656
'vibrio_0615'	'cholerae_1774'	'VP0710'	'VC0910'	'N900_RS09655'	221.019	349.533	-28.1482	12.2398	-98.6087	70.4501	-216.229	-37.6524	113.777	-6.96785	-1.63392
'vibrio_0616'	'cholerae_1773'	'VP0711'	'VC0911'	'N900_RS09650'	-1397.27	-1966.57	-110.674	467.03	-417.074	-372.852	80.3252	-931.812	-533.315	396.566	-31.9786
'vibrio_0617'	'cholerae_1772'	'VP0940'	'VC0913'	'N900_RS09630'	1157.04	110.153	277.149	51.1876	-51.5567	168.62	20.2666	154.209	-43.8583	23.0622	158.451
'vibrio_0618'	'cholerae_1771'	'VP0941'	'VC0914'	'N900_RS09625'	665.108	378.204	-89.2237	55.6321	-32.9492	72.2427	53.7377	69.1689	2.32888	-27.1844	-2.7406
'vibrio_0619'	'cholerae_1754'	'VPA1403'	'VC0934'	'N900_RS09535'	691.544	190.043	-5.90933	138.742	153.142	119.207	83.4352	-128.632	-100.811	-32.8761	56.2991
'vibrio_0620'	'cholerae_1748'	'VP0714'	'VC0940'	'N900_RS09505'	440.511	373.854	-557.344	178.767	-264.276	-239.447	117.921	-31.7888	320.543	-85.558	22.9859
'vibrio_0621'	'cholerae_1747'	'VP0715'	'VC0941'	'N900_RS09500'	-2664.58	-426.302	-538.616	-564.609	-1034.73	-481.444	-562.377	-443.294	-30.9134	-239.414	151.853
'vibrio_0622'	'cholerae_1745'	'VP0716'	'VC0943'	'N900_RS09490'	-989.88	-1748.15	189.109	45.5934	604.144	979.256	-203.502	-272.046	46.3727	109.653	151.642
'vibrio_0623'	'cholerae_1744'	'VP0717'	'VC0944'	'N900_RS09485'	-3519.16	-501.878	39.3101	-115.414	685.325	-452.773	372.067	644.986	908.22	33.6071	100.76
'vibrio_0625'	'cholerae_1741'	'VP0720'	'VC0948'	'N900_RS09465'	-795.84	419.817	-407.328	-309.124	-330.419	-15.4988	-99.4244	280.08	422.608	-122.929	50.0459
'vibrio_0626'	'cholerae_1740'	'VP0721'	'VC0949'	'N900_RS09460'	-109.668	-275.571	46.8781	660.037	-300.801	-491.341	426.215	-418.2	109.559	-204.669	-171.093
'vibrio_0628'	'cholerae_1738'	'VP0723'	'VC0951'	'N900_RS09450'	-161.471	-287.427	21.6091	439.823	-248.277	-534.896	31.8803	277.097	56.8352	16.6592	-69.9661
'vibrio_0629'	'cholerae_1737'	'VP0724'	'VC0952'	'N900_RS09445'	478.837	-302.73	-14.6016	106.852	366.728	355.595	-663.717	565.686	447.588	99.8305	249.878
'vibrio_0630'	'cholerae_1736'	'VP0725'	'VC0953'	'N900_RS09440'	-123.094	876.791	-629.414	-2.23898	-120.794	554.673	70.373	-420.148	-518.244	-167.496	-215.427
'vibrio_0631'	'cholerae_1734'	'VP0727'	'VC0956'	'N900_RS09430'	49.0069	54.108	19.1436	370.936	-341.618	-234.58	1024.19	-345.048	-299.982	55.4093	-124.935
'vibrio_0632'	'cholerae_1733'	'VP0728'	'VC0957'	'N900_RS09425'	1144.67	89.0295	96.4703	-50.4349	52.5701	-3.97945	33.8563	-140.596	-266.358	-58.9959	59.5265
'vibrio_0633'	'cholerae_1732'	'VP0729'	'VC0958'	'N900_RS09420'	278.176	536.297	-472.633	-2621.68	773.161	-929.337	1690.11	-1295.85	-690.863	-178.196	-88.0425
'vibrio_0634'	'cholerae_1731'	'VP0730'	'VC0959'	'N900_RS09415'	-2815.86	-230.243	-914.246	-390.428	1174	-1117.43	78.4377	135.68	-59.7307	420.545	-41.5021
'vibrio_0635'	'cholerae_1730'	'VP0731'	'VC0960'	'N900_RS09410'	280.905	-501.569	-1290.09	-911.682	-1073.53	451.685	646.988	580.755	-1645.07	392.959	-97.9142
'vibrio_0636'	'cholerae_1729'	'VP0732'	'VC0961'	'N900_RS09405'	-659.27	444.248	-769.131	-1018.04	-660.352	198.926	-286.064	-471.027	370.128	361.307	-2.08408
'vibrio_0637'	'cholerae_1728'	'VP0733'	'VC0962'	'N900_RS09400'	-320.645	599.725	78.6084	-65.5528	-84.8266	-186.637	236.517	-58.0047	37.7964	45.535	127.928
'vibrio_0638'	'cholerae_1727'	'VP0735'	'VC0963'	'N900_RS09395'	-11.4016	151.349	49.4599	-223.243	-461.381	95.05	-350.452	-925.517	411.66	118.849	-141.779
'vibrio_0639'	'cholerae_1726'	'VP0793'	'VC0964'	'N900_RS09390'	-498.639	-402.187	844.592	-1926.83	-768.451	94.687	-138.688	-261.825	13.146	487.664	87.6315
'vibrio_0640'	'cholerae_1725'	'VP0794'	'VC0965'	'N900_RS09385'	-5221.82	-1433.21	-409.672	135.153	1024.76	25.5878	-482.142	-356.8	-230.11	235.544	15.2992
'vibrio_0641'	'cholerae_1724'	'VP0795'	'VC0966'	'N900_RS09380'	-5839.74	-1335.5	1185.35	-740.105	-387.401	185.194	261.908	617.894	-330.248	261.321	122.343
'vibrio_0642'	'cholerae_1723'	'VP0797'	'VC0968'	'N900_RS09370'	580.002	-490.064	159.934	317.906	102.293	67.5092	-124.968	218.339	34.0782	-66.0806	21.1001
'vibrio_0643'	'cholerae_1722'	'VP0798'	'VC0969'	'N900_RS09365'	679.663	178.894	213.044	76.7329	-130.433	-52.3175	-161.596	-19.0937	-78.5587	42.9725	9.53605
'vibrio_0644'	'cholerae_1721'	'VP0799'	'VC0970'	'N900_RS09360'	-3308.37	-307.419	168.457	-408.019	379.062	-1121.3	-757.905	658.195	658.526	-305.782	98.0966
'vibrio_0645'	'cholerae_1720'	'VP0800'	'VC0971'	'N900_RS09355'	1403.14	-977.128	117.375	-614.232	-458.539	36.5651	132.537	876.579	645.248	-157.75	-19.2722
'vibrio_0646'	'cholerae_1717'	'VPA0662'	'VC0974'	'N900_RS09340'	-230.457	-366.054	-192.131	472.619	-289.199	-105.648	298.83	-183.01	195.496	26.3657	5.39883
'vibrio_0647'	'cholerae_1716'	'VP0804'	'VC0975'	'N900_RS09335'	455.469	378.295	-4.86777	263.09	274.275	-63.2842	318.442	18.9054	332.164	35.2845	0.0366056
'vibrio_0648'	'cholerae_1715'	'VP0805'	'VC0976'	'N900_RS09330'	772.323	332.18	-17.077	13.9808	-23.0364	81.5823	-152.867	3.11006	155.576	-14.5335	47.914
'vibrio_0649'	'cholerae_1714'	'VP0806'	'VC0977'	'N900_RS09325'	621.572	527.39	32.6081	90.6615	72.253	210.697	79.8097	-162.207	-120.926	-44.8192	-3.80148
'vibrio_0650'	'cholerae_1713'	'VP0808'	'VC0979'	'N900_RS09320'	281.132	231.056	-175.802	293.533	176.263	-48.1755	120.484	232.089	-192.398	-117.401	-44.7766
'vibrio_0651'	'cholerae_1712'	'VP0809'	'VC0980'	'N900_RS09315'	763.514	-78.0249	103.995	23.5878	-67.5153	188.024	6.1145	-31.1968	-48.4953	35.6495	4.76368
'vibrio_0652'	'cholerae_1711'	'VP0816'	'VC0981'	'N900_RS09310'	789.145	331.917	175.103	159.553	185.806	-95.7571	145.722	-49.4705	-199.19	-60.5798	-61.5802
'vibrio_0653'	'cholerae_1710'	'VP0817'	'VC0982'	'N900_RS09305'	523.126	-162.264	-99.7713	316.531	336.003	82.4694	-71.5577	-268.292	-326.518	0.702997	-66.3526
'vibrio_0654'	'cholerae_1709'	'VP0819'	'VC0983'	'N900_RS09300'	-1346.52	-1080.91	3.67381	200.807	185.256	31.8108	-367.905	-311.515	85.8901	-77.5361	-71.368
'vibrio_0655'	'cholerae_1708'	'VP0820'	'VC0984'	'N900_RS09295'	-4640.5	-971.923	-312.963	-641.564	-139.931	167.62	-1047.45	105.136	1075.69	414.867	-249.031
'vibrio_0656'	'cholerae_1707'	'VP0821'	'VC0985'	'N900_RS09290'	-346.761	864.606	-328.281	-209.327	42.8075	127.988	-90.0028	-42.7592	106.443	-211.166	-4.57257
'vibrio_0658'	'cholerae_1705'	'VP0823'	'VC0987'	'N900_RS09280'	280.327	111.225	-412.844	10.2844	-374.991	354.795	-214.951	-418.476	-252.788	-135.014	-123.183
'vibrio_0659'	'cholerae_1703'	'VP0825'	'VC0990'	'N900_RS09270'	851.442	168.929	336.891	24.4427	-0.140819	87.7381	-282.659	157.8	-109.748	26.1205	209.413
'vibrio_0660'	'cholerae_1702'	'VP0826'	'VC0991'	'N900_RS09265'	1001.74	104.814	83.7465	-6.20096	3.68361	-0.851895	-45.1237	-212.629	-103.127	-11.0103	82.725
'vibrio_0661'	'cholerae_1701'	'VP0827'	'VC0992'	'N900_RS09260'	419.803	159.04	-184.302	112.411	-6.11723	-41.0582	72.6629	17.0789	-50.7615	-0.0594506	25.3851
'vibrio_0662'	'cholerae_1700'	'VP0828'	'VC0993'	'N900_RS09255'	-945.912	-404.261	-515.793	-124.58	-168.678	-18.6046	305.046	295.379	151.339	-642.751	-266.856
'vibrio_0663'	'cholerae_1699'	'VP0829'	'VC0994'	'N900_RS09250'	-975.169	-2646.16	46.9871	907.86	-274.38	457.621	-112.824	361.714	582.024	-178.006	-44.0516
'vibrio_0664'	'cholerae_1698'	'VP0831'	'VC0995'	'N900_RS09245'	522.334	534.465	-63.4845	332.485	95.1925	-135.054	-153.254	-66.7487	-87.6136	-28.227	18.026
'vibrio_0665'	'cholerae_1697'	'VP0832'	'VC0997'	'N900_RS09240'	234.733	525.891	-763.559	-11.434	486.81	-405.705	-355.525	-128.125	45.146	-229.405	-113.744
'vibrio_0666'	'cholerae_1696'	'VP2190'	'VC0999'	'N900_RS09230'	-2398.69	-1943.91	466.05	620.078	408.043	882.909	-116.975	188.72	650.583	-118.689	-74.89
'vibrio_0668'	'cholerae_1693'	'VP2187'	'VC1002'	'N900_RS09215'	-877.305	-2191.16	176.039	-1703.58	-250.803	188.21	-94.3752	-749.906	434.399	457.673	-137.904
'vibrio_0669'	'cholerae_1692'	'VP2186'	'VC1003'	'N900_RS09210'	-4394.82	-580.905	-496.014	77.7013	-452.041	-647.884	-662.437	-273.305	445.341	-542.842	95.7716
'vibrio_0670'	'cholerae_1691'	'VP2185'	'VC1004'	'N900_RS09205'	-7542.21	83.2436	417.985	367.534	-236.233	645.015	-555.753	326.708	-422.98	360.042	-94.982
'vibrio_0671'	'cholerae_1690'	'VP2115'	'VC1005'	'N900_RS09200'	77.7282	244.062	-118.119	86.6727	-137.359	-102.934	-44.9014	-99.4212	20.868	89.673	-42.5164
'vibrio_0672'	'cholerae_1689'	'VP2114'	'VC1006'	'N900_RS09195'	568.042	-383.958	133.118	-113.623	181.664	-129.628	48.8091	212.574	441.766	5.59522	-182.839
'vibrio_0673'	'cholerae_1688'	'VP2111'	'VC1008'	'N900_RS09185'	-518.735	363.946	-378.692	-528.156	-167.558	-127.092	153.648	-339.763	84.4142	-196.542	172.498
'vibrio_0674'	'cholerae_1687'	'VP2110'	'VC1009'	'N900_RS09180'	981.502	209.842	178.53	-26.3292	47.2385	-27.0582	-165.287	-75.4439	-319.486	50.7638	-54.2332
'vibrio_0675'	'cholerae_1685'	'VP2108'	'VC1011'	'N900_RS09170'	815.914	207.696	130.066	-155.905	121.786	288.623	-96.4103	368.16	109.673	-109.281	-23.6431
'vibrio_0676'	'cholerae_1684'	'VP2107'	'VC1012'	'N900_RS09165'	-706.917	-416.223	-212.152	840.681	527.616	575.005	-438.963	266.305	645.074	188.026	51.6762
'vibrio_0677'	'cholerae_1683'	'VP2106'	'VC1013'	'N900_RS09160'	2604.06	-1056.93	-2471.89	-1009.96	229.126	-299.22	21.5009	187.402	961.183	12.5087	-75.8358
'vibrio_0678'	'cholerae_1682'	'VP2105'	'VC1014'	'N900_RS09155'	655.397	-557.611	81.6582	240.44	238.867	-420.317	-102.471	44.4497	184.195	-163.882	-132.199
'vibrio_0679'	'cholerae_1681'	'VP2103'	'VC1016'	'N900_RS09145'	527.094	-1155.31	-504.734	186.773	-815.232	649.902	333.618	275.415	-310.575	210.457	367.691
'vibrio_0681'	'cholerae_1679'	'VP2100'	'VC1018'	'N900_RS09130'	339.326	97.9937	-27.079	249.873	8.56879	78.3871	-16.3825	-30.0143	-135.743	43.788	205.068
'vibrio_0682'	'cholerae_1678'	'VP2099'	'VC1021'	'N900_RS09120'	-7327.96	2361.98	372.904	-104.705	1761.92	-524.763	-85.022	258.646	24.1758	133.755	19.744
'vibrio_0683'	'cholerae_1677'	'VP2098'	'VC1022'	'N900_RS09115'	-5950.63	2463.67	1574.07	1046.13	180.461	151.9	-1161.15	-858.176	818.909	62.2146	76.1383
'vibrio_0684'	'cholerae_1676'	'VP2097'	'VC1023'	'N900_RS09110'	592.308	-97.8589	15.4585	-106.006	-102.411	176.1	-117.543	-196.81	-58.8556	-98.4238	-40.5201
'vibrio_0685'	'cholerae_1675'	'VP2096'	'VC1024'	'N900_RS09105'	580.937	-49.4908	361.941	25.0254	85.9081	-187.663	0.358427	-131.512	61.2721	21.2802	-72.8961
'vibrio_0686'	'cholerae_1674'	'VP2095'	'VC1025'	'N900_RS09100'	7.57298	-402.425	299.304	138.624	169.703	242.089	-616.541	275.125	357.852	134.208	4.43892
'vibrio_0687'	'cholerae_1673'	'VP2094'	'VC1026'	'N900_RS09095'	-79.8727	-541.403	221.727	78.7192	185.632	-153.778	-445.435	475.581	319.28	-13.2465	23.6267
'vibrio_0688'	'cholerae_1672'	'VP2093'	'VC1027'	'N900_RS09090'	-186.662	-327.55	331.67	187.418	-19.8523	-497.866	18.7209	363.823	494.926	-74.6716	89.787
'vibrio_0689'	'cholerae_1671'	'VP2092'	'VC1028'	'N900_RS09085'	522.707	-77.188	232.296	-119.384	-19.9426	-258.855	-177.038	-8.31954	334.503	173.464	-102.576
'vibrio_0690'	'cholerae_1669'	'VP0958'	'VC1031'	'N900_RS09075'	608.547	427.42	-21.1053	305.025	-147.405	-215.757	366.557	78.3378	-295.924	37.6429	216.462
'vibrio_0691'	'cholerae_1668'	'VP0959'	'VC1033'	'N900_RS09065'	128.432	-1545.71	29.6652	325.936	123.412	-239.605	91.5316	-189.193	-180.474	-236.651	48.6632
'vibrio_0692'	'cholerae_1667'	'VP0960'	'VC1034'	'N900_RS09060'	820.688	-503.586	115.432	-230.57	253.134	-164.829	-12.306	249.279	-19.1434	105.126	4.46518
'vibrio_0693'	'cholerae_1665'	'VP2069'	'VC1036'	'N900_RS09050'	-232.606	-1385.23	550.541	233.678	-197.091	-171.487	-226.779	403.422	1138.01	75.0077	184.719
'vibrio_0694'	'cholerae_1664'	'VP2068'	'VC1037'	'N900_RS09045'	428.252	150.1	166.467	-11.7093	155.825	57.4098	-77.524	163.323	-166.198	-167.493	16.0234
'vibrio_0695'	'cholerae_1663'	'VP2067'	'VC1038'	'N900_RS09035'	804.055	-209.741	-326.417	294.8	-153.737	43.4913	-95.2868	71.0966	-160.969	72.6756	64.2538
'vibrio_0696'	'cholerae_1662'	'VP2066'	'VC1039'	'N900_RS09030'	-266.204	-92.2766	119.47	249.558	85.7914	3.52349	-75.2642	-153.928	136.814	-41.5946	-186.824
'vibrio_0697'	'cholerae_1661'	'VP2065'	'VC1040'	'N900_RS09025'	259.787	-277.655	-624.751	512.705	-81.0902	119.076	-69.4426	221.731	-224.814	24.0356	32.9375
'vibrio_0698'	'cholerae_1660'	'VP2064'	'VC1041'	'N900_RS09020'	979.065	-696.569	481.494	84.9988	96.6986	118.281	312.03	-60.5873	415.937	-64.621	53.8925
'vibrio_0699'	'cholerae_1659'	'VP2213'	'VC1042'	'N900_RS09015'	986.461	-121.113	-130.381	22.9611	20.6602	-0.825337	-97.531	-136.684	28.1262	94.4364	40.8374
'vibrio_0700'	'cholerae_1658'	'VP2212'	'VC1043'	'N900_RS09010'	2386.77	-928.246	-1589.48	-764.951	-707.277	625.992	50.5978	329.159	-135.219	-90.0185	62.6646
'vibrio_0701'	'cholerae_1657'	'VP2211'	'VC1044'	'N900_RS09005'	-3429.37	279.365	1454.16	-1219.74	-420.357	906.515	-57.9754	-48.0173	-248.114	157.51	54.3278
'vibrio_0702'	'cholerae_1655'	'VP2209'	'VC1046'	'N900_RS08990'	-1305.71	1605.24	1800.66	118.605	-310.692	96.4831	123.154	537.39	-237.127	74.2859	-187.033
'vibrio_0703'	'cholerae_1654'	'VP2208'	'VC1047'	'N900_RS08985'	-2211.52	1486.32	1755.28	339.222	-401.797	276.523	144.164	226.585	-404.919	-34.1876	-201.993
'vibrio_0704'	'cholerae_1653'	'VP2150'	'VC1048'	'N900_RS08980'	682.705	651.997	-34.9795	-122.005	-128.569	238.33	-15.3565	-180.255	-306.901	85.4437	32.1227
'vibrio_0705'	'cholerae_1652'	'VP2184'	'VC1049'	'N900_RS08975'	-197.926	1181.82	-337.318	205.141	258.364	-359.32	-196.631	-259.324	292.938	36.3834	-53.9663
'vibrio_0706'	'cholerae_1651'	'VP2183'	'VC1050'	'N900_RS08970'	-644.399	965.664	899.367	-12.0595	-504.47	-180.311	-10.9482	61.3819	17.2158	-68.1707	14.566
'vibrio_0707'	'cholerae_1650'	'VP2182'	'VC1051'	'N900_RS08965'	641.816	1026.1	-497.039	-101.94	-445.437	-212.917	-434.073	-48.5727	-602.489	74.4047	192.581
'vibrio_0708'	'cholerae_1649'	'VP2181'	'VC1052'	'N900_RS08960'	1164.73	1264.59	275.78	-263.692	-82.4099	-2.71487	89.7901	-195.664	-17.9904	-49.4935	34.676
'vibrio_0709'	'cholerae_1648'	'VP2180'	'VC1053'	'N900_RS08955'	563.374	504.26	253.076	-96.1443	87.33	-129.304	-28.8527	-175.121	90.4126	-7.75357	99.9383
'vibrio_0710'	'cholerae_1647'	'VP2179'	'VC1054'	'N900_RS08950'	701.477	847.09	317.233	-686.837	-681.061	356.837	-581.251	-1032.46	155.722	-66.8933	-349.159
'vibrio_0711'	'cholerae_1646'	'VP2177'	'VC1056'	'N900_RS08940'	3.46064	-260.584	285.653	151.321	103.036	43.1506	-279.292	-24.1462	80.4638	121.965	1.00219
'vibrio_0712'	'cholerae_1645'	'VP2171'	'VC1057'	'N900_RS08935'	727.603	350.322	271.757	-18.9363	-5.52405	74.1477	163.792	109.799	-312.338	-180.348	120.404
'vibrio_0713'	'cholerae_1644'	'VP2169'	'VC1058'	'N900_RS08930'	1019.44	402.985	-358.012	-124.715	94.7799	-43.047	-63.8972	86.9782	-60.4413	5.11221	-99.6713
'vibrio_0714'	'cholerae_1643'	'VP2033'	'VC1059'	'N900_RS08925'	-1500.23	508.022	732.745	-474.72	-18.1076	-143.398	-44.728	147.194	178.891	-165.281	-81.2002
'vibrio_0715'	'cholerae_1642'	'VP2032'	'VC1060'	'N900_RS08920'	792.612	-11.5672	78.9762	-175.796	53.8349	-41.3682	202.8	-38.3394	236.169	-77.6485	29.1448
'vibrio_0716'	'cholerae_1641'	'VP0946'	'VC1061'	'N900_RS08915'	286.172	502.333	104.656	-177.254	-154.173	17.0104	-81.1877	41.173	196.349	47.6425	-107.151
'vibrio_0717'	'cholerae_1640'	'VP0947'	'VC1062'	'N900_RS08910'	616.02	600.954	-52.7202	-61.5244	8.13273	85.525	50.4875	-44.6682	88.3576	43.3134	-68.0111
'vibrio_0718'	'cholerae_1639'	'VP0949'	'VC1063'	'N900_RS08905'	575.214	618.266	-188.049	-75.5152	-17.7482	-10.2191	-213.868	61.8499	-149.15	62.5591	-68.0495
'vibrio_0719'	'cholerae_1638'	'VP0950'	'VC1064'	'N900_RS08900'	607.576	522.194	-117.656	-41.0532	-114.842	170.901	70.7315	-77.8396	117.263	62.5686	69.975
'vibrio_0720'	'cholerae_1637'	'VP0951'	'VC1065'	'N900_RS08895'	1209.13	451.171	341.065	-230.254	-34.113	-107.668	199.555	-304.665	-182.026	-20.7864	-168.363
'vibrio_0721'	'cholerae_1636'	'VP0952'	'VC1066'	'N900_RS08890'	701.51	-17.8958	-98.1737	88.0944	209.023	2.92354	-187.059	169.717	50.1339	-34.1369	-61.0786
'vibrio_0722'	'cholerae_1634'	'VP2971'	'VC1068'	'N900_RS08880'	1252.64	34.4837	340.821	-127.699	289.866	-264.216	-259.542	120.853	-8.58994	244.122	-145.046
'vibrio_0723'	'cholerae_1633'	'VP2970'	'VC1069'	'N900_RS08875'	608.877	560.139	-414.477	4.36118	292.52	148.316	176.903	468.288	129.006	-63.72	18.7279
'vibrio_0724'	'cholerae_1632'	'VP2969'	'VC1070'	'N900_RS08870'	1136.29	116.577	66.2695	-123.943	-58.4036	241.555	-142.154	138.663	-535.681	78.831	25.4638
'vibrio_0725'	'cholerae_1631'	'VP2968'	'VC1071'	'N900_RS08865'	706.35	601.165	-34.278	-49.4737	-52.5129	36.2753	-159.204	-51.2703	-202.088	8.98153	-67.7516
'vibrio_0726'	'cholerae_1628'	'VPA0494'	'VC1075'	'N900_RS08850'	620.392	-392.049	-24.0268	352.09	-136.952	-224.953	-126.785	-95.955	192.75	25.8561	20.2816
'vibrio_0727'	'cholerae_1609'	'VP2086'	'VC1096'	'N900_RS08750'	581.966	52.5673	57.4682	143.883	-99.0348	-64.5479	-156.958	-1.07041	-10.8237	135.238	29.9247
'vibrio_0728'	'cholerae_1608'	'VP2083'	'VC1097'	'N900_RS08745'	-4515.6	-1405.03	-263.935	-263.451	266.456	-156.98	-793.422	-451.414	827.36	73.7214	31.3927
'vibrio_0729'	'cholerae_1607'	'VP2082'	'VC1098'	'N900_RS08740'	-2352.98	-770.605	-154.652	244.82	61.3075	-455.684	-398.531	-315.244	400.427	-112.118	121.889
'vibrio_0730'	'cholerae_1606'	'VP2081'	'VC1099'	'N900_RS08735'	1134.16	-380.36	-338.134	-203.511	248.228	-174.815	224.844	87.5362	42.9062	96.4448	83.5521
'vibrio_0731'	'cholerae_1605'	'VPA0584'	'VC1100'	'N900_RS08730'	922.269	432.622	-251.179	-169.845	-144.198	223.125	-102.494	-60.9391	-121.156	-55.2816	-11.6919
'vibrio_0732'	'cholerae_1604'	'VP2080'	'VC1101'	'N900_RS08725'	170.943	-98.1396	-158.702	11.9791	80.3517	372.506	-161.081	283.116	75.4473	-168.749	106.89
'vibrio_0733'	'cholerae_1603'	'VP2079'	'VC1102'	'N900_RS08720'	571.964	327.459	22.968	-156.808	-177.546	169.434	-70.9321	42.2503	203.917	-109.182	-13.3853
'vibrio_0734'	'cholerae_1602'	'VP2078'	'VC1103'	'N900_RS08715'	1081.73	-393.192	384.597	-214.766	-267.088	250.325	48.1472	-275.958	-307.744	-65.5743	41.3915
'vibrio_0735'	'cholerae_1600'	'VP2075'	'VC1105'	'N900_RS08705'	906.619	278.296	53.5388	-89.5444	93.8694	353.945	10.1492	24.0657	-22.1939	-27.0211	-28.3661
'vibrio_0736'	'cholerae_1599'	'VP2074'	'VC1106'	'N900_RS08700'	257.8	-51.8389	-323.623	-5.15218	56.4455	71.8254	15.6516	308.451	96.4535	220.588	21.0064
'vibrio_0737'	'cholerae_1598'	'VP1106'	'VC1107'	'N900_RS08695'	-1977.29	25.7772	104.75	124.459	409.454	-662.358	-1077.52	-1583.15	901.072	94.3935	-99.2515
'vibrio_0738'	'cholerae_1597'	'VP1107'	'VC1108'	'N900_RS08690'	591.591	359.541	-79.156	4.86482	-2.51123	-19.258	141.786	136.07	4.02087	13.8308	32.5763
'vibrio_0739'	'cholerae_1596'	'VP1108'	'VC1110'	'N900_RS08685'	-787.933	-314.755	-87.4352	-85.3793	236.667	-52.7103	40.3614	204.622	181.854	-11.3789	-5.68924
'vibrio_0740'	'cholerae_1595'	'VP1112'	'VC1111'	'N900_RS08680'	815.175	-65.4344	-83.9907	-284.651	113.68	170.19	-133.254	251.482	207.768	140.425	104.565
'vibrio_0741'	'cholerae_1594'	'VP1113'	'VC1112'	'N900_RS08675'	929.161	58.7181	138.336	-127.238	-315.858	93.7572	62.1832	-114.563	-113.6	49.6607	-74.1552
'vibrio_0742'	'cholerae_1593'	'VP1114'	'VC1113'	'N900_RS08670'	836.228	663.035	-145.141	-266.867	-120.178	12.9087	-210.905	22.7331	-207.816	31.4839	-77.9156
'vibrio_0743'	'cholerae_1592'	'VP1115'	'VC1114'	'N900_RS08665'	687.685	-150.505	355.431	86.9393	-170.046	-13.8252	-427.812	79.3287	46.3189	35.1401	12.2238
'vibrio_0744'	'cholerae_1591'	'VP1116'	'VC1115'	'N900_RS08660'	575.28	-61.7511	11.2502	-15.3941	158.875	198.899	-255.865	70.1539	25.7137	-8.166	-24.4615
'vibrio_0745'	'cholerae_1590'	'VP1117'	'VC1116'	'N900_RS08655'	416.758	123.687	27.8945	26.6346	230.348	-259.863	255.304	-236.276	24.6062	-16.8283	-102.955
'vibrio_0746'	'cholerae_1589'	'VP1118'	'VC1117'	'N900_RS08650'	-338.777	780.373	-34.4188	203.696	103.843	69.6964	205.401	38.6099	74.1733	-2.90776	68.8683
'vibrio_0747'	'cholerae_1588'	'VP1119'	'VC1118'	'N900_RS08645'	244.662	424.178	-278.833	210.066	170.874	456.505	137.285	154.927	200.318	46.7688	2.34002
'vibrio_0748'	'cholerae_1587'	'VP1120'	'VC1119'	'N900_RS08640'	747.488	-213.041	275.715	24.7828	19.3107	198.304	-57.9781	7.44859	112.964	-23.0871	-63.5964
'vibrio_0749'	'cholerae_1586'	'VP1121'	'VC1120'	'N900_RS08635'	702.746	173.862	156.27	-60.0152	-28.6743	130.742	138.455	31.4801	76.1356	-21.3152	6.3525
'vibrio_0750'	'cholerae_1585'	'VP1122'	'VC1121'	'N900_RS08630'	742.65	-93.8155	-97.2085	112.497	-160.609	-156.774	129.723	279.746	-380.904	150.463	368.273
'vibrio_0751'	'cholerae_1584'	'VP1123'	'VC1122'	'N900_RS08625'	712.55	-308.173	146.006	81.2206	-16.7866	6.22884	24.4492	-82.7975	20.0286	-25.3741	-79.9653
'vibrio_0752'	'cholerae_1582'	'VP1125'	'VC1124'	'N900_RS08615'	1022.27	96.6057	17.7797	-135.95	-131.831	99.6337	-8.91592	133.765	163.321	79.0203	10.1648
'vibrio_0753'	'cholerae_1581'	'VP1126'	'VC1125'	'N900_RS08610'	954.712	-12.9544	691.159	-166.366	177.514	297.303	-25.0764	-204.894	-300.727	130.7	33.0553
'vibrio_0754'	'cholerae_1580'	'VP1128'	'VC1126'	'N900_RS08605'	-954.624	580.332	937.181	715.221	-478.673	365.687	317.05	-713.334	27.0043	-280.008	415.117
'vibrio_0755'	'cholerae_1579'	'VP1129'	'VC1127'	'N900_RS08600'	-1922.37	575.849	1353.91	690.247	18.2459	384.39	522.26	340.815	-673.483	-198.173	-128.252
'vibrio_0756'	'cholerae_1578'	'VP1130'	'VC1128'	'N900_RS08595'	-381.564	-2167.86	-216.227	1866.21	1538.29	-812.607	189.083	502.048	978.181	-525.161	-63.7045
'vibrio_0757'	'cholerae_1577'	'VP1132'	'VC1129'	'N900_RS08590'	-338.414	434.232	106.664	380.127	-8.63433	-149.953	23.9367	-68.5772	-101.589	-43.4621	19.3035
'vibrio_0758'	'cholerae_1576'	'VP1133'	'VC1130'	'N900_RS08585'	1538.65	-2835.55	1080.91	-207.493	399.352	130.915	7.83933	222.855	-314.68	-97.7866	-13.1222
'vibrio_0759'	'cholerae_1575'	'VP1134'	'VC1131'	'N900_RS08580'	150.721	-139.586	179.071	162.525	-35.3774	2.73024	38.5352	-99.358	-21.8631	33.1798	17.8302
'vibrio_0760'	'cholerae_1574'	'VP1137'	'VC1132'	'N900_RS08575'	362.049	160.815	-6.87974	-36.888	-129.476	-75.1839	-80.2836	-50.4501	27.0581	-71.3222	-2.26909
'vibrio_0761'	'cholerae_1573'	'VP1138'	'VC1133'	'N900_RS08570'	700.607	440.11	316.324	108.759	73.9124	261.185	93.6506	66.5171	54.577	80.2359	3.17134
'vibrio_0762'	'cholerae_1572'	'VP1139'	'VC1134'	'N900_RS08565'	422.114	44.7292	-50.6046	-41.0613	100.848	337.17	-245.188	308.156	163.602	-44.4052	41.5332
'vibrio_0763'	'cholerae_1571'	'VP1140'	'VC1135'	'N900_RS08560'	350.77	-131.5	287.551	29.3178	-9.03259	-196.839	20.052	-184.591	-172.785	22.4167	91.8848
'vibrio_0764'	'cholerae_1570'	'VP1141'	'VC1136'	'N900_RS08555'	611.624	-106.132	168.035	203.386	-43.4142	-99.8671	181.281	97.9396	-102.521	-49.0965	-133.072
'vibrio_0765'	'cholerae_1569'	'VP1142'	'VC1137'	'N900_RS08550'	293.248	34.8682	-211.341	-47.3244	156.017	468.24	-140.58	372.053	-26.8725	-20.9747	85.352
'vibrio_0766'	'cholerae_1568'	'VP1143'	'VC1138'	'N900_RS08545'	373.081	68.6469	294.217	43.8658	-92.8855	93.5072	-293.109	-113.514	-29.7778	124.33	65.5648
'vibrio_0767'	'cholerae_1567'	'VP1144'	'VC1139'	'N900_RS08540'	633.82	286.436	-19.3414	-92.4493	-267.389	-5.22112	77.6168	-162.253	325.211	17.0616	51.5948
'vibrio_0768'	'cholerae_1566'	'VP1010'	'VC1140'	'N900_RS08535'	549.651	120.111	6.22096	142.341	-19.5818	-127.937	68.8132	50.9376	7.56252	47.6509	116.609
'vibrio_0769'	'cholerae_1565'	'VP1011'	'VC1141'	'N900_RS08530'	-3456.92	-2311.87	991.411	-821.324	139.38	814.999	221.707	-105.331	406.046	-78.4513	78.0708
'vibrio_0770'	'cholerae_1564'	'VP1012'	'VC1142'	'N900_RS08525'	2456.72	-407.126	-398.839	-547.547	211.871	-218.261	-59.4714	-81.8444	-77.5544	100.167	-34.8255
'vibrio_0771'	'cholerae_1563'	'VP1013'	'VC1143'	'N900_RS08520'	1355.08	50.9314	-285.585	-239.458	171.767	177.394	-25.2942	-249.216	-131.044	-10.7868	76.2673
'vibrio_0772'	'cholerae_1562'	'VP1014'	'VC1144'	'N900_RS08515'	-3049.2	1785.41	1115.63	-51.398	-426.222	368.383	207.561	121.165	165.065	267.269	80.2693
'vibrio_0773'	'cholerae_1561'	'VP1232'	'VC1145'	'N900_RS08510'	143.868	-5.70974	343.905	97.2725	54.1456	50.8108	282.172	-78.6027	-46.0739	30.4919	-162.137
'vibrio_0774'	'cholerae_1560'	'VP1233'	'VC1146'	'N900_RS08505'	578.848	568.227	59.113	-235.575	-9.33625	-305.407	-259.89	340.873	50.8768	26.3873	-114.983
'vibrio_0775'	'cholerae_1559'	'VP1235'	'VC1147'	'N900_RS08500'	781.39	-219.473	-123.125	-52.3014	13.8395	202.183	252.682	29.271	-28.1237	4.87278	-92.9424
'vibrio_0776'	'cholerae_1558'	'VP1236'	'VC1148'	'N900_RS08495'	1503.32	-738.345	9.79697	-978.216	-114.656	-51.8102	62.5476	123.968	232.559	-157.708	-214.903
'vibrio_0777'	'cholerae_1557'	'VP1237'	'VC1149'	'N900_RS08490'	-2082.03	-1472.74	-307.861	-74.0671	8.41423	373.032	-127.652	-37.4399	516.078	283.377	-263.926
'vibrio_0778'	'cholerae_1556'	'VP1238'	'VC1150'	'N900_RS08485'	-464.088	-225.466	393.4	156.083	-164.794	-179.743	103.122	-104.039	-17.5374	-67.3969	-79.5493
'vibrio_0779'	'cholerae_1555'	'VP1239'	'VC1151'	'N900_RS08480'	709.524	35.4004	114.994	117.681	139.788	63.0274	27.9472	-21.8335	-4.18449	-22.4327	47.3811
'vibrio_0780'	'cholerae_1554'	'VP1240'	'VC1152'	'N900_RS08475'	1300.82	-84.9263	-282.121	-219.533	-55.05	137.259	75.3398	87.568	34.908	25.2696	26.0099
'vibrio_0781'	'cholerae_1553'	'VP1241'	'VC1153'	'N900_RS08470'	763.119	-281.924	48.4293	44.4278	-152.147	-214.071	7.70504	199.003	355.523	1.12335	61.8683
'vibrio_0782'	'cholerae_1552'	'VP1243'	'VC1154'	'N900_RS08465'	-77.1747	31.7636	67.8847	-348.554	-9.28859	26.0056	-86.9702	-762.835	29.1638	-53.0621	-51.8388
'vibrio_0783'	'cholerae_1551'	'VP1244'	'VC1155'	'N900_RS08460'	987.903	-141.879	103.732	237.371	231.971	56.6056	47.3736	158.854	-182.391	-91.1477	18.0843
'vibrio_0784'	'cholerae_1549'	'VP1247'	'VC1159'	'N900_RS08445'	-855.687	-2663.25	235.355	1251.17	467.983	-326.932	683.345	438.398	235.294	-320.583	120.448
'vibrio_0785'	'cholerae_1548'	'VP1040'	'VC1160'	'N900_RS08440'	-1467.08	-1034.78	-373.445	713.984	-588.79	604.017	484.942	-837.489	-596.268	103.097	-7.05202
'vibrio_0786'	'cholerae_1547'	'VP1041'	'VC1161'	'N900_RS08435'	-1252.69	-714.478	-363.783	333.599	-913.274	-531.671	283.565	-179.046	-51.0349	265.575	135.191
'vibrio_0787'	'cholerae_1546'	'VP1043'	'VC1162'	'N900_RS08430'	-1142.38	-901.887	-627.924	180.037	-712.056	-11.2083	111.331	-101.172	376.273	14.4639	-160.949
'vibrio_0788'	'cholerae_1545'	'VP1044'	'VC1163'	'N900_RS08425'	-752.286	138.977	47.9092	342.24	58.3542	311.312	-389.047	-237.237	27.2024	257.752	-59.5838
'vibrio_0789'	'cholerae_1544'	'VP1045'	'VC1164'	'N900_RS08420'	889.416	-258.345	386.89	39.218	5.03723	23.0853	-188.389	-419.972	213.882	-102.384	153.893
'vibrio_0790'	'cholerae_1543'	'VP1046'	'VC1165'	'N900_RS08415'	673.35	578.473	-17.1857	-130.92	-215.687	92.3036	-242.495	-64.6311	14.5237	93.8302	-32.4626
'vibrio_0791'	'cholerae_1542'	'VP1047'	'VC1166'	'N900_RS08410'	1750.92	-549.843	948.202	281.157	888.109	-710.829	-256.857	-340.448	-49.6256	-242.551	-190.546
'vibrio_0792'	'cholerae_1541'	'VP1151'	'VC1167'	'N900_RS08405'	952.067	186.471	60.2478	10.6078	154.735	80.1169	-2.67014	-172.571	-75.6498	-58.2534	63.9435
'vibrio_0793'	'cholerae_1540'	'VP1966'	'VC1168'	'N900_RS08400'	570.272	145.725	-91.8471	8.98784	41.5551	66.2293	156.698	87.2933	-283.321	74.2925	-56.544
'vibrio_0794'	'cholerae_1539'	'VP1961'	'VC1169'	'N900_RS08395'	886.568	-490.191	428.27	-9.47913	136.513	131.548	116.138	89.7154	302.072	134.133	-100.964
'vibrio_0795'	'cholerae_1538'	'VP1960'	'VC1170'	'N900_RS08390'	666.574	-342.097	246.133	154.407	-8.31704	-19.0941	-85.2589	2.6198	120.554	40.6266	69.3499
'vibrio_0796'	'cholerae_1537'	'VP1959'	'VC1171'	'N900_RS08385'	656.923	398.477	422.678	-123.189	145.033	-15.8771	26.7953	-19.0379	236.742	89.9302	7.46432
'vibrio_0797'	'cholerae_1536'	'VP1958'	'VC1172'	'N900_RS08380'	310.556	273.532	-251.045	222.944	150.576	-12.0238	193.879	-212	128.588	-2.80341	158.79
'vibrio_0798'	'cholerae_1535'	'VP1957'	'VC1173'	'N900_RS08375'	366.713	-712.732	-296.078	422.635	-127.443	-42.9488	26.8902	146.004	187.636	-10.2102	249.421
'vibrio_0799'	'cholerae_1534'	'VP1956'	'VC1174'	'N900_RS08370'	716.545	-30.9011	62.0495	104.396	100.281	92.7634	91.3466	87.9402	-152.946	9.00548	35.0488
'vibrio_0800'	'cholerae_1533'	'VP1954'	'VC1177'	'N900_RS08360'	675.766	-265.012	-144.421	56.7987	-6.02211	-216.37	-213.935	-50.8836	-76.6815	83.1946	-26.8773
'vibrio_0801'	'cholerae_1532'	'VP1953'	'VC1178'	'N900_RS08355'	436.299	-203.062	-64.2331	97.1918	131.119	379.688	70.8284	165.377	398.388	-107.459	73.4861
'vibrio_0802'	'cholerae_1531'	'VP1951'	'VC1179'	'N900_RS08350'	-1665.36	360.555	16.0991	-283.352	238.676	1.32697	164.702	-657.331	-525.755	23.3456	-158.38
'vibrio_0803'	'cholerae_1530'	'VP1249'	'VC1180'	'N900_RS08345'	-79.7527	-1704.74	55.9646	419.848	-311.118	385.415	439.89	103.918	398.877	42.2306	-123.035
'vibrio_0804'	'cholerae_1529'	'VP1250'	'VC1181'	'N900_RS08340'	-387.333	-1410.67	565.812	-59.7383	831.161	495.598	-1086.76	486.447	678.262	-311.422	215.791
'vibrio_0805'	'cholerae_1528'	'VP1251'	'VC1182'	'N900_RS08335'	-359.643	534.196	81.0141	-128.439	148.137	-104.135	135.899	6.02677	-2.76374	-48.3781	-53.0984
'vibrio_0806'	'cholerae_1527'	'VP1252'	'VC1183'	'N900_RS08330'	850.763	-179.41	-36.5989	-0.598835	-311.871	-279.524	-37.7919	345.21	-77.602	114.046	251.423
'vibrio_0807'	'cholerae_1526'	'VP1253'	'VC1184'	'N900_RS08325'	772.267	198.681	-74.0876	-239.158	-58.2266	141.54	-67.8906	18.5872	220.539	16.9838	-75.275
'vibrio_0808'	'cholerae_1525'	'VP1257'	'VC1186'	'N900_RS08315'	45.4538	107.373	-170.048	-11.5335	-85.3804	-40.1502	-36.4246	-33.6713	-261.95	18.3527	-96.2076
'vibrio_0809'	'cholerae_1523'	'VP1258'	'VC1188'	'N900_RS08305'	-559.246	-251.672	307.441	273.978	-81.5053	-48.1964	82.8576	233.739	234.387	-56.3075	10.7354
'vibrio_0810'	'cholerae_1522'	'VP1261'	'VC1189'	'N900_RS08300'	1399.83	-490.284	553.351	91.3255	-6.14258	-108.694	564.235	-79.164	85.6659	-135.427	110.668
'vibrio_0811'	'cholerae_1521'	'VP1263'	'VC1190'	'N900_RS08295'	-9488.65	289.238	728.622	762.608	201.895	1129.42	932.356	125.151	96.8458	390.09	-25.9378
'vibrio_0812'	'cholerae_1519'	'VP1265'	'VC1193'	'N900_RS08285'	644.479	-367.88	387.769	127.901	594.618	467.919	-175.747	-274.118	327.805	11.1928	-114.219
'vibrio_0813'	'cholerae_1517'	'VP1267'	'VC1195'	'N900_RS08275'	364.322	-328.658	-41.2135	231.312	-167.498	-37.2951	279.566	-73.6246	51.7174	-14.2807	2.50503
'vibrio_0814'	'cholerae_1516'	'VP1268'	'VC1196'	'N900_RS08270'	272.957	247.286	395.89	124.051	91.4561	302.796	-90.2009	169.983	-272.499	-189.949	-8.6884
'vibrio_0815'	'cholerae_1515'	'VP1269'	'VC1197'	'N900_RS08265'	495.985	182.425	35.5684	32.8243	104.357	-55.1101	65.7855	357.355	150.632	2.47489	-38.8268
'vibrio_0816'	'cholerae_1514'	'VP1270'	'VC1198'	'N900_RS08260'	184.033	-121.392	-48.1723	15.9026	-95.5131	-48.0941	-29.5073	35.7415	0.182899	-7.6809	44.4284
'vibrio_0817'	'cholerae_1513'	'VP1271'	'VC1199'	'N900_RS08255'	297.831	-67.3819	-172.444	-33.6057	-365.547	-22.5116	-15.0819	-154.717	85.3226	-26.4069	-6.83301
'vibrio_0818'	'cholerae_1511'	'VP1272'	'VC1201'	'N900_RS08245'	80.3434	-199.429	239.534	369.259	-100.001	-439.666	138.96	-175.585	-368.416	-77.1483	-75.8673
'vibrio_0819'	'cholerae_1510'	'VP1273'	'VC1202'	'N900_RS08240'	572.032	-350.927	179.681	-47.1737	129.083	169.075	-83.5907	51.2715	-10.0378	-53.9963	84.6952
'vibrio_0820'	'cholerae_1509'	'VP1274'	'VC1203'	'N900_RS08235'	131.956	85.5658	-317.575	170.207	124.534	414.532	72.2086	181.897	-26.8932	-28.2673	-109.089
'vibrio_0821'	'cholerae_1508'	'VP1275'	'VC1204'	'N900_RS08230'	694.489	205.183	323.431	-91.1803	-41.4927	-22.2396	147.564	0.982938	195.096	105.193	-138.484
'vibrio_0822'	'cholerae_1507'	'VP1276'	'VC1205'	'N900_RS08225'	656.032	475.73	20.9348	-81.0753	88.4459	162.499	-127.264	58.1264	237.04	73.1657	-45.1677
'vibrio_0823'	'cholerae_1506'	'VP1277'	'VC1206'	'N900_RS08220'	178.427	196.9	71.7816	90.2577	-202.504	71.0606	205.545	49.0967	49.0276	-35.3144	-2.74124
'vibrio_0824'	'cholerae_1504'	'VP1949'	'VC1208'	'N900_RS08210'	562.481	145.515	-441.065	1.98316	-112.589	173.538	373.579	460.704	282.929	-3.53139	-114.448
'vibrio_0825'	'cholerae_1503'	'VP1948'	'VC1209'	'N900_RS08205'	-112.125	-76.0094	189.61	231.791	-170.899	36.1321	287.509	-366.385	99.1775	-30.7034	-34.0913
'vibrio_0826'	'cholerae_1502'	'VP1947'	'VC1210'	'N900_RS08200'	337.72	-422.284	496.188	265.396	-97.4543	-206.438	-280.185	-361.304	-2.39173	131.502	109.804
'vibrio_0827'	'cholerae_1500'	'VP1946'	'VC1212'	'N900_RS08190'	650.435	187.477	-2.25608	69.2727	-40.548	35.8674	119.76	32.8236	-73.8514	-67.8259	100.921
'vibrio_0828'	'cholerae_1499'	'VP1945'	'VC1213'	'N900_RS08185'	-2471.11	-2716.08	-198.534	6.69873	-835.188	242.799	-476.39	-58.3198	453.646	225.834	127.432
'vibrio_0829'	'cholerae_1498'	'VP1944'	'VC1214'	'N900_RS08180'	577.308	30.394	135.514	-111.751	-52.2362	149.712	230.922	-160.476	106.176	44.3961	-68.0796
'vibrio_0830'	'cholerae_1497'	'VP1943'	'VC1215'	'N900_RS08175'	1465.34	-760.582	2515.79	-1617.4	127.243	-458.499	20.7602	209.852	-450.831	64.0213	-44.0047
'vibrio_0831'	'cholerae_1496'	'VP1289'	'VC1216'	'N900_RS08150'	799.571	-85.5753	31.754	160.488	-38.96	-89.827	-47.6242	75.8325	33.9043	-11.3916	-20.3333
'vibrio_0833'	'cholerae_1493'	'VP1291'	'VC1220'	'N900_RS08135'	-1586.86	1362.05	-1129.39	264.689	1487.75	492.926	-461.991	-1150.39	382.976	-65.7879	-15.559
'vibrio_0835'	'cholerae_1490'	'VP1295'	'VC1224'	'N900_RS08120'	599.274	-327.113	176.837	62.6439	-273.321	-47.7074	-44.2473	6.9472	-223.591	114.304	-17.5288
'vibrio_0836'	'cholerae_1489'	'VP1296'	'VC1226'	'N900_RS08115'	131.412	561.949	-150.779	57.5919	18.9712	190.449	267.404	175.865	162.953	90.3842	-160.489
'vibrio_0837'	'cholerae_1487'	'VP1297'	'VC1228'	'N900_RS08105'	409.234	27.4114	269.364	107.047	-75.5764	-76.5504	128.808	52.947	-24.6541	-42.8746	136.432
'vibrio_0838'	'cholerae_1486'	'VP1293'	'VC1229'	'N900_RS08100'	398.523	-177.378	133.237	-23.9573	-55.675	277.869	-183.861	-258.547	-52.808	120.788	36.5629
'vibrio_0839'	'cholerae_1485'	'VP1298'	'VC1231'	'N900_RS08095'	774.966	-292.049	276.051	158.21	-407.077	-117.137	-29.3756	-10.1593	88.6041	-144.126	-28.7257
'vibrio_0840'	'cholerae_1484'	'VP1299'	'VC1232'	'N900_RS08090'	148.225	-217.465	-441.959	18.2395	-95.0905	243.162	40.2503	-6.66311	176.883	-59.2867	64.7234
'vibrio_0841'	'cholerae_1483'	'VP1300'	'VC1233'	'N900_RS08085'	1267.93	-896.165	477.613	-83.1518	283.871	-95.9525	-519.768	-419.528	447.138	-101.601	-106.367
'vibrio_0842'	'cholerae_1482'	'VP1301'	'VC1234'	'N900_RS08080'	651.796	187.535	118.948	-167.502	-89.3702	-382.578	334.714	73.9325	76.0813	-25.9167	-32.9033
'vibrio_0843'	'cholerae_1481'	'VP1302'	'VC1235'	'N900_RS08075'	857.562	226.649	163.106	-119.541	172.218	139.689	-40.7247	199.256	158.9	44.0693	105.241
'vibrio_0844'	'cholerae_1479'	'VP1304'	'VC1237'	'N900_RS08065'	603.143	771.033	155.893	-207.468	-77.0492	62.4503	-140.594	-36.6527	16.5142	102.273	21.4384
'vibrio_0845'	'cholerae_1478'	'VP1305'	'VC1238'	'N900_RS08060'	276.027	-51.2945	64.7015	6.56866	-119.074	79.9021	-48.9229	-80.1351	28.8979	93.402	168.726
'vibrio_0846'	'cholerae_1477'	'VP1306'	'VC1239'	'N900_RS08055'	1032.04	37.3384	340.471	14.8636	16.721	140.046	46.1703	-106.357	-137.46	-91.1538	57.0404
'vibrio_0847'	'cholerae_1475'	'VP1310'	'VC1242'	'N900_RS08045'	-50.4991	-1475.11	-503.225	-122.764	497.589	55.0754	-6.01176	357.469	285.322	-124.595	131.468
'vibrio_0848'	'cholerae_1474'	'VP1311'	'VC1244'	'N900_RS08040'	391.454	-174.812	-184.061	180.433	-173.495	-190.123	394.813	-62.2676	50.0354	-42.5914	65.4018
'vibrio_0849'	'cholerae_1473'	'VP1312'	'VC1245'	'N900_RS08035'	355.326	-139.572	-59.0554	-172.008	-345.31	174.858	-148.274	-26.4023	37.0644	-9.93964	-102.451
'vibrio_0850'	'cholerae_1472'	'VP1313'	'VC1246'	'N900_RS08030'	561.856	108.562	984.174	-274.39	-286.911	-226.955	-50.2764	-408.92	7.35971	-41.4182	-94.3841
'vibrio_0851'	'cholerae_1471'	'VP1636'	'VC1247'	'N900_RS08025'	182.723	14.1946	160.587	250.271	489.801	379.526	-103.555	-35.9395	-45.2522	77.3082	113.817
'vibrio_0852'	'cholerae_1469'	'VP1939'	'VC1249'	'N900_RS08015'	938.717	110.593	-43.871	-515.426	23.23	-238.712	352.189	-12.0777	42.6365	279.668	-10.2825
'vibrio_0853'	'cholerae_1468'	'VP1938'	'VC1250'	'N900_RS08010'	986.303	-455.318	286.078	83.8521	-398.625	88.822	147.409	-238.109	27.0509	63.4791	61.6207
'vibrio_0854'	'cholerae_1467'	'VP1937'	'VC1252'	'N900_RS08005'	835.121	-145.651	344.511	-94.6526	-15.1499	94.8175	-309.995	136.773	90.3534	-66.6276	77.4098
'vibrio_0855'	'cholerae_1466'	'VP1936'	'VC1254'	'N900_RS07995'	274.014	-311.241	-122.511	135.731	-259.836	-70.8228	32.3537	270.701	503.561	-138.506	20.5597
'vibrio_0856'	'cholerae_1465'	'VP1935'	'VC1255'	'N900_RS07990'	31.4087	113.561	44.8377	718.618	265.201	478.078	641.904	-359.908	-284.611	162.7	-336.869
'vibrio_0859'	'cholerae_1462'	'VP1932'	'VC1258'	'N900_RS07975'	2418.89	-1478.04	-801.573	35.4239	-848.779	145.26	170.625	733.181	-1422.7	-241.914	59.5025
'vibrio_0860'	'cholerae_1461'	'VPA1597'	'VC1259'	'N900_RS07970'	517.551	-140.527	-160.894	110.648	14.1123	-64.9225	-103.314	-5.27659	56.9933	-78.5453	-51.6604
'vibrio_0861'	'cholerae_1458'	'VP1922'	'VC1262'	'N900_RS07955'	-634.707	1340.56	173.986	481.75	309.69	14.5649	-232.754	-137.392	251.69	7.10172	106.408
'vibrio_0862'	'cholerae_1457'	'VP1921'	'VC1263'	'N900_RS07950'	-4933.09	599.23	-812.448	-187.417	-467.692	652.162	551.907	-688.314	-675.329	-802.091	72.6377
'vibrio_0863'	'cholerae_1456'	'VP1920'	'VC1264'	'N900_RS07945'	386.984	-111.557	139.81	-38.7491	-59.3315	45.4895	-81.0032	-28.3087	41.9739	61.9882	51.1874
'vibrio_0864'	'cholerae_1455'	'VP1919'	'VC1265'	'N900_RS07940'	468.682	-87.698	-76.9206	-39.07	-69.7796	-155.727	91.486	-28.8365	15.0587	4.24339	-63.0985
'vibrio_0865'	'cholerae_1454'	'VP1918'	'VC1266'	'N900_RS07935'	933.047	155.946	-85.9583	22.8997	-100.567	-165.959	208.022	-83.9257	-179.917	21.0602	-169.478
'vibrio_0866'	'cholerae_1453'	'VP1917'	'VC1267'	'N900_RS07930'	684.334	-195.758	98.5589	19.7147	-15.2646	-27.6643	41.7426	91.2433	-178.459	205.796	11.2268
'vibrio_0867'	'cholerae_1451'	'VP1915'	'VC1269'	'N900_RS07920'	848.626	-28.4404	50.6162	-153.107	128.595	25.883	661.864	-235.213	585.003	-83.8165	-72.5515
'vibrio_0868'	'cholerae_1450'	'VP1914'	'VC1270'	'N900_RS07915'	401.469	133.091	172.836	300.088	-24.1035	-146.248	-37.8082	-251.155	-18.4324	515.198	-282.131
'vibrio_0869'	'cholerae_1449'	'VP1913'	'VC1271'	'N900_RS07910'	482.991	-15.4929	123.118	150.15	65.0497	-49.0496	-19.1054	57.9833	-18.4271	86.5372	49.4166
'vibrio_0870'	'cholerae_1448'	'VP1912'	'VC1272'	'N900_RS07905'	466.804	117.269	374.651	-140.774	-280.681	318.955	-247.659	-290.986	214.576	19.0705	74.0748
'vibrio_0871'	'cholerae_1447'	'VP1911'	'VC1273'	'N900_RS07900'	873.868	47.6364	178.738	-67.1146	64.6745	16.064	-99.1352	64.4736	224.106	131.053	249.167
'vibrio_0872'	'cholerae_1446'	'VP1908'	'VC1276'	'N900_RS07885'	538.261	221.153	-266.743	261.782	102.562	-167.156	216.344	220.997	-84.7658	80.8327	19.0977
'vibrio_0873'	'cholerae_1445'	'VP1907'	'VC1277'	'N900_RS07880'	193.088	-387.28	215.135	145.634	113.705	144.386	4.87486	-29.1758	325.472	65.6292	50.3747
'vibrio_0874'	'cholerae_1444'	'VP1906'	'VC1278'	'N900_RS07875'	-1051.52	-487.679	-543.629	567.342	-640.834	-982.902	292.358	362.773	339.748	29.1828	46.6224
'vibrio_0875'	'cholerae_1442'	'VP2638'	'VC1280'	'N900_RS07865'	707.99	330.088	4.11307	133.317	117.201	-12.8185	-105.524	-41.7518	3.85747	99.4967	172.038
'vibrio_0876'	'cholerae_1441'	'VP2637'	'VC1281'	'N900_RS07860'	571.043	336.331	-440.241	79.6639	-104.529	-494.566	236.232	232.623	-131.535	94.7363	-29.0557
'vibrio_0877'	'cholerae_1440'	'VP2636'	'VC1282'	'N900_RS07855'	782.888	463.136	-33.6961	-30.8215	176.874	-195.724	7.26244	127.449	37.5473	-19.0885	1.44273
'vibrio_0878'	'cholerae_1439'	'VP2635'	'VC1283'	'N900_RS07850'	627.726	151.366	86.9621	106.563	-136.829	-242.999	219.707	-235.973	-296.531	-48.0879	0.494027
'vibrio_0879'	'cholerae_1438'	'VP2634'	'VC1284'	'N900_RS07845'	747.59	510.226	-181.686	-23.5601	53.6254	-102.642	-81.6872	139.865	14.8775	-19.9483	-38.2832
'vibrio_0880'	'cholerae_1437'	'VP2633'	'VC1285'	'N900_RS07840'	674.079	451.059	-56.1315	-306.269	234.638	-70.6985	-236.815	-121.155	19.028	77.3697	-107.419
'vibrio_0881'	'cholerae_1436'	'VP2632'	'VC1286'	'N900_RS07835'	-330.422	266.976	209.349	-541.856	336.634	-360.118	-176.011	44.0017	89.7488	-31.6049	-122.753
'vibrio_0882'	'cholerae_1433'	'VP1904'	'VC1289'	'N900_RS07820'	846.892	107.945	42.3637	-59.0179	-54.1717	16.5343	118.015	176.1	202.499	31.1586	-10.8319
'vibrio_0883'	'cholerae_1432'	'VP1903'	'VC1290'	'N900_RS07815'	1011.54	118.472	116.055	166.039	12.3901	-78.4099	606.078	37.3253	-106.297	110.132	112.309
'vibrio_0884'	'cholerae_1430'	'VP1900'	'VC1293'	'N900_RS07805'	-2824.25	548.67	1196.75	-184.255	452.064	183.319	-214.877	40.4863	0.768219	169.754	-179.498
'vibrio_0885'	'cholerae_1427'	'VPA0136'	'VC1296'	'N900_RS07790'	243.228	380.833	432.669	-778.264	182.948	5.35423	394.407	-205.321	-379.638	-39.0764	-174.312
'vibrio_0886'	'cholerae_1426'	'VP1893'	'VC1297'	'N900_RS07785'	-625.59	424.238	-2092.31	-341.454	735.999	-215.209	878.892	1109.03	330.308	-832.151	255.342
'vibrio_0887'	'cholerae_1425'	'VP1892'	'VC1298'	'N900_RS07780'	715.077	159.966	159.152	-54.1982	0.0320169	101.927	-20.6318	19.3319	133.8	92.886	68.3102
'vibrio_0888'	'cholerae_1424'	'VP1883'	'VC1299'	'N900_RS07775'	474.726	401.361	-330.939	-374.14	148.546	235.849	44.5872	-61.905	386.963	43.057	-104.553
'vibrio_0889'	'cholerae_1423'	'VP1880'	'VC1300'	'N900_RS07770'	-2250.92	-145.937	-1033.31	668.522	-229.757	642.878	110.811	-198.121	67.8328	-1.28755	-83.7714
'vibrio_0890'	'cholerae_1422'	'VP1879'	'VC1301'	'N900_RS07765'	141.559	39.5621	-183.452	128.453	-62.925	-163.559	316.259	158.916	94.5554	18.1616	19.2962
'vibrio_0891'	'cholerae_1421'	'VP1878'	'VC1302'	'N900_RS07760'	817.064	-716.685	-438.123	-134.363	72.0803	247.949	-102.522	191.697	150.791	-1.50807	-199.664
'vibrio_0892'	'cholerae_1420'	'VP1875'	'VC1303'	'N900_RS07755'	-1639.39	-479.426	-906.382	-188.932	-391.953	-197.323	-377.946	-285.943	169.762	-409.665	-454.993
'vibrio_0893'	'cholerae_1419'	'VP1873'	'VC1304'	'N900_RS07750'	-1060.37	303.478	-656.886	-514.838	181.594	368.649	94.6031	-97.8284	235.93	-4.89364	-182.281
'vibrio_0894'	'cholerae_1418'	'VP1872'	'VC1305'	'N900_RS07745'	1141.2	-576.171	-307.026	502.642	555.276	1412.61	825.161	-798.204	-77.8929	594.143	-434.609
'vibrio_0895'	'cholerae_1417'	'VP1871'	'VC1306'	'N900_RS07740'	360.418	-674.177	49.9352	264.48	66.3703	-51.8976	-290.592	208.327	19.5144	28.0966	62.8245
'vibrio_0896'	'cholerae_1416'	'VP1869'	'VC1308'	'N900_RS07730'	216.474	-519.835	-167.255	-155.6	128.354	-4.69203	151.068	254.644	-181.423	3.92164	-2.5128
'vibrio_0897'	'cholerae_1415'	'VP1868'	'VC1309'	'N900_RS07725'	958.427	59.1473	230.274	-225.656	-22.8028	-208.664	-295.583	47.2511	-32.3927	56.6403	5.14643
'vibrio_0898'	'cholerae_1414'	'VP1866'	'VC1310'	'N900_RS07720'	88.8334	175.034	-349.407	-101.299	-206.607	145.533	-105.34	232.173	-20.8755	39.8101	-116.832
'vibrio_0899'	'cholerae_1411'	'VPA1000'	'VC1313'	'N900_RS07705'	497.942	-536.11	214.44	133.378	-90.203	137.066	2.76218	-284.286	239.775	60.9525	44.959
'vibrio_0900'	'cholerae_1410'	'VP1374'	'VC1314'	'N900_RS07700'	276.426	99.1294	-128.987	191.628	-62.8288	-153.338	222.496	101.091	-54.693	105.938	59.4971
'vibrio_0901'	'cholerae_1409'	'VP1375'	'VC1315'	'N900_RS07695'	874.034	-265.224	299.821	20.1898	110.605	-112.051	100.248	196.609	162.442	39.4399	-22.8983
'vibrio_0902'	'cholerae_1408'	'VP1376'	'VC1316'	'N900_RS07690'	1189.97	-270.392	183.693	-276.235	75.3886	-66.7192	-145.227	-104.762	87.9966	39.0577	-207.932
'vibrio_0903'	'cholerae_1406'	'VPA0318'	'VC1318'	'N900_RS07680'	759.761	-342.291	204.359	117.139	-34.523	-53.3225	-13.6612	82.1816	-76.8937	71.9979	91.8313
'vibrio_0904'	'cholerae_1405'	'VPA1277'	'VC1319'	'N900_RS07675'	315.365	-109.922	-24.9585	63.4991	-88.3597	-74.1823	-112.378	263.711	279.454	-36.0515	7.1922
'vibrio_0905'	'cholerae_1404'	'VPA1276'	'VC1320'	'N900_RS07670'	-287.607	-627.502	-303.258	277.403	38.2404	370.508	-647.123	459.9	93.8965	95.8792	-2.56563
'vibrio_0906'	'cholerae_1402'	'VPA0324'	'VC1322'	'N900_RS07660'	412.388	151.171	40.1375	-11.4761	-224.361	34.2027	200.323	-35.267	-263.997	236.43	26.8178
'vibrio_0907'	'cholerae_1395'	'VP1653'	'VC1332'	'N900_RS07615'	909.914	-7.86739	344.006	-214.329	204.442	76.9499	141.761	-165.286	-248.872	39.0106	21.9802
'vibrio_0908'	'cholerae_1394'	'VP1652'	'VC1333'	'N900_RS07610'	353.822	150.381	-280.711	19.1516	-382.714	416.768	-203.611	9.65422	127.715	-74.634	43.9498
'vibrio_0909'	'cholerae_1393'	'VP1651'	'VC1334'	'N900_RS07605'	158.467	-498.349	534.344	120.549	-76.2756	-23.5811	180.507	-237.117	232.382	-84.9995	-50.1972
'vibrio_0910'	'cholerae_1392'	'VP1649'	'VC1335'	'N900_RS07600'	258.439	166.449	-91.6386	134.834	296.384	298.681	-99.4474	73.0383	80.7535	63.0357	138.928
'vibrio_0911'	'cholerae_1391'	'VP1648'	'VC1336'	'N900_RS07595'	103.988	-614.239	508.466	162.004	-156.182	-114.534	-177.099	-106.421	403.762	177.017	51.9354
'vibrio_0912'	'cholerae_1390'	'VP1647'	'VC1337'	'N900_RS07590'	448.021	-315.524	238.255	127.334	163.518	40.4012	206.478	-285.272	211.116	-43.7747	-90.9099
'vibrio_0913'	'cholerae_1389'	'VP1646'	'VC1338'	'N900_RS07585'	216.63	-179.988	-54.0659	263.271	110.538	113.006	85.2465	-57.1263	-77.6201	-2.89766	-1.15975
'vibrio_0914'	'cholerae_1388'	'VP1645'	'VC1339'	'N900_RS07580'	303.634	-892.768	300.348	-89.664	-215.584	526.834	369.365	-325.367	380.699	48.8423	39.542
'vibrio_0915'	'cholerae_1387'	'VP1644'	'VC1340'	'N900_RS07575'	846.883	-94.7164	68.1879	214.225	27.7773	136.479	160.431	-6.37847	170.47	282.078	-242.832
'vibrio_0916'	'cholerae_1386'	'VP1643'	'VC1341'	'N900_RS07570'	-395.938	-740.717	-365.014	147.709	-543.415	239.596	-147.099	-640.336	470.025	81.1676	26.8426
'vibrio_0917'	'cholerae_1384'	'VP1348'	'VC1343'	'N900_RS07560'	446.38	-433.757	27.7238	156.83	-123.222	-164.44	57.1578	-24.5584	-123.821	1.24649	77.6139
'vibrio_0918'	'cholerae_1383'	'VP1349'	'VC1344'	'N900_RS07555'	442.991	149.661	119.743	-51.9557	2.08692	-73.6795	54.7793	-167.251	32.7836	-130.386	44.2854
'vibrio_0919'	'cholerae_1382'	'VP1350'	'VC1345'	'N900_RS07550'	459.479	-10.9235	265.156	-35.6174	-28.8641	194.284	65.8367	-130.378	-59.2247	-124.117	17.7953
'vibrio_0920'	'cholerae_1381'	'VP1351'	'VC1346'	'N900_RS07545'	-822.784	125.171	18.5104	-511.672	-118.815	458.689	60.5977	-113.312	377.632	11.8219	-80.0297
'vibrio_0921'	'cholerae_1380'	'VP1352'	'VC1347'	'N900_RS07540'	330.53	-208.238	-384.955	-687.827	543.043	-324.335	79.3268	-442.464	51.6673	162.875	443.948
'vibrio_0922'	'cholerae_1377'	'VPA1293'	'VC1350'	'N900_RS07525'	679.692	-59.5881	231.174	42.2153	-91.5382	-44.5425	247.565	33.1107	236.076	-14.9133	-218.488
'vibrio_0923'	'cholerae_1375'	'VP1629'	'VC1354'	'N900_RS07510'	120.596	-36.6778	28.903	250.889	-171.022	178.34	-120.436	-193.664	-102.57	3.32498	16.6075
'vibrio_0924'	'cholerae_1374'	'VP1627'	'VC1355'	'N900_RS07505'	1281.74	448.712	-303.729	-62.9915	279.602	155.851	449.99	137.68	-652.633	-125.794	62.4709
'vibrio_0925'	'cholerae_1373'	'VP1626'	'VC1356'	'N900_RS07500'	1639.84	-960.794	-479.574	-758.839	399.768	-103.513	495.349	568.905	-580.497	-105.402	36.6268
'vibrio_0926'	'cholerae_1372'	'VP1624'	'VC1358'	'N900_RS07495'	-100.367	-228.803	-595.653	-363.383	198.219	379.889	39.6941	-105.763	-133.365	270.731	248.474
'vibrio_0927'	'cholerae_1371'	'VP1623'	'VC1359'	'N900_RS07490'	293.804	39.7466	-11.0139	-23.2269	280.792	306.813	210.391	226.396	23.4872	-58.8435	100.323
'vibrio_0928'	'cholerae_1370'	'VP1622'	'VC1360'	'N900_RS07485'	819.373	-110.819	195.607	39.2496	-105.773	91.6688	-107.753	-98.9638	-122.897	59.875	80.6044
'vibrio_0929'	'cholerae_1369'	'VP1621'	'VC1361'	'N900_RS07480'	611.682	163.266	-51.759	-5.07578	-73.8926	-47.4929	-98.4244	-61.2939	80.4879	46.0119	-17.2602
'vibrio_0930'	'cholerae_1368'	'VP1620'	'VC1362'	'N900_RS07475'	841.654	191.451	325.164	145.653	-114.221	-147.147	340.196	-29.6688	307.859	70.5276	270.786
'vibrio_0931'	'cholerae_1367'	'VP1619'	'VC1363'	'N900_RS07470'	-38.1702	-1467.33	278.529	405.394	70.952	13.2467	70.3426	357.461	101.159	47.8925	-120.053
'vibrio_0932'	'cholerae_1366'	'VP1640'	'VC1364'	'N900_RS07465'	966.868	-478.998	20.133	77.1383	-30.0427	-28.5172	489.104	-23.2014	72.4572	-0.343103	-38.9697
'vibrio_0933'	'cholerae_1365'	'VP1639'	'VC1365'	'N900_RS07460'	813.049	-36.6105	31.8135	-85.0076	82.4059	-236.132	371.66	97.2448	-38.8242	-215.515	18.6791
'vibrio_0934'	'cholerae_1364'	'VP1638'	'VC1366'	'N900_RS07455'	162.074	570.292	344.081	-459.604	-223.614	84.4865	-39.8281	0.384965	-103.769	195.135	-74.7087
'vibrio_0935'	'cholerae_1362'	'VP1428'	'VC1368'	'N900_RS07445'	486.665	-738.137	47.1688	121.543	-268.118	-439.324	-729.897	699.044	-180.953	126.13	42.0697
'vibrio_0936'	'cholerae_1357'	'VP1438'	'VC1373'	'N900_RS07420'	474.736	-236.88	137.946	-32.0902	-284.791	-306.913	310.28	248.871	190.013	123.652	-33.9134
'vibrio_0937'	'cholerae_1356'	'VP1439'	'VC1374'	'N900_RS07415'	517.583	-846.704	586.507	108.519	230.606	138.251	36.3908	99.2748	-72.4293	48.8233	-57.3656
'vibrio_0938'	'cholerae_1355'	'VP1440'	'VC1375'	'N900_RS07410'	470.151	-1472.66	-78.2106	254.28	-752.477	-1017.96	554.372	24.9499	-11.5124	-73.3597	-539.305
'vibrio_0939'	'cholerae_1353'	'VP1442'	'VC1377'	'N900_RS07400'	506.069	669.798	207.442	38.8687	191.252	57.7743	-131.062	-32.5267	-144.257	75.3598	62.7213
'vibrio_0940'	'cholerae_1352'	'VP1443'	'VC1379'	'N900_RS07390'	426.428	-64.4404	-155.098	-50.3207	81.2971	51.7288	212.87	194.98	-24.9794	32.6317	-129.903
'vibrio_0941'	'cholerae_1351'	'VP1445'	'VC1380'	'N900_RS07385'	1153.11	585.275	78.0096	-301.679	-600.976	87.3327	-269.437	-115.28	36.1242	181.022	68.9212
'vibrio_0942'	'cholerae_1350'	'VP1453'	'VC1382'	'N900_RS07375'	116.513	58.0172	79.8891	-207.566	-231.141	-235.009	360.781	196.406	60.9239	-123.826	0.346553
'vibrio_0943'	'cholerae_1349'	'VP1454'	'VC1384'	'N900_RS07370'	444.784	-402.303	-238.339	-190.722	393.526	279.446	-55.1754	-162.047	137.835	-94.5907	-150.993
'vibrio_0944'	'cholerae_1348'	'VPA0650'	'VC1386'	'N900_RS07365'	898.77	-225.873	302.805	80.2928	-74.9701	-36.4458	301.91	-103.474	102.074	56.4385	1.31371
'vibrio_0945'	'cholerae_1346'	'VPA0206'	'VC1389'	'N900_RS07355'	481.903	2554.97	569.234	-297.464	103.57	158.427	414.944	738.143	-123.102	-33.4874	-284.313
'vibrio_0946'	'cholerae_1342'	'VPA0756'	'VC1393'	'N900_RS07335'	95.6416	-844.814	-191.812	416.376	23.9846	-119.523	668.208	-35.2703	18.8263	221.347	58.5038
'vibrio_0947'	'cholerae_1331'	'VP0903'	'VC1407'	'N900_RS07270'	534.571	128.287	-179.18	64.7632	156.949	-9.58631	5.31295	64.5846	4.63573	53.166	45.0404
'vibrio_0948'	'cholerae_1325'	'VP1744'	'VC1414'	'N900_RS07240'	929.097	-42.0175	267.435	-109.749	99.2713	15.6227	-66.8628	96.8177	-63.1949	123.762	-6.72651
'vibrio_0949'	'cholerae_1319'	'VP1743'	'VC1421'	'N900_RS07205'	617.994	322.801	-11.315	-331.205	216.48	247.924	6.40022	106.551	212.667	156.352	-126.843
'vibrio_0950'	'cholerae_1318'	'VP1741'	'VC1422'	'N900_RS07200'	271.936	-34.5704	17.4268	54.2983	92.5947	-35.2168	-11.211	71.3462	25.6355	58.0996	-106.543
'vibrio_0952'	'cholerae_1315'	'VP1525'	'VC1424'	'N900_RS07185'	616.716	-209.401	76.3252	-236.065	-38.1946	-271.474	50.6286	147.116	31.1148	174.203	48.9369
'vibrio_0953'	'cholerae_1314'	'VP1526'	'VC1425'	'N900_RS07180'	803.478	47.8162	-190.266	-150.228	-194.501	-10.4296	220.416	121.164	-91.4709	42.1523	17.3859
'vibrio_0954'	'cholerae_1313'	'VP1527'	'VC1426'	'N900_RS07175'	-340.425	-23.8042	212.037	-160.251	-500.257	-528.182	-199.261	-282.533	32.3322	-101.735	119.439
'vibrio_0955'	'cholerae_1312'	'VP1528'	'VC1427'	'N900_RS07170'	-330.072	-79.363	243.196	-211.555	-93.3313	406.744	-614.202	-312.518	191.753	-40.5095	99.923
'vibrio_0956'	'cholerae_1311'	'VP1529'	'VC1428'	'N900_RS07165'	-574.305	-695.359	81.977	86.6593	-218.5	-96.5697	-148.735	169.559	273.728	-99.3734	96.3802
'vibrio_0957'	'cholerae_1310'	'VP1530'	'VC1429'	'N900_RS07160'	757.582	-929.23	163.569	-306.937	73.3058	199.966	141.84	-255.882	-52.1837	43.4475	-38.1607
'vibrio_0958'	'cholerae_1309'	'VP1531'	'VC1430'	'N900_RS07155'	20.1519	-605.205	-93.8886	266.155	-10.0146	80.2763	326.923	71.134	497.301	56.8907	-117.316
'vibrio_0959'	'cholerae_1308'	'VP1532'	'VC1431'	'N900_RS07150'	523.345	-49.0796	-14.6574	-13.3121	65.8266	-21.5977	142.267	-107.671	-43.6287	-59.2539	-88.7513
'vibrio_0960'	'cholerae_1307'	'VP1533'	'VC1432'	'N900_RS07145'	377.46	-584.182	100.619	124.029	-9.72784	49.0335	-193.899	73.9595	45.2989	92.2119	-73.2606
'vibrio_0961'	'cholerae_1306'	'VP1535'	'VC1433'	'N900_RS07140'	578.317	-394.782	304.73	-37.8288	15.2763	91.5855	513.17	-139.066	62.2503	96.467	67.4406
'vibrio_0962'	'cholerae_1305'	'VP1536'	'VC1434'	'N900_RS07135'	908.489	-746.981	670.996	-89.4075	239.152	90.7735	-716.563	219.098	-84.4852	230.887	39.8264
'vibrio_0963'	'cholerae_1304'	'VP1537'	'VC1435'	'N900_RS07130'	-2803.24	-313.183	888.651	-377.027	-337.439	-874.147	-400.389	318.783	-260.382	-524.979	204.173
'vibrio_0964'	'cholerae_1303'	'VP1538'	'VC1436'	'N900_RS07125'	-3789.98	392.435	709.168	-521.217	-1090.31	965.754	1072.56	663.925	173.717	270.833	-33.4082
'vibrio_0965'	'cholerae_1302'	'VP1539'	'VC1437'	'N900_RS07120'	-3038.12	158.444	899.892	-615.861	-283.151	363.524	-69.9149	15.2426	-210.005	-148.651	111.86
'vibrio_0966'	'cholerae_1301'	'VP1540'	'VC1438'	'N900_RS07115'	-1738.57	301.217	1075.25	-532.205	-235.836	-250.239	331.49	374.119	-145.119	110.34	-290.577
'vibrio_0967'	'cholerae_1300'	'VP1541'	'VC1439'	'N900_RS07110'	-2236.79	-101.724	557.501	-832.478	16.7242	65.4902	162.224	-25.5641	171.401	-607.111	56.9017
'vibrio_0968'	'cholerae_1299'	'VP1542'	'VC1440'	'N900_RS07105'	-1903.09	-20.9366	1143.4	-1284.72	-1040.03	-724.951	-173.791	401.008	-319.359	-171.941	230.87
'vibrio_0969'	'cholerae_1298'	'VP1543'	'VC1441'	'N900_RS07100'	-2964.79	515.797	1536.03	-519.613	248.79	93.0269	79.4506	-55.1728	102.585	-234.437	55.4541
'vibrio_0970'	'cholerae_1297'	'VP1544'	'VC1442'	'N900_RS07095'	-2426.54	-643.709	619.442	-592.805	-437.05	111.502	206.178	444.067	81.9163	-227.09	40.958
'vibrio_0971'	'cholerae_1294'	'VP1547'	'VC1445'	'N900_RS07080'	209.695	-321.642	337.014	127.159	-163.308	205.645	80.2704	331.662	-115.711	63.4298	-32.3549
'vibrio_0972'	'cholerae_1274'	'VP1588'	'VC1480'	'N900_RS06895'	188.979	-551.636	52.7428	475.726	-67.5718	-48.5821	677.25	-149.393	248.931	97.4619	75.2935
'vibrio_0973'	'cholerae_1273'	'VP1589'	'VC1481'	'N900_RS06890'	-636.651	182.06	225.137	-536.195	-257.193	-103.172	78.964	-214.251	-301.932	282.486	-154.298
'vibrio_0974'	'cholerae_1272'	'VP1590'	'VC1482'	'N900_RS06885'	-359.131	-191.73	-397.834	131.083	-52.7221	80.6963	219.696	43.7245	12.6116	-91.006	10.6732
'vibrio_0975'	'cholerae_1271'	'VP1591'	'VC1483'	'N900_RS06880'	728.638	-307.882	-462.195	-904.859	-317.88	-454.257	-895.424	86.4995	-515.764	570.147	-47.8888
'vibrio_0976'	'cholerae_1270'	'VP1593'	'VC1484'	'N900_RS06875'	1776.99	-653.368	220.274	48.8996	85.6811	258.919	1040.98	-103.573	605.931	-161.105	-66.8214
'vibrio_0977'	'cholerae_1268'	'VP1595'	'VC1486'	'N900_RS06865'	927.92	80.2611	24.2645	-3.04904	-35.7861	95.2632	293.61	9.61719	112.443	-11.7395	201.153
'vibrio_0978'	'cholerae_1267'	'VP1596'	'VC1487'	'N900_RS06860'	1053.08	-505.312	-338.127	74.2826	-356.97	-1007.68	92.4224	-180.133	-224.23	-43.63	-17.3553
'vibrio_0979'	'cholerae_1266'	'VP1597'	'VC1488'	'N900_RS06855'	-59.2387	-68.9939	-17.1128	109.182	51.7026	-216.129	76.7206	-157.394	242.912	185.428	-17.0134
'vibrio_0980'	'cholerae_1265'	'VP1599'	'VC1490'	'N900_RS06850'	-5705.82	1245.69	-72.3042	303.385	993.903	915.412	-600.019	774.417	122.672	-273.036	-45.9347
'vibrio_0981'	'cholerae_1264'	'VP1601'	'VC1491'	'N900_RS06845'	-9328.64	34.2818	126.568	1777.37	-405.124	958.762	681.599	155.499	49.1518	-683.611	111.942
'vibrio_0982'	'cholerae_1263'	'VP1602'	'VC1492'	'N900_RS06840'	718.252	-282.182	2.29562	-321.428	231.581	19.7164	143.877	26.5962	116.869	132.518	1.86225
'vibrio_0983'	'cholerae_1262'	'VP1603'	'VC1493'	'N900_RS06835'	-376.679	-452.701	609.665	1020.43	100.422	398.253	-1171.77	323.948	-10.2366	-86.6379	253.624
'vibrio_0984'	'cholerae_1261'	'VP1604'	'VC1494'	'N900_RS06830'	531.361	-479.146	179.841	68.677	17.7001	79.6239	320.819	-143.768	-28.4052	51.0227	47.358
'vibrio_0985'	'cholerae_1260'	'VP1605'	'VC1495'	'N900_RS06825'	551.555	-824.363	40.8052	-41.0334	-21.1899	333.738	-88.5739	-282.397	-226.568	150.349	101.892
'vibrio_0986'	'cholerae_1259'	'VP1606'	'VC1496'	'N900_RS06820'	-935.35	31.36	214.893	148.453	-4.79709	-74.849	146.122	-309.076	82.2801	66.9124	38.61
'vibrio_0987'	'cholerae_1258'	'VP1607'	'VC1497'	'N900_RS06815'	-260.621	-906.486	-447.223	535.186	-725.593	-861.128	103.988	-189.023	-78.3783	259.923	-0.641981
'vibrio_0988'	'cholerae_1257'	'VP1608'	'VC1498'	'N900_RS06810'	665.047	-237	-232.058	151.053	51.0919	198.328	350.45	-338.645	-117.093	-23.8757	113.732
'vibrio_0989'	'cholerae_1256'	'VP1609'	'VC1499'	'N900_RS06805'	934.038	-570.177	61.8166	170.789	-118.231	-68.6805	75.0535	-60.9567	26.7233	1.68294	-9.43031
'vibrio_0990'	'cholerae_1255'	'VP1610'	'VC1500'	'N900_RS06800'	429.136	-70.1876	-154.7	-426.66	41.0131	180.816	80.2891	-9.80047	-51.7109	84.274	-38.7537
'vibrio_0991'	'cholerae_1254'	'VP1611'	'VC1501'	'N900_RS06795'	724.207	-320.23	-102.368	-423.563	-212.843	-250.225	344.86	-80.2542	-25.7725	37.9148	1.72647
'vibrio_0992'	'cholerae_1253'	'VP1612'	'VC1502'	'N900_RS06790'	-53.2493	-613.301	114.432	-100.986	581.941	327.259	257.791	281.212	154.76	-6.13394	59.9356
'vibrio_0993'	'cholerae_1252'	'VP1613'	'VC1503'	'N900_RS06785'	451.585	-86.2422	-65.251	251.51	-140.752	-236.713	112.417	162.771	110.161	230.615	563.437
'vibrio_0994'	'cholerae_1251'	'VP1615'	'VC1506'	'N900_RS06775'	940.945	-339.832	90.8002	-186.741	84.0331	220.967	82.3494	-11.6135	-70.1908	-126.811	-171.629
'vibrio_0995'	'cholerae_1250'	'VP1616'	'VC1507'	'N900_RS06770'	188.69	-711.916	-263.057	135.691	186.332	-70.3581	258.758	149.25	-15.6554	148.878	44.8711
'vibrio_0996'	'cholerae_1249'	'VP1617'	'VC1508'	'N900_RS06765'	425.008	160.518	-76.9769	104.683	79.6111	-29.4969	-6.91119	-137.491	-128.297	64.478	-99.6163
'vibrio_0997'	'cholerae_1248'	'VP1524'	'VC1509'	'N900_RS06760'	668.84	-422.761	193.164	85.5184	11.2431	-324.106	143.968	161.085	103.601	52.9604	47.216
'vibrio_0998'	'cholerae_1247'	'VP1516'	'VC1510'	'N900_RS06755'	845.914	-289.966	302.974	-143.564	-109.085	-231.613	-222.584	108.287	231.003	184.773	47.4883
'vibrio_0999'	'cholerae_1246'	'VP1515'	'VC1511'	'N900_RS06750'	76.7311	29.8296	80.3223	-222.075	-147.808	308.751	-49.355	-266.602	-87.0716	113.968	-140.903
'vibrio_1000'	'cholerae_1245'	'VP1514'	'VC1512'	'N900_RS06745'	256.136	-406.716	538.371	154.615	81.7159	260.671	339.151	28.9937	146.129	-65.2031	-209.784
'vibrio_1001'	'cholerae_1244'	'VP1512'	'VC1514'	'N900_RS06735'	1255.39	110.283	303.306	-330.918	924.041	990.192	12.8002	364.306	382.738	-127.656	-45.7963
'vibrio_1002'	'cholerae_1243'	'VP1511'	'VC1515'	'N900_RS06730'	610.587	-174.855	106.361	-344.607	145.269	600.474	749.327	-532.978	736.244	156.282	-117.059
'vibrio_1003'	'cholerae_1242'	'VP1510'	'VC1516'	'N900_RS06725'	595.167	-83.2997	-37.9272	113.775	117.368	145.041	25.245	35.7179	158.566	-24.1323	-54.7205
'vibrio_1004'	'cholerae_1240'	'VP1508'	'VC1518'	'N900_RS06715'	508.127	-440.381	-211.76	-161.122	-72.4797	292.124	382.579	25.9394	122.097	26.1595	-271.534
'vibrio_1005'	'cholerae_1239'	'VP1506'	'VC1519'	'N900_RS06710'	292.108	507.421	24.8041	-36.7415	97.517	-251.78	399.378	174.548	84.9099	192.145	-69.1879
'vibrio_1006'	'cholerae_1238'	'VP1504'	'VC1520'	'N900_RS06705'	618.079	125.317	139.105	-92.7958	213.596	181.317	172.139	-96.1543	164.022	52.6655	44.4426
'vibrio_1007'	'cholerae_1237'	'VP1503'	'VC1521'	'N900_RS06700'	464.208	-350.25	1.06069	195.786	-47.4527	-31.6875	213.595	0.873179	189.029	-13.9499	-83.0624
'vibrio_1008'	'cholerae_1236'	'VP1502'	'VC1522'	'N900_RS06695'	668.327	320.902	-157.557	-136.071	-62.8743	-50.9136	-49.8203	-80.188	-26.4771	-38.729	-135.502
'vibrio_1009'	'cholerae_1235'	'VP1501'	'VC1523'	'N900_RS06690'	806.359	-50.7072	78.1563	-37.4979	155.567	168.283	-77.0991	30.0797	68.26	176.175	-6.34113
'vibrio_1010'	'cholerae_1234'	'VP1499'	'VC1524'	'N900_RS06685'	327.39	170.72	-84.3963	47.2491	168.843	-30.8362	208.646	141.896	-113.387	89.1331	-58.3485
'vibrio_1011'	'cholerae_1233'	'VP1498'	'VC1525'	'N900_RS06680'	1013.15	-869.416	348.195	-45.8064	-70.6816	-269.272	35.5534	84.0163	366.363	129.174	-82.7858
'vibrio_1012'	'cholerae_1232'	'VP1497'	'VC1526'	'N900_RS06675'	637.434	-645.469	366.264	-211.359	-71.7977	409.809	176.57	-553.022	-638.109	244.55	-149.422
'vibrio_1013'	'cholerae_1231'	'VP1496'	'VC1527'	'N900_RS06670'	539.116	-263.056	65.3982	-21.1753	-61.8335	98.1549	391.999	-121.531	202.178	5.51281	-93.304
'vibrio_1014'	'cholerae_1229'	'VP1495'	'VC1531'	'N900_RS06650'	1043.13	366.058	355.222	-1036.37	-18.9936	-102.637	-145.326	-31.0203	-57.5487	-116.433	60.5069
'vibrio_1015'	'cholerae_1228'	'VP1494'	'VC1532'	'N900_RS06645'	-882.058	98.1091	319.523	-192.86	-291.617	84.5168	109.905	-88.8042	138.321	265.237	-188.343
'vibrio_1016'	'cholerae_1227'	'VP1493'	'VC1533'	'N900_RS06640'	900.223	12.4297	127.831	-74.9427	126.786	162.845	36.8146	35.38	202.444	-57.4263	-209.7
'vibrio_1017'	'cholerae_1226'	'VP1492'	'VC1534'	'N900_RS06635'	890.859	-327.436	118.65	125.89	-123.532	254.338	234.31	-150.474	-249.493	135.252	-62.4258
'vibrio_1018'	'cholerae_1225'	'VP1485'	'VC1537'	'N900_RS06625'	985.143	248.913	-111.626	-331.788	273.92	-94.9814	-886.488	955.427	448.853	30.2132	-1.98116
'vibrio_1019'	'cholerae_1224'	'VP1484'	'VC1538'	'N900_RS06620'	367.52	-495.791	-100.427	176.044	43.6586	436.522	-88.207	-328.306	-392.045	128.087	102.757
'vibrio_1020'	'cholerae_1223'	'VP1481'	'VC1539'	'N900_RS06615'	883.79	12.6843	288.121	-238.207	-84.091	-199.905	88.2676	-64.6791	162.707	52.5338	-94.1287
'vibrio_1021'	'cholerae_1221'	'VP1479'	'VC1540'	'N900_RS06605'	151.592	-171.959	-21.0332	83.9928	-147.794	-291.624	157.259	310.876	163.456	193.876	41.0341
'vibrio_1022'	'cholerae_1219'	'VP1477'	'VC1542'	'N900_RS06595'	560.683	54.8539	45.1898	111.506	66.4271	-57.9724	114.862	-9.56855	-14.7747	47.7741	42.2471
'vibrio_1023'	'cholerae_1218'	'VPA0156'	'VC1543'	'N900_RS06590'	-1826.76	737.4	676.319	-276.077	-247.055	-56.4887	361.94	744.544	-320.334	199.803	-5.26197
'vibrio_1024'	'cholerae_1217'	'VPA0155'	'VC1544'	'N900_RS06585'	-2360.1	1073.62	1047.84	-19.4273	-239.501	-77.9598	459.535	582.948	-119.657	6.89196	67.4778
'vibrio_1025'	'cholerae_1215'	'VPA0153'	'VC1546'	'N900_RS06575'	-3104.64	1691.67	2405.75	-620.744	-300.534	471.853	674.802	1105.67	-563.026	341.131	-302.798
'vibrio_1026'	'cholerae_1214'	'VPA0152'	'VC1547'	'N900_RS06570'	-1857.34	860.772	951.829	-437.64	-315.533	2.14161	434.677	865.303	-283.086	325.189	113.642
'vibrio_1027'	'cholerae_1213'	'VPA0151'	'VC1548'	'N900_RS06565'	-2399.55	1121.67	1738.73	-525.637	-750.697	515.598	368.84	780.952	-390.998	461.84	103.619
'vibrio_1028'	'cholerae_1207'	'VPA0146'	'VC1554'	'N900_RS06535'	231.673	166.907	85.6761	-160.426	-147.723	-298.379	-96.6135	1.44411	-69.6871	-75.9	-313.597
'vibrio_1029'	'cholerae_1198'	'VP1997'	'VC1566'	'N900_RS06485'	830.147	97.1222	221.17	-256.664	243.566	430.382	-204.643	197.662	393.966	3.14795	-42.7026
'vibrio_1030'	'cholerae_1197'	'VP1996'	'VC1567'	'N900_RS06480'	497.159	-288.338	173.653	-42.1364	91.7888	-16.4277	214.711	-233.349	-72.675	-20.7449	-85.8173
'vibrio_1031'	'cholerae_1196'	'VP1995'	'VC1568'	'N900_RS06475'	800.434	85.252	-231.232	-73.3288	123.863	-174.696	45.7106	155.088	-62.9256	109.961	12.0948
'vibrio_1032'	'cholerae_1193'	'VP2872'	'VC1572'	'N900_RS06460'	1118.19	842.031	232.732	-236.297	-13.6889	246.15	-150.489	347.304	-27.5853	38.4628	-1.54584
'vibrio_1033'	'cholerae_1192'	'VP2873'	'VC1573'	'N900_RS06455'	396.607	478.907	-71.8752	-52.6881	283.386	-135.843	171.161	21.0518	-343.434	43.2193	106.919
'vibrio_1034'	'cholerae_1189'	'VPA1414'	'VC1576'	'N900_RS06440'	537.084	65.1028	-109.313	27.2982	-175.639	326.304	650.705	-141.108	-135.752	-106.158	-7.94279
'vibrio_1035'	'cholerae_1182'	'VPA1514'	'VC1583'	'N900_RS06405'	1116.44	102.73	414.365	-95.6958	26.0963	-197.263	-61.0955	-371.644	213.058	140.845	-217.326
'vibrio_1036'	'cholerae_1180'	'VPA0305'	'VC1585'	'N900_RS06395'	602.42	40.0029	-17.9735	31.561	206.057	69.92	-8.88313	45.1853	-8.67406	23.5141	54.6701
'vibrio_1037'	'cholerae_1172'	'VP2398'	'VC1595'	'N900_RS06350'	159.819	590.057	332.45	-348.217	160.427	88.2912	181.37	289.312	-273.78	90.1733	1.43968
'vibrio_1038'	'cholerae_1171'	'VP2399'	'VC1596'	'N900_RS06345'	483.931	327.977	-44.4696	-745.606	42.4754	203.487	-66.167	436.069	-205.016	209.353	-176.317
'vibrio_1039'	'cholerae_1167'	'VP1353'	'VC1600'	'N900_RS06315'	352.813	132.582	-296.029	-7.60618	30.7582	-234.269	115.299	237.356	8.6546	28.3449	0.500885
'vibrio_1040'	'cholerae_1165'	'VPA0746'	'VC1602'	'N900_RS06305'	441.612	-839.146	384.724	61.0225	-160.521	-107.934	273.045	-27.5767	276.575	-29.7993	-56.5945
'vibrio_1041'	'cholerae_1163'	'VP1711'	'VC1604'	'N900_RS06295'	707.588	329.855	-131.065	-110.474	-154.843	-119.827	-17.3907	-73.63	-232.651	-29.7492	-48.0606
'vibrio_1042'	'cholerae_1162'	'VP1712'	'VC1605'	'N900_RS06290'	541.906	261.586	148.797	28.5724	-14.764	-105.751	10.5667	22.4307	-81.0202	50.8774	-28.5896
'vibrio_1043'	'cholerae_1160'	'VP1713'	'VC1606'	'N900_RS06280'	-1277.6	640.773	-337.224	6.74066	565.279	-77.1966	334.08	-204.095	-177.165	231.629	-189.844
'vibrio_1044'	'cholerae_1159'	'VP1714'	'VC1607'	'N900_RS06275'	-762.842	-116.388	348.431	-333.117	308.58	-258.967	214.973	-336.111	27.8171	-130.335	40.6531
'vibrio_1045'	'cholerae_1158'	'VP1715'	'VC1608'	'N900_RS06270'	-1129.33	276.85	241.103	-133.401	128.916	-374.706	97.5749	-255.475	-53.7393	232.826	-46.3075
'vibrio_1046'	'cholerae_1157'	'VP1717'	'VC1609'	'N900_RS06265'	-1071.36	106.121	-164.591	94.1966	430.086	-187.699	39.8708	-186.614	-26.7291	252.457	19.2541
'vibrio_1047'	'cholerae_1156'	'VP1457'	'VC1610'	'N900_RS06260'	727.381	-282.299	360.952	-33.0618	-263.104	4.41809	126.108	-341.036	99.7987	-93.0717	-106.133
'vibrio_1048'	'cholerae_1155'	'VP1751'	'VC1611'	'N900_RS06255'	597.974	-244.123	60.4564	87.2589	-51.2707	-86.9462	247.616	72.9781	232.038	-10.7458	24.2203
'vibrio_1049'	'cholerae_1154'	'VP1752'	'VC1612'	'N900_RS06250'	485.869	154.427	125.216	-114.61	-178.179	154.26	180.132	-12.3359	290.088	-24.8139	-21.6284
'vibrio_1050'	'cholerae_1152'	'VP1324'	'VC1614'	'N900_RS06240'	731.002	-160.22	18.1541	-27.9278	159.827	28.8288	-312.392	126.827	53.2444	33.727	-20.4106
'vibrio_1051'	'cholerae_1151'	'VP1323'	'VC1615'	'N900_RS06235'	529.437	-572.945	159.633	255.419	59.8237	231.75	404.679	147.234	34.1888	-44.9365	-18.5226
'vibrio_1052'	'cholerae_1150'	'VP1317'	'VC1616'	'N900_RS06230'	784.859	417.528	718.754	-365.233	0.866842	-423.895	151.892	29.5462	866.274	23.9925	-32.6763
'vibrio_1053'	'cholerae_1149'	'VP1316'	'VC1617'	'N900_RS06225'	360.348	-225.122	-122.321	103.786	-131.289	9.17962	243.337	-238.494	-130.99	169.523	14.9687
'vibrio_1054'	'cholerae_1148'	'VP1315'	'VC1618'	'N900_RS06220'	546.22	363.678	-191.732	-243.378	14.4907	105.44	380.885	39.3512	-105.329	25.7286	79.7579
'vibrio_1055'	'cholerae_1147'	'VP1314'	'VC1619'	'N900_RS06215'	1092.6	-402.76	-98.9624	-229.181	58.0799	-76.2195	593.525	-49.6242	-342.646	127.627	170.583
'vibrio_1056'	'cholerae_1144'	'VP1940'	'VC1623'	'N900_RS06185'	-737.454	-72.3975	286.691	-166.803	-122.172	-170.895	-150.775	161.588	33.4425	80.9995	11.9911
'vibrio_1057'	'cholerae_1143'	'VP1941'	'VC1624'	'N900_RS06180'	-137.448	322.906	189.032	-131.744	222.15	207.562	-61.1014	316.815	-75.0852	-66.9213	-4.19054
'vibrio_1058'	'cholerae_1142'	'VP1228'	'VC1627'	'N900_RS06170'	-221.16	296.545	102.151	-105.62	109.479	163.267	-90.4425	-155.843	239.362	71.5415	56.5749
'vibrio_1059'	'cholerae_1140'	'VP1226'	'VC1629'	'N900_RS06160'	805.937	357.783	27.524	-498.585	-171.962	185.04	114.012	113.574	-4.01371	206.494	-14.8084
'vibrio_1060'	'cholerae_1139'	'VP1225'	'VC1630'	'N900_RS06155'	831.869	260.953	-26.3031	-639.97	-408.051	144.889	144.974	-23.2179	231.048	186.522	-49.697
'vibrio_1061'	'cholerae_1138'	'VP1224'	'VC1631'	'N900_RS06150'	621.401	121.246	-56.568	-16.8063	-17.577	263.321	-33.3377	-340.491	70.6242	54.156	88.0041
'vibrio_1062'	'cholerae_1137'	'VP1223'	'VC1632'	'N900_RS06145'	1044.67	-104.412	154.21	-158.419	132.258	-85.499	36.8018	-8.66037	109.323	22.2685	-15.4152
'vibrio_1063'	'cholerae_1136'	'VP1217'	'VC1633'	'N900_RS06140'	399.107	94.9746	-99.3009	184.021	243.468	56.5752	81.9513	90.6553	66.8253	-72.7952	-60.0237
'vibrio_1064'	'cholerae_1135'	'VP1216'	'VC1634'	'N900_RS06135'	670.499	56.9337	108.559	131.591	-19.352	-387.032	345.445	249.615	174.125	10.3076	-74.89
'vibrio_1065'	'cholerae_1134'	'VP1215'	'VC1635'	'N900_RS06130'	443.436	-236.455	492.649	-261.562	44.0851	147.767	368.562	-373.738	243.854	-11.0824	-87.1414
'vibrio_1066'	'cholerae_1133'	'VP1214'	'VC1636'	'N900_RS06125'	818.875	33.8671	73.2385	-82.9115	-56.9946	-37.2089	201.713	125.663	136.122	17.4543	11.9735
'vibrio_1067'	'cholerae_1131'	'VP1212'	'VC1638'	'N900_RS06115'	658.752	-207.071	303.722	-59.3582	90.7266	-425.841	-407.696	323.676	135.102	-30.892	-24.2884
'vibrio_1068'	'cholerae_1130'	'VP1211'	'VC1639'	'N900_RS06110'	-2299.58	-1632.92	-397.481	-1237.18	355.314	-441.455	-157.237	1504.69	199.889	326.844	-44.2755
'vibrio_1070'	'cholerae_1127'	'VPA0377'	'VC1642'	'N900_RS06095'	1029.65	-484.525	288.679	12.2472	16.8632	303.163	-243.08	-174.875	-460.035	192.249	-70.8276
'vibrio_1071'	'cholerae_1125'	'VP0649'	'VC1644'	'N900_RS06080'	1002.96	469.546	65.1214	-279.051	86.3088	-87.3919	198.475	88.2569	15.454	-36.0304	12.2961
'vibrio_1072'	'cholerae_1123'	'VPA0498'	'VC1647'	'N900_RS06065'	584.915	-40.6352	-53.5191	70.8359	108.057	75.0934	162.474	43.7038	148.865	-21.1355	63.8115
'vibrio_1073'	'cholerae_1117'	'VPA0613'	'VC1656'	'N900_RS06030'	694.011	-283.282	296.613	68.2608	-68.3939	350.824	-106.705	-143.481	-76.3346	51.4667	47.8938
'vibrio_1074'	'cholerae_1116'	'VPA1067'	'VC1658'	'N900_RS06025'	341.016	-139.27	59.1173	13.1886	62.374	47.7271	-89.1771	-195.118	-55.5699	-11.1951	-91.8313
'vibrio_1075'	'cholerae_1115'	'VPA0490'	'VC1659'	'N900_RS06020'	1165.75	230.644	3.9809	-60.7793	102.908	-33.6596	199.346	-86.9922	-94.7559	-67.1874	13.1042
'vibrio_1076'	'cholerae_1113'	'VPA0488'	'VC1660'	'N900_RS06010'	481.11	84.3769	78.5674	158.604	17.5604	77.7322	187.723	-142.274	39.6922	63.7219	-92.1562
'vibrio_1078'	'cholerae_1111'	'VP1204'	'VC1662'	'N900_RS06000'	596.134	-336.437	80.2392	96.2343	-265.829	-848.985	473.52	-294.151	-107.55	-28.5302	-65.2819
'vibrio_1079'	'cholerae_1110'	'VP1203'	'VC1663'	'N900_RS05995'	1198.44	338.477	-9.1406	-147.202	-170.295	157.59	-240.039	351.777	331.909	-3.07782	151.996
'vibrio_1080'	'cholerae_1109'	'VP1196'	'VC1664'	'N900_RS05990'	665.283	237.659	-71.6756	-72.8507	-69.4742	-69.1938	2.03693	-23.9525	161.658	78.6568	86.2462
'vibrio_1081'	'cholerae_1108'	'VP1195'	'VC1665'	'N900_RS05985'	571.118	166.047	-163.155	92.4775	21.3207	76.9881	295.692	-101.514	182.635	61.2122	-19.9697
'vibrio_1082'	'cholerae_1107'	'VP1194'	'VC1666'	'N900_RS05980'	1116.94	339.484	-33.7712	-117.043	211.183	63.224	-351.834	-8.47198	-111.904	93.4423	-82.0536
'vibrio_1083'	'cholerae_1106'	'VP1193'	'VC1667'	'N900_RS05975'	266.342	12.7305	69.7095	-12.4501	180.009	144.623	-368.27	469.403	-38.4731	39.1588	-24.116
'vibrio_1084'	'cholerae_1105'	'VP1186'	'VC1668'	'N900_RS05970'	506.526	51.1862	-125.219	230.121	410.802	347.73	-219.334	509.656	262.462	-90.3586	-9.23964
'vibrio_1085'	'cholerae_1103'	'VP1183'	'VC1670'	'N900_RS05960'	514.45	-1642.42	193.388	-355.542	581.836	457.641	-1307.91	916.935	332.675	372.515	25.2558
'vibrio_1086'	'cholerae_1102'	'VP1182'	'VC1671'	'N900_RS05955'	662.1	-250.494	247.921	-88.2662	38.3837	2.25204	70.4707	181.763	-92.5583	95.2844	-82.8933
'vibrio_1087'	'cholerae_1101'	'VP1179'	'VC1672'	'N900_RS05950'	614.447	865.616	-294.104	-206.464	-117.348	41.7999	-56.4765	136.262	-285.107	101.443	71.2861
'vibrio_1088'	'cholerae_1099'	'VP1177'	'VC1674'	'N900_RS05940'	1395.18	101.366	3.84104	-180.251	-52.5499	-28.1269	31.3562	93.5704	98.1629	31.5055	-118.069
'vibrio_1089'	'cholerae_1098'	'VP1176'	'VC1675'	'N900_RS05935'	844.162	141.245	136.113	53.4949	46.421	39.5462	51.6035	9.68192	73.5307	50.7873	-20.3895
'vibrio_1090'	'cholerae_1097'	'VP1175'	'VC1676'	'N900_RS05930'	855.345	-170.358	123.79	42.4504	-36.3021	-15.5659	54.4751	205.676	122.883	124.282	-28.2782
'vibrio_1091'	'cholerae_1096'	'VP1174'	'VC1677'	'N900_RS05925'	1631.72	-418.216	56.111	196.163	453.486	76.6364	-7.72578	158.088	317.722	36.2661	86.2675
'vibrio_1092'	'cholerae_1095'	'VP1173'	'VC1678'	'N900_RS05920'	432.203	572.314	72.9508	12.1607	-281.949	-308.399	410.954	31.8883	284.131	8.47489	-48.8527
'vibrio_1093'	'cholerae_1094'	'VP1172'	'VC1679'	'N900_RS05915'	556.093	39.2202	-105.578	-133.702	-144.082	161.029	-41.0649	-126.008	141.49	65.0701	-101.043
'vibrio_1094'	'cholerae_1093'	'VP1171'	'VC1680'	'N900_RS05910'	-218.266	125.551	-47.9375	-235.693	0.10733	19.9352	405.677	-152.566	-30.4928	-32.7266	4.81399
'vibrio_1095'	'cholerae_1092'	'VP1170'	'VC1681'	'N900_RS05905'	-1878.44	-2734.67	1796.8	-390.208	-125.44	-204.891	-109.455	210.728	353.164	-135.317	213.917
'vibrio_1096'	'cholerae_1091'	'VP1169'	'VC1682'	'N900_RS05900'	-3791.82	-445.557	57.4608	18.3794	463.335	-382.729	620.066	-192.912	-141.773	-424.709	-74.8451
'vibrio_1098'	'cholerae_1089'	'VP1167'	'VC1684'	'N900_RS05890'	-1564.43	-1383.52	4.10556	480.9	549.147	327.562	1055.09	-848.043	-318.265	-289.99	62.8467
'vibrio_1099'	'cholerae_1087'	'VP1166'	'VC1686'	'N900_RS05880'	285.623	137.905	-308.046	150.631	103.866	-60.8102	-118.577	265.678	186.062	144.241	63.5576
'vibrio_1100'	'cholerae_1086'	'VP1165'	'VC1687'	'N900_RS05875'	-24.4556	-1049.23	-213.074	357.383	-532.068	-245.042	892.593	-638.296	-147.361	10.7029	-21.3322
'vibrio_1101'	'cholerae_1085'	'VP1164'	'VC1688'	'N900_RS05870'	839.665	132.568	-127.738	-131.522	-84.6355	-219.398	276.133	42.2595	47.4992	106.142	-5.35007
'vibrio_1102'	'cholerae_1084'	'VP1162'	'VC1692'	'N900_RS05855'	603.494	-30.968	84.4287	277.21	77.0469	68.7271	-40.7412	160.393	16.0784	226.628	114.428
'vibrio_1103'	'cholerae_1083'	'VP1161'	'VC1693'	'N900_RS05850'	641.933	146.552	59.0248	-28.5466	-105.237	-111.668	96.2242	103.444	98.4607	40.7831	-4.71932
'vibrio_1104'	'cholerae_1082'	'VP1157'	'VC1695'	'N900_RS05835'	1070.18	500.413	195.428	-62.5686	195.029	71.482	-155.3	-66.4827	172.914	266.925	-14.5652
'vibrio_1105'	'cholerae_1081'	'VP1156'	'VC1696'	'N900_RS05830'	135.149	111.726	-104.799	150.633	-80.8982	-110.967	73.8754	211.98	265.001	46.7949	-96.5157
'vibrio_1106'	'cholerae_1079'	'VP1152'	'VC1698'	'N900_RS05820'	840.319	263.797	99.0988	-216.203	228.032	-97.3434	171.573	6.41047	146.875	-110.613	-80.4832
'vibrio_1107'	'cholerae_1077'	'VP1970'	'VC1700'	'N900_RS05810'	239.464	386.789	-53.3451	-52.2138	-286.92	-206.976	164.217	-96.5396	61.6516	88.4682	-50.3728
'vibrio_1108'	'cholerae_1076'	'VP1971'	'VC1701'	'N900_RS05805'	1184.82	-0.032071	114.671	-84.291	257.063	117.938	191.289	-100.258	-164.932	73.3085	9.17947
'vibrio_1109'	'cholerae_1075'	'VP1972'	'VC1702'	'N900_RS05800'	655.965	-191.646	-126.864	155.821	78.6093	-495.748	168.754	263.229	-9.39643	-120.125	-42.8306
'vibrio_1110'	'cholerae_1073'	'VP1974'	'VC1704'	'N900_RS05790'	696.508	46.6848	153.829	-18.5145	-100.672	31.2813	-9.55223	19.2853	-10.1604	55.6614	10.8709
'vibrio_1111'	'cholerae_1072'	'VP1976'	'VC1706'	'N900_RS05785'	1079.09	235.575	-185.819	-110.15	23.4653	-166.732	124.107	268.381	113.041	-150.973	23.7601
'vibrio_1112'	'cholerae_1071'	'VP1977'	'VC1707'	'N900_RS05780'	269.815	-137.94	175.682	184.303	27.4157	23.9312	117.367	-85.7988	139.367	88.405	13.1905
'vibrio_1113'	'cholerae_1070'	'VP1978'	'VC1708'	'N900_RS05775'	647.929	-254.509	373.459	85.2754	-366.511	-324.161	232.835	-17.5615	36.1789	1.33264	64.8151
'vibrio_1114'	'cholerae_1067'	'VP1980'	'VC1711'	'N900_RS05760'	305.503	282.252	-184.205	38.5201	86.7029	188.084	26.7093	25.4639	23.6836	17.8083	4.34629
'vibrio_1115'	'cholerae_1066'	'VPA0090'	'VC1712'	'N900_RS05755'	540.931	196.092	382.11	-231.641	324.307	112.484	50.5705	39.5573	-28.6961	158.76	107.803
'vibrio_1116'	'cholerae_1065'	'VPA0091'	'VC1713'	'N900_RS05750'	1369.01	286.681	252.275	-173.424	-67.7337	-155.778	91.2458	-379.736	-286.187	10.5937	-189.019
'vibrio_1117'	'cholerae_1064'	'VP1037'	'VC1714'	'N900_RS05745'	-4382.99	-26.0424	-1233.21	-464.625	470.112	-58.9993	72.9045	319.35	147.767	-797.381	100.775
'vibrio_1118'	'cholerae_1063'	'VP1036'	'VC1715'	'N900_RS05740'	-3764.7	-891.198	-345.866	656.611	646.83	-169.78	788.168	-484.6	867.396	-25.5458	4.74925
'vibrio_1119'	'cholerae_1062'	'VP1035'	'VC1716'	'N900_RS05735'	-6366.12	-880.87	-1024.91	60.025	244.693	928.301	56.8011	-884.991	162	-443.346	91.6177
'vibrio_1120'	'cholerae_1061'	'VP1034'	'VC1717'	'N900_RS05730'	525.256	-113.807	-41.6568	199.238	-36.1405	-41.2547	127.28	-43.219	-81.1103	-132.049	-25.0692
'vibrio_1121'	'cholerae_1060'	'VP1033'	'VC1718'	'N900_RS05725'	344.235	-266.256	-104.675	-89.2709	-51.6658	25.7706	-11.2897	31.5099	-188.821	-52.086	-64.8787
'vibrio_1122'	'cholerae_1059'	'VP1032'	'VC1719'	'N900_RS05720'	1030.24	344.738	-131.846	-9.61996	60.167	30.4625	122.028	118.421	24.9788	58.2093	78.9498
'vibrio_1123'	'cholerae_1058'	'VP1031'	'VC1720'	'N900_RS05715'	460.448	61.3156	-367.935	43.8871	60.0089	237.157	128.667	92.3821	59.267	-134.854	166.027
'vibrio_1124'	'cholerae_1057'	'VP1030'	'VC1721'	'N900_RS05710'	-537.576	597.43	-181.275	-95.5459	392.864	-34.7776	-110.495	8.86097	263.13	195.146	-33.5386
'vibrio_1125'	'cholerae_1056'	'VP1028'	'VC1722'	'N900_RS05705'	-121.11	535.928	-72.0208	178.405	181.248	-123.02	-52.4831	25.7921	98.3541	-11.6693	106.091
'vibrio_1126'	'cholerae_1055'	'VP1027'	'VC1723'	'N900_RS05700'	282.379	56.8185	-24.8824	-3.12444	-58.9889	-21.0745	125.916	-37.0141	-250.746	45.6522	-41.642
'vibrio_1127'	'cholerae_1054'	'VP1026'	'VC1724'	'N900_RS05695'	225.093	424.152	-137.541	328.262	-175.702	137.55	-130.544	276.377	284.975	433.091	65.6323
'vibrio_1128'	'cholerae_1053'	'VP1025'	'VC1725'	'N900_RS05690'	697.622	-18.6906	-172.815	-93.2643	256.623	124.208	6.69312	105.214	-373.902	121.604	41.5891
'vibrio_1129'	'cholerae_1052'	'VP1024'	'VC1726'	'N900_RS05685'	-7064.73	2724.53	2131.13	-505.136	459.891	-465.03	56.942	-211.138	247.717	61.9748	120.522
'vibrio_1130'	'cholerae_1051'	'VP1023'	'VC1727'	'N900_RS05680'	1066.49	-340.424	-170.516	-61.6188	223.207	-78.6364	28.7877	-245.587	-42.384	18.3053	68.4544
'vibrio_1131'	'cholerae_1050'	'VP1022'	'VC1730'	'N900_RS05675'	-4101.21	-850.976	1220.72	1366.69	1258.87	-579.853	-1105.7	-1741.52	876.731	-577.266	8.11408
'vibrio_1132'	'cholerae_1049'	'VP1021'	'VC1731'	'N900_RS05670'	888.119	68.6906	-182.035	178.026	16.8505	49.6102	437.724	-68.3291	-76.1061	-20.3666	30.9329
'vibrio_1133'	'cholerae_1048'	'VP1020'	'VC1732'	'N900_RS05665'	-3201.94	-1341.38	-1508.18	-1348.19	-589.426	269.816	54.7387	-372.475	-265.983	214.273	-41.8492
'vibrio_1134'	'cholerae_1046'	'VP1018'	'VC1735'	'N900_RS05655'	957.422	130.107	-48.4729	-112.11	148.049	169.638	-4.01616	73.3288	104.366	-74.7562	100.736
'vibrio_1135'	'cholerae_1045'	'VP1017'	'VC1736'	'N900_RS05650'	643.957	114.757	-233.38	-123.014	-46.2147	49.9686	-31.4854	-86.4566	156.26	43.3742	-57.9107
'vibrio_1137'	'cholerae_1043'	'VP1230'	'VC1740'	'N900_RS05635'	458.717	262.16	287.27	137.358	17.1883	79.546	104.033	50.2567	86.2967	84.0966	-50.3074
'vibrio_1138'	'cholerae_1042'	'VP1229'	'VC1741'	'N900_RS05630'	711.019	371.399	-125.227	-44.1867	37.2602	-8.7433	-8.93696	41.7017	237.368	30.6615	-120.245
'vibrio_1139'	'cholerae_1041'	'VP1986'	'VC1743'	'N900_RS05625'	357.289	286.152	48.2173	-66.9103	48.8702	101.21	-93.6554	58.7077	180.692	52.7553	34.0266
'vibrio_1140'	'cholerae_1034'	'VP2168'	'VC1751'	'N900_RS05585'	743.452	193.75	-127.316	140.169	51.5602	-46.9805	78.7897	29.3205	-12.9237	56.7286	-48.8949
'vibrio_1141'	'cholerae_1033'	'VP2017'	'VC1753'	'N900_RS05580'	356.343	-208.571	50.3661	-37.605	-87.4901	392.618	-393.923	-58.7347	-112.141	-37.498	7.20372
'vibrio_1142'	'cholerae_1032'	'VP2018'	'VC1754'	'N900_RS05575'	823.139	-44.3861	81.591	170.126	-40.365	53.7617	54.5143	44.4349	0.653589	-38.8468	62.0715
'vibrio_1143'	'cholerae_1028'	'VP1077'	'VC1758'	'N900_RS05550'	921.565	277.595	125.575	-146.298	35.483	13.4588	51.0182	28.8029	-64.5803	-19.4323	65.9345
'vibrio_1144'	'cholerae_0986'	'VPA0978'	'VC1810'	'N900_RS05300'	578.376	-267.245	-495.258	129.456	-33.5338	-37.0926	218.016	207.284	-801.833	-155.67	-212.314
'vibrio_1145'	'cholerae_0985'	'VPA0982'	'VC1811'	'N900_RS05295'	518.495	-638.32	498.536	436.533	123.268	424.142	97.1673	-116.071	242.082	142.325	-90.0089
'vibrio_1146'	'cholerae_0983'	'VPA0203'	'VC1814'	'N900_RS05285'	1052.8	100.432	243.118	-51.7538	-180.343	-368.349	38.5235	10.7389	-13.8288	107.414	-33.074
'vibrio_1147'	'cholerae_0982'	'VPA0205'	'VC1815'	'N900_RS05280'	892.712	249.729	101.679	-139.695	-62.0406	165.12	199.237	-222.478	248.66	50.7943	2.22082
'vibrio_1148'	'cholerae_0981'	'VPA1588'	'VC1816'	'N900_RS05275'	785.175	409.367	-448.946	-163.594	147.505	-216.158	56.3315	285.726	-20.7904	-218.87	167.981
'vibrio_1149'	'cholerae_0980'	'VP1704'	'VC1817'	'N900_RS05270'	451.702	-98.8456	83.0966	153.39	-183.774	-152.084	400.976	-53.2863	62.9249	-21.5146	11.6385
'vibrio_1150'	'cholerae_0979'	'VP1703'	'VC1819'	'N900_RS05265'	226.212	-68.2715	-199.207	331.792	-50.6131	-78.7418	210.496	217.079	325.835	-10.0678	-7.87321
'vibrio_1151'	'cholerae_0978'	'VPA0298'	'VC1820'	'N900_RS05260'	-183.926	-1266.03	-187.802	593.225	-943.936	-861.805	361.295	75.3834	-677.61	232.22	159.898
'vibrio_1152'	'cholerae_0977'	'VPA0297'	'VC1821'	'N900_RS05255'	840.085	49.6285	175.342	-74.0233	127.386	134.09	-53.0512	-55.3563	-154.543	-24.2738	62.4336
'vibrio_1153'	'cholerae_0976'	'VPA1420'	'VC1822'	'N900_RS05250'	890.938	-66.1399	43.3748	390.252	-232.406	-35.4121	-51.0548	-16.2168	-47.8145	-183.096	-8.4844
'vibrio_1154'	'cholerae_0975'	'VPA1421'	'VC1823'	'N900_RS05245'	640.227	596.127	-269.904	-174.13	-94.2478	106.142	228.048	-220.957	85.6733	-14.0552	78.7774
'vibrio_1155'	'cholerae_0974'	'VPA1422'	'VC1824'	'N900_RS05240'	1172.99	-444.089	594.875	166.965	-98.3999	-119.118	-94.6215	-85.983	-36.6534	-185.787	-38.5542
'vibrio_1156'	'cholerae_0973'	'VPA1423'	'VC1825'	'N900_RS05235'	327.588	38.1122	-239.783	196.242	156.527	91.8571	95.8955	117.364	322.18	23.6344	112.264
'vibrio_1157'	'cholerae_0972'	'VPA1424'	'VC1826'	'N900_RS05230'	183.319	-102.884	-223.339	46.9774	-171.729	-99.4922	89.7681	-24.0056	111.116	34.5872	-19.1171
'vibrio_1158'	'cholerae_0971'	'VPA1425'	'VC1827'	'N900_RS05225'	690.587	107.829	-95.811	-47.1903	57.9314	160.918	-42.6371	302.035	219.866	25.8325	-70.3942
'vibrio_1159'	'cholerae_0970'	'VP1070'	'VC1828'	'N900_RS05220'	723.727	-293.634	382.595	-59.9108	-128.194	136.144	-143.21	-278.899	114.466	174.413	288.709
'vibrio_1160'	'cholerae_0969'	'VP1069'	'VC1831'	'N900_RS05215'	717.046	-96.4075	-153.457	31.9711	-40.9443	-24.0457	-44.5145	125.721	29.6071	-0.578375	35.2321
'vibrio_1161'	'cholerae_0968'	'VP1068'	'VC1832'	'N900_RS05210'	488.092	336.422	-15.215	-208.636	7.46808	247.975	-78.5308	-14.5706	56.9433	-25.1656	34.1865
'vibrio_1162'	'cholerae_0967'	'VP1063'	'VC1833'	'N900_RS05205'	713.66	-84.5461	152.481	-35.5291	-75.3913	-166.595	-19.0512	57.7676	43.3584	-3.60032	51.194
'vibrio_1163'	'cholerae_0966'	'VP1062'	'VC1834'	'N900_RS05200'	-2190.62	835.605	175.21	168.935	825.882	361.04	459.816	-39.2125	-355.061	265.808	94.0079
'vibrio_1164'	'cholerae_0965'	'VP1061'	'VC1835'	'N900_RS05195'	-2727.7	-1067.76	1146.22	-1428.49	309.661	537.631	330.217	-245.178	-754.283	108.198	65.8442
'vibrio_1165'	'cholerae_0964'	'VP1060'	'VC1836'	'N900_RS05190'	-211.378	-4096.98	-439.23	-1472.03	416.043	-143.308	-88.2292	-380.682	-7.49166	-266.792	71.8401
'vibrio_1166'	'cholerae_0963'	'VP1059'	'VC1837'	'N900_RS05185'	-5961.27	-1165.58	-1971.33	311.001	328.912	169.999	389.314	21.428	188.306	-44.2824	23.143
'vibrio_1167'	'cholerae_0962'	'VP1058'	'VC1838'	'N900_RS05180'	-602.335	-1627.77	268.274	5.2143	1011.14	-970.55	-87.1758	807.964	-95.9972	-593.286	-13.824
'vibrio_1168'	'cholerae_0961'	'VP1057'	'VC1839'	'N900_RS05175'	-5610.59	342.181	-0.551936	-155.566	720.804	-255.612	438.114	110.724	-93.2667	-247.713	174.091
'vibrio_1169'	'cholerae_0960'	'VP1056'	'VC1840'	'N900_RS05170'	48.7707	-88.0465	-205.196	126.315	168.37	-263.751	327.407	165.526	-299.464	124.804	114.467
'vibrio_1170'	'cholerae_0959'	'VP1055'	'VC1841'	'N900_RS05165'	1112.09	-195.302	502.987	191.496	-97.4517	-269.852	-335.723	253.682	-255.141	-20.6901	8.64966
'vibrio_1171'	'cholerae_0957'	'VP1054'	'VC1843'	'N900_RS05155'	-1283.93	-1192.51	1379.05	-172.054	983.16	-990.239	-486.076	-861	27.9589	-342.685	271.186
'vibrio_1172'	'cholerae_0956'	'VP1053'	'VC1844'	'N900_RS05150'	-3576.44	-1531.96	-1095.2	-202.917	128.562	-1095.34	749.999	-378.255	-695.236	-96.6582	57.7965
'vibrio_1173'	'cholerae_0955'	'VP1052'	'VC1845'	'N900_RS05145'	-3744.06	-1796.32	-461.162	485.512	-7.33636	-36.1637	-350.976	-586.21	522.025	16.5923	-53.3365
'vibrio_1174'	'cholerae_0954'	'VP1051'	'VC1846'	'N900_RS05140'	-2049.52	-926.856	-863.893	-286.754	-435.558	196.493	-250.231	-276.733	358.7	111.217	-265.695
'vibrio_1175'	'cholerae_0953'	'VP1048'	'VC1847'	'N900_RS05135'	-2247.05	-1171.09	120.087	620.357	483.55	-93.4554	302.98	320.359	-161.313	-160.479	-167.423
'vibrio_1176'	'cholerae_0952'	'VP1150'	'VC1848'	'N900_RS05130'	385.312	-2514.8	581.148	223.072	22.3398	-71.2319	-209.981	-107.788	93.0479	213.355	201.173
'vibrio_1177'	'cholerae_0950'	'VP1147'	'VC1851'	'N900_RS05115'	786.862	-3.46909	379.318	30.2198	4.09276	8.7666	134.138	-104.815	67.8154	-14.6337	25.0364
'vibrio_1178'	'cholerae_0946'	'VP1007'	'VC1855'	'N900_RS05095'	709.177	53.0914	62.2197	82.1319	87.701	67.533	-71.057	249.416	54.3854	77.6517	10.0943
'vibrio_1179'	'cholerae_0945'	'VP1006'	'VC1856'	'N900_RS05090'	371.674	208.242	-80.9973	66.6051	146.969	128.701	441.796	165.478	113.493	-23.9292	-120.344
'vibrio_1180'	'cholerae_0944'	'VP1005'	'VC1857'	'N900_RS05085'	541.593	606.863	122.071	-5.40044	482.874	304.425	385.252	-87.0754	276.195	-281.107	12.4089
'vibrio_1181'	'cholerae_0941'	'VP1003'	'VC1860'	'N900_RS05070'	669.097	-118.191	165.6	9.30211	57.1901	118.285	95.2235	-99.449	164.668	-103.031	-74.1032
'vibrio_1182'	'cholerae_0940'	'VP1001'	'VC1861'	'N900_RS05065'	667.02	-97.2228	164.993	-169.174	-184.5	277.129	64.3248	-176.04	167.361	-2.05811	-117.27
'vibrio_1183'	'cholerae_0939'	'VP0999'	'VC1863'	'N900_RS05055'	158.274	223.825	-228.513	144.332	58.0479	147.153	-36.9339	213.118	102.112	-27.7115	7.03863
'vibrio_1184'	'cholerae_0938'	'VP0998'	'VC1864'	'N900_RS05050'	740.381	-183.25	115.976	14.2029	-240.697	-348.521	59.6938	277.62	158.257	-9.78839	45.7909
'vibrio_1185'	'cholerae_0936'	'VP0994'	'VC1866'	'N900_RS05040'	67.4573	-247.67	243.801	-81.4524	253.6	-165.23	73.9695	-122.845	151.725	424.855	6.67179
'vibrio_1186'	'cholerae_0935'	'VP0993'	'VC1867'	'N900_RS05035'	81.3167	-189.848	107.673	-21.3042	37.8393	-264.025	-122.797	-78.3243	-64.1882	18.8248	-98.7488
'vibrio_1187'	'cholerae_0933'	'VP0992'	'VC1869'	'N900_RS05025'	-581.614	-84.7151	-591.765	354.806	223.782	-87.7303	-15.6529	162.684	-80.9814	122.613	-135.553
'vibrio_1188'	'cholerae_0932'	'VP0991'	'VC1870'	'N900_RS05020'	960.819	261.404	-215.644	15.0795	157.125	206.902	237.41	-58.3938	-16.7333	-125.621	-35.753
'vibrio_1189'	'cholerae_0931'	'VP0990'	'VC1871'	'N900_RS05015'	354.668	-0.842068	-83.493	-54.7274	120.759	76.5526	148.658	109.674	-67.6377	-149.382	-123.262
'vibrio_1190'	'cholerae_0930'	'VP0988'	'VC1872'	'N900_RS05010'	782.426	113.866	63.4741	-48.7465	31.691	-30.9883	109.33	123.719	-212.402	-16.7435	-69.8237
'vibrio_1191'	'cholerae_0929'	'VP0986'	'VC1873'	'N900_RS05005'	817.882	306.084	112.173	-30.3348	15.0286	-309.924	40.3789	-55.7311	122.971	-123.164	-61.2063
'vibrio_1192'	'cholerae_0928'	'VP0985'	'VC1874'	'N900_RS05000'	670.997	311.388	-5.00208	-146.044	75.7818	128.303	126.335	-51.8715	-7.7875	-58.4564	117.13
'vibrio_1193'	'cholerae_0927'	'VP0984'	'VC1875'	'N900_RS04995'	698.275	-148.495	2384.32	-157.318	-414.141	916.108	-853.17	1167.41	-236.77	190.144	-345.62
'vibrio_1194'	'cholerae_0925'	'VP0983'	'VC1877'	'N900_RS04985'	423.174	-520.521	573.709	-787.536	513.79	-301.244	240.094	203.52	-269.834	551.426	85.4009
'vibrio_1196'	'cholerae_0922'	'VP0980'	'VC1880'	'N900_RS04970'	-985.452	-141.085	-583.154	-1014.21	262.446	-1101.07	-683.318	925.155	445.853	-455.141	124.615
'vibrio_1200'	'cholerae_0918'	'VP0976'	'VC1885'	'N900_RS04950'	-867.776	682.401	41.3093	-575.726	-300.459	-118.27	109.028	-100.666	92.6571	-99.0245	260.793
'vibrio_1201'	'cholerae_0917'	'VP0975'	'VC1886'	'N900_RS04945'	633.185	337.614	351.506	0.774809	-27.5329	-68.5014	79.4299	-18.3741	38.3114	11.8102	-19.9891
'vibrio_1202'	'cholerae_0916'	'VP0974'	'VC1887'	'N900_RS04940'	-796.457	-901.075	-345.583	340.81	-83.5038	-301.19	-64.4608	1012.01	-1147.38	-128.795	-261.033
'vibrio_1203'	'cholerae_0914'	'VP0973'	'VC1889'	'N900_RS04930'	651.842	365.477	-290.088	169.547	200.022	123.379	536.258	62.3265	-87.4303	5.32064	111.656
'vibrio_1204'	'cholerae_0913'	'VP0971'	'VC1890'	'N900_RS04925'	54.8763	-3.72081	122.431	-6.98551	291.974	-208.392	-69.6335	-1.08557	137.088	59.0046	4.14642
'vibrio_1205'	'cholerae_0912'	'VP0969'	'VC1892'	'N900_RS04920'	758.317	-37.9742	256.412	79.1711	232.309	-70.855	65.674	174.752	-160.854	18.6194	-48.9909
'vibrio_1206'	'cholerae_0911'	'VP0968'	'VC1893'	'N900_RS04915'	392.722	692.904	-34.65	308.736	-47.8771	-169.078	130.545	107.326	29.3335	-166.621	-181.985
'vibrio_1207'	'cholerae_0910'	'VP0967'	'VC1894'	'N900_RS04910'	75.7974	5.68011	-192.212	143.365	321.064	172.517	-99.812	-228.956	237.247	1.47737	-25.7763
'vibrio_1208'	'cholerae_0909'	'VP0966'	'VC1895'	'N900_RS04905'	863.213	-251.045	-233.764	-253.851	15.5416	-131.097	-118.883	178.627	46.2667	-174.122	-161.396
'vibrio_1209'	'cholerae_0908'	'VP0965'	'VC1896'	'N900_RS04900'	773.047	-19.9126	-2.6605	147.363	268.027	325.852	-31.7539	-48.0119	-53.3707	99.3502	214.461
'vibrio_1210'	'cholerae_0907'	'VP0964'	'VC1897'	'N900_RS04895'	1175.2	-394.24	461.146	-76.3444	84.0667	-547.028	-74.5225	164.744	-120.352	-143.306	-451.789
'vibrio_1211'	'cholerae_0906'	'VP0963'	'VC1898'	'N900_RS04890'	1039.41	476.449	145.955	-29.0056	122.924	46.5356	15.0213	-9.14906	-129.008	-58.6697	-76.6088
'vibrio_1212'	'cholerae_0905'	'VP0962'	'VC1899'	'N900_RS04885'	624.785	75.1676	187.976	35.0376	3.74713	-107.759	-187.741	-119.986	-197.492	-5.16426	-79.461
'vibrio_1213'	'cholerae_0904'	'VP2071'	'VC1900'	'N900_RS04880'	2135.47	829.521	196.964	-2581.88	624.291	-98.0339	-655.609	-361.151	173.717	-8.94908	76.6211
'vibrio_1214'	'cholerae_0903'	'VP2072'	'VC1901'	'N900_RS04875'	215.584	-314.689	241.597	102.096	-223.046	228.075	-147.613	92.7333	91.8551	155.232	17.3117
'vibrio_1215'	'cholerae_0902'	'VP2073'	'VC1902'	'N900_RS04870'	-2434.89	167.071	1042.46	-929.602	790.392	-416.817	360.302	328.74	-85.2339	6.42886	-113.338
'vibrio_1216'	'cholerae_0901'	'VP1105'	'VC1903'	'N900_RS04865'	-37.672	-2122.65	-754.018	-190.741	138.694	25.7942	87.6648	42.7694	40.3507	292.045	79.9253
'vibrio_1217'	'cholerae_0900'	'VP1104'	'VC1904'	'N900_RS04860'	-575.412	-1626.2	-246.748	1135.43	-916.549	670.157	-154.069	330.556	187.071	19.9196	-301.686
'vibrio_1218'	'cholerae_0899'	'VP1103'	'VC1905'	'N900_RS04855'	666.568	-44.0839	82.6619	-108.952	36.5107	180.879	-65.4069	153.186	55.6851	-107.48	19.3286
'vibrio_1219'	'cholerae_0897'	'VP1101'	'VC1907'	'N900_RS04845'	-740.593	-1585.18	789.331	-1583.81	709.55	368.914	265.266	765.682	776.913	220.746	-266.467
'vibrio_1220'	'cholerae_0896'	'VP1100'	'VC1909'	'N900_RS04840'	-849.35	827.058	-1005.2	319.947	201.441	-89.3765	436.507	14.7102	302.643	114.505	67.4453
'vibrio_1221'	'cholerae_0895'	'VP1099'	'VC1910'	'N900_RS04835'	343.403	276.198	-232.071	-98.3423	71.7308	10.1882	185.795	171.046	289.385	48.3748	65.6802
'vibrio_1222'	'cholerae_0894'	'VP2026'	'VC1911'	'N900_RS04830'	-3584.19	227.266	451.269	702.409	-515.678	-813.493	574.281	505.833	-292.087	-386.294	207.115
'vibrio_1223'	'cholerae_0893'	'VP2027'	'VC1912'	'N900_RS04825'	1435.9	-430.418	-940.795	154.828	-226.912	-451.269	1061.05	-730.298	-267.397	-154.96	17.3814
'vibrio_1225'	'cholerae_0891'	'VP2029'	'VC1914'	'N900_RS04815'	-2000.63	245.153	54.3918	-1182.82	-743.751	-71.4428	-322.874	1262.97	-1126.14	451.844	-18.9348
'vibrio_1226'	'cholerae_0890'	'VP2030'	'VC1915'	'N900_RS04810'	1230.85	-830.433	-1649.86	-442.221	24.9793	52.7613	-78.9726	-102.621	61.7841	-92.8625	-4.93217
'vibrio_1228'	'cholerae_0888'	'VP0922'	'VC1917'	'N900_RS04800'	1194.57	25.7811	158.633	-54.536	37.4739	-1.32105	164.272	-250.158	-27.5622	65.0153	-119.296
'vibrio_1229'	'cholerae_0887'	'VP0921'	'VC1918'	'N900_RS04795'	-181.534	-242.843	-59.9898	167.15	269.213	309.166	5.21196	-129.905	-54.0913	23.6376	207.471
'vibrio_1230'	'cholerae_0886'	'VP0920'	'VC1919'	'N900_RS04790'	-1365.67	341.094	100.005	-545.659	454.108	-302.577	-29.0467	-127.851	23.7845	-268.097	115.845
'vibrio_1231'	'cholerae_0885'	'VP0919'	'VC1920'	'N900_RS04785'	-394.04	-1673.28	-476.121	-497.042	-372.594	-793.228	-432.133	445.534	163.386	124.82	-22.5211
'vibrio_1232'	'cholerae_0884'	'VP0918'	'VC1921'	'N900_RS04780'	1096.03	-1269.13	1742.99	-799.437	450.407	30.8322	36.6826	581.687	-386.144	116.534	15.4139
'vibrio_1233'	'cholerae_0883'	'VP0917'	'VC1922'	'N900_RS04775'	-4997.66	842.503	459.724	-457.06	614.249	-73.7553	-47.7591	-1072.54	764.757	-199.213	349.841
'vibrio_1234'	'cholerae_0882'	'VP0916'	'VC1923'	'N900_RS04770'	-3862.5	1640.13	55.6596	636.985	-285.922	255.396	-507.586	-353.12	246.289	149.227	43.4015
'vibrio_1235'	'cholerae_0880'	'VP0915'	'VC1925'	'N900_RS04760'	571.502	383.377	-140.409	70.6692	-2.35596	6.11595	-66.9154	-68.1248	-104.908	56.2099	-63.4317
'vibrio_1236'	'cholerae_0879'	'VP0914'	'VC1926'	'N900_RS04755'	845.825	549.145	260.35	-10.3071	148.951	71.2369	78.959	-257.057	34.5764	107.829	299.583
'vibrio_1237'	'cholerae_0878'	'VP0912'	'VC1927'	'N900_RS04750'	515.899	113.392	-7.87334	48.4532	6.74959	-168.608	72.9419	136.309	105.734	-46.3029	-73.2151
'vibrio_1238'	'cholerae_0877'	'VP0911'	'VC1928'	'N900_RS04745'	816.54	-72.8314	71.2396	26.8252	-233.347	-239.99	162.436	23.6667	87.0707	67.8367	-25.2789
'vibrio_1239'	'cholerae_0876'	'VP0910'	'VC1929'	'N900_RS04740'	617.1	188.103	-111.685	81.501	114.38	-205.991	17.0018	23.7977	15.7047	46.2301	-39.2695
'vibrio_1240'	'cholerae_0875'	'VP0909'	'VC1931'	'N900_RS04735'	558.697	261.144	59.2391	145.975	-98.7954	-25.3707	6.34379	-56.6261	37.0854	5.59085	-37.8582
'vibrio_1241'	'cholerae_0868'	'VPA1587'	'VC1938'	'N900_RS04700'	769.258	-35.9875	-155.552	187.95	-18.4982	-157.125	297.345	-116.847	-6.23613	-57.8129	21.8136
'vibrio_1242'	'cholerae_0867'	'VPA1206'	'VC1939'	'N900_RS04695'	193.289	-764.975	257.145	468.098	388.503	578.289	287.604	72.6069	603.081	-124.22	-70.1973
'vibrio_1243'	'cholerae_0866'	'VPA0349'	'VC1940'	'N900_RS04690'	176.134	-192.582	-157.323	214.719	-311.821	-203.305	-182.607	-111.229	108.339	3.18926	-80.9801
'vibrio_1244'	'cholerae_0864'	'VP0879'	'VC1942'	'N900_RS04675'	-718.902	282.713	-1329.72	-745.638	1562.13	826.292	270.475	253.425	-353.849	-308.529	349.452
'vibrio_1245'	'cholerae_0859'	'VPA0128'	'VC1950'	'N900_RS04650'	686.992	278.951	116.251	51.1555	65.1747	-71.6667	27.3555	23.7307	68.3451	-14.6537	-81.152
'vibrio_1246'	'cholerae_0858'	'VPA0127'	'VC1951'	'N900_RS04645'	767.684	147.928	-70.2178	166.735	48.5311	-49.8302	228.825	207.734	190.432	-56.9207	5.30773
'vibrio_1247'	'cholerae_0857'	'VP2338'	'VC1952'	'N900_RS04640'	749.477	409.514	-51.2636	61.7741	90.1695	100.301	25.4939	-2.79147	63.1247	28.671	34.0956
'vibrio_1248'	'cholerae_0856'	'VP0878'	'VC1953'	'N900_RS04635'	994.103	279.619	162.571	66.661	99.9069	46.6162	-24.7149	-98.3915	-161.714	-33.1233	-9.08499
'vibrio_1249'	'cholerae_0855'	'VP0877'	'VC1955'	'N900_RS04630'	748.419	259.534	-16.2907	47.8168	168.956	98.3888	43.305	4.23653	-30.8105	-198.054	23.5364
'vibrio_1250'	'cholerae_0854'	'VP0876'	'VC1956'	'N900_RS04625'	516.684	519.503	50.0484	-120.884	-50.2326	9.8348	-77.9627	165.99	-24.7606	-32.9682	61.7601
'vibrio_1251'	'cholerae_0853'	'VP0875'	'VC1957'	'N900_RS04620'	301.042	-476.805	-9.54646	188.406	21.7339	-276.377	-329.573	250.756	140.575	-69.8186	54.8102
'vibrio_1252'	'cholerae_0852'	'VP0874'	'VC1959'	'N900_RS04615'	903.226	-193.45	300.293	-73.1448	-49.5605	-207.536	-57.8974	273.698	105.706	204.407	-65.6151
'vibrio_1253'	'cholerae_0851'	'VP0873'	'VC1960'	'N900_RS04610'	444.421	194.051	-399.364	248.175	-65.9631	-245.782	199.222	349.317	-124.591	28.8713	139.987
'vibrio_1254'	'cholerae_0850'	'VP0872'	'VC1961'	'N900_RS04605'	-4380.22	1297.45	240.712	308.837	841.584	151.648	596.47	-1235.02	862.592	-62.383	-1.42246
'vibrio_1255'	'cholerae_0848'	'VP0945'	'VC1963'	'N900_RS04595'	182.796	-139.79	189.464	364.966	-2.25953	397.83	23.8044	-137.873	-605.122	-9.16534	-6.13811
'vibrio_1256'	'cholerae_0847'	'VP0939'	'VC1964'	'N900_RS04590'	282.841	578.555	-487.269	-32.7132	69.7836	64.7248	187.804	135.301	-68.1207	61.5161	153.629
'vibrio_1257'	'cholerae_0846'	'VP0938'	'VC1965'	'N900_RS04585'	897.983	-662.796	32.1931	-163.868	-226.998	121.696	83.5788	-133.037	-400.131	-1.58125	46.695
'vibrio_1258'	'cholerae_0841'	'VP0933'	'VC1971'	'N900_RS04555'	608.014	265.378	-323.435	-26.6612	195.668	-150.438	300.359	113.051	-65.5747	126.109	-21.5361
'vibrio_1259'	'cholerae_0840'	'VP0932'	'VC1972'	'N900_RS04550'	486.965	-34.8359	32.1646	71.9496	157.155	-296.815	275.069	48.378	176.762	239.542	109.729
'vibrio_1260'	'cholerae_0839'	'VP0931'	'VC1973'	'N900_RS04545'	764.978	217.93	134.307	-213.562	262.146	-59.112	65.5816	34.4535	261.184	63.8394	-31.7023
'vibrio_1261'	'cholerae_0838'	'VP0930'	'VC1974'	'N900_RS04540'	971.242	-26.638	-104.577	-7.6875	94.1266	-479.393	70.7296	345.774	253.862	137.431	211.179
'vibrio_1262'	'cholerae_0837'	'VP0929'	'VC1975'	'N900_RS04535'	791.651	1.55884	-138.313	-23.4338	174.199	73.5048	264.588	74.0522	203.287	129.584	8.84254
'vibrio_1263'	'cholerae_0836'	'VP0928'	'VC1976'	'N900_RS04530'	813.544	94.2294	-259.092	36.1406	259.319	152.929	22.8314	-29.4951	-27.384	44.3687	-7.95826
'vibrio_1264'	'cholerae_0835'	'VP0927'	'VC1977'	'N900_RS04525'	394.761	346.412	-197.384	-81.0089	274.124	101.817	26.0893	-56.2698	-29.5334	62.5228	-3.538
'vibrio_1265'	'cholerae_0834'	'VP0926'	'VC1978'	'N900_RS04520'	864.514	-63.0348	-101.124	-2.44455	106.576	84.4742	330.58	240.61	-0.670762	-34.7608	-24.8439
'vibrio_1266'	'cholerae_0833'	'VP0925'	'VC1979'	'N900_RS04515'	778.856	112.987	-11.8016	40.0115	127.736	232.947	23.0575	-145.722	-203.165	-7.1899	-7.68382
'vibrio_1267'	'cholerae_0832'	'VP0923'	'VC1980'	'N900_RS04510'	813.293	106.757	-164.338	113.503	-57.8292	107.363	-73.922	9.5685	-321.437	-129.239	105.827
'vibrio_1268'	'cholerae_0830'	'VPA0112'	'VC1983'	'N900_RS04500'	538.411	72.1948	-65.5889	-33.2531	-90.4291	73.2651	-125.341	35.0539	1.6867	-3.25083	21.9368
'vibrio_1269'	'cholerae_0829'	'VP0871'	'VC1984'	'N900_RS04495'	104.737	-284.839	-65.943	458.119	-94.4176	-0.571342	-26.3763	113.555	-121.758	62.9004	50.1834
'vibrio_1270'	'cholerae_0828'	'VP0870'	'VC1985'	'N900_RS04490'	612.313	-378.798	329.04	-505.691	-527.923	-44.7784	-232.95	-280.293	-58.9362	-144	-70.7483
'vibrio_1271'	'cholerae_0827'	'VP0869'	'VC1986'	'N900_RS04485'	962.525	288.964	271.729	-1.73588	154.011	-16.7602	-30.5319	-134.193	136.587	-47.9317	-189.575
'vibrio_1272'	'cholerae_0826'	'VP0867'	'VC1988'	'N900_RS04475'	444.586	240.336	41.3829	267.692	53.1748	34.7874	-114.437	319.708	12.0919	-26.4409	162.707
'vibrio_1273'	'cholerae_0825'	'VP0866'	'VC1989'	'N900_RS04470'	-709.114	27.9853	-383.334	666.502	-729.135	538.76	429.66	-331.536	834.421	107.665	-186.136
'vibrio_1274'	'cholerae_0824'	'VP0865'	'VC1990'	'N900_RS04465'	434.688	424.109	-238.576	132.809	94.6083	-31.3639	-34.1329	-27.7404	74.4614	-18.808	4.24826
'vibrio_1275'	'cholerae_0823'	'VP0864'	'VC1992'	'N900_RS04455'	688.646	347.523	0.371032	6.22172	-58.4801	-3.81413	37.3914	-128.032	-51.8047	-32.3387	-39.7069
'vibrio_1276'	'cholerae_0822'	'VP2151'	'VC1993'	'N900_RS04450'	-1127.31	1494.71	1064.04	27.4766	-527.615	523.523	329.946	778.18	-267.939	254.762	47.4747
'vibrio_1277'	'cholerae_0821'	'VP2152'	'VC1994'	'N900_RS04445'	1330.97	-212.05	-278.906	-467.403	-66.7613	242.357	115.784	56.9916	-7.52717	123.902	-20.0275
'vibrio_1278'	'cholerae_0820'	'VP2153'	'VC1995'	'N900_RS04440'	748.489	159.431	58.4419	-76.0531	179.015	-26.4807	-177.206	-68.6151	158.021	-137.231	12.7445
'vibrio_1279'	'cholerae_0819'	'VP2154'	'VC1996'	'N900_RS04435'	750.434	947.331	43.2984	-395.249	171.957	351.407	-320.245	104.719	-13.0422	153.108	57.2454
'vibrio_1280'	'cholerae_0818'	'VP2155'	'VC1997'	'N900_RS04430'	871.22	-33.1985	516.732	-23.9418	-189.651	-186.225	-132.104	-223.754	8.24224	-124.062	33.6714
'vibrio_1281'	'cholerae_0817'	'VP2156'	'VC1998'	'N900_RS04425'	478.5	574.845	196.684	-47.6204	-59.2442	-340.853	92.7136	44.6638	126.855	-12.0469	-343.608
'vibrio_1282'	'cholerae_0816'	'VP2157'	'VC2000'	'N900_RS04420'	638.717	-303.513	503.033	478.334	-503.091	-685.606	-311.522	-194.726	-654.51	288.448	20.4898
'vibrio_1283'	'cholerae_0815'	'VP2158'	'VC2001'	'N900_RS04415'	572.291	65.6578	157.491	14.7179	2.77368	105.982	-36.3256	-25.6428	51.7405	81.8788	66.0113
'vibrio_1284'	'cholerae_0813'	'VP2160'	'VC2003'	'N900_RS04405'	593.691	-198.486	425.781	70.1994	-114.548	-272.487	-130.303	-215.25	-64.9282	131.645	60.4396
'vibrio_1285'	'cholerae_0812'	'VP2161'	'VC2004'	'N900_RS04400'	599.256	265.793	-188.059	146.272	113.663	-108.867	147.994	21.5665	-72.0855	-5.43722	-10.053
'vibrio_1286'	'cholerae_0811'	'VP2162'	'VC2005'	'N900_RS04395'	458.169	324.872	-162.073	13.6845	254.89	-429.722	-0.0828275	257.393	-63.079	21.6422	-323.394
'vibrio_1287'	'cholerae_0810'	'VP2037'	'VC2006'	'N900_RS04390'	656.169	-70.8489	232.284	130.984	-251.17	36.3083	-145.288	-106.043	80.4798	78.665	-17.4205
'vibrio_1288'	'cholerae_0809'	'VP2038'	'VC2007'	'N900_RS04385'	268.319	-206.456	258.63	-90.1136	-11.6436	306.948	-148.445	177.51	395.604	-26.7909	-64.2541
'vibrio_1289'	'cholerae_0808'	'VP2039'	'VC2008'	'N900_RS04380'	799.022	312.21	41.4665	-147.337	-84.6591	118.719	-327.232	40.0593	-38.7362	-27.6233	-43.9315
'vibrio_1290'	'cholerae_0807'	'VP2040'	'VC2009'	'N900_RS04375'	710.199	440.028	145.68	-147.053	105.797	220.641	-46.0221	-67.493	-118.402	-3.37316	19.2081
'vibrio_1291'	'cholerae_0806'	'VP2042'	'VC2011'	'N900_RS04370'	185.501	367.21	-331.373	290.99	212.092	241.124	-36.128	-153.116	-59.8434	19.7704	-92.5595
'vibrio_1292'	'cholerae_0805'	'VP2043'	'VC2012'	'N900_RS04365'	751.113	-64.9785	72.0317	113.229	16.7984	54.2817	98.1465	62.9772	93.5627	79.0644	272.047
'vibrio_1293'	'cholerae_0803'	'VP2047'	'VC2014'	'N900_RS04355'	998.872	273.755	-76.7046	-159.781	-46.8098	142.281	90.0693	12.3186	-108.343	72.2769	-92.2011
'vibrio_1295'	'cholerae_0800'	'VP2050'	'VC2017'	'N900_RS04340'	-1013.46	231.062	-504.123	-319.143	144.935	153.625	194.423	94.7379	-108.313	-246.06	-19.2787
'vibrio_1296'	'cholerae_0798'	'VP2052'	'VC2019'	'N900_RS04330'	272.154	-1031.72	230.218	338.203	-135.373	-85.4938	457.836	-131.178	243.153	-102.11	-8.33746
'vibrio_1298'	'cholerae_0796'	'VP2054'	'VC2021'	'N900_RS04320'	-1312.13	472.884	-152.48	-225.084	314.554	-208.104	59.5638	-49.1422	-91.3732	-246.637	-69.1985
'vibrio_1301'	'cholerae_0793'	'VP2057'	'VC2024'	'N900_RS04305'	-3161.21	-1443.88	174.575	394.555	450.786	448.994	-807.289	39.6453	-190.335	205.431	-84.5183
'vibrio_1302'	'cholerae_0792'	'VP2058'	'VC2025'	'N900_RS04300'	-406.077	-117.02	-69.8383	-593.602	345.581	-202.247	96.7039	14.8437	-74.9831	430.08	-138.93
'vibrio_1303'	'cholerae_0791'	'VP2059'	'VC2026'	'N900_RS04295'	-4097.26	1091.31	-1823.01	-109.32	672.101	-156.228	235.277	-218.911	201.137	107.706	104.308
'vibrio_1304'	'cholerae_0790'	'VP2060'	'VC2027'	'N900_RS04290'	591.912	816.529	8.45819	-83.3751	202.263	291.615	44.8343	-150.11	-73.8605	-40.8048	-67.8045
'vibrio_1305'	'cholerae_0789'	'VP2061'	'VC2028'	'N900_RS04285'	-1479.08	-590.049	-96.66	829.874	-219.37	-667.537	-115.836	412.784	60.9008	-38.6383	-19.2245
'vibrio_1306'	'cholerae_0788'	'VP2062'	'VC2030'	'N900_RS04270'	834.039	-1637.48	-847.777	-353.482	-133.278	182.089	-51.9893	614.93	248.599	-42.9406	34.7907
'vibrio_1307'	'cholerae_0787'	'VP2063'	'VC2031'	'N900_RS04265'	940.664	-139.218	-87.3326	34.3256	111.167	43.5193	77.7844	179.146	-35.9792	-65.13	-16.4654
'vibrio_1308'	'cholerae_0785'	'VP2121'	'VC2033'	'N900_RS04255'	603.68	-165.111	271.43	-304.73	465.048	0.495479	299.619	-170.214	40.0164	413.941	10.2302
'vibrio_1309'	'cholerae_0784'	'VP2122'	'VC2035'	'N900_RS04250'	523.688	-311.985	-224.966	188.044	-37.789	-189.308	125.001	120.851	54.8624	-62.0918	50.4552
'vibrio_1310'	'cholerae_0783'	'VP2124'	'VC2036'	'N900_RS04245'	325.245	401.211	-151.334	-282.332	300.55	291.996	20.5142	-139.837	84.1833	93.694	-103.575
'vibrio_1311'	'cholerae_0782'	'VP2125'	'VC2037'	'N900_RS04240'	801.451	36.9122	-103.427	94.5905	-31.9799	-63.8239	86.6841	55.7959	-60.0733	-54.5431	-26.6627
'vibrio_1312'	'cholerae_0780'	'VP2128'	'VC2039'	'N900_RS04230'	794.685	323.364	39.7973	-86.0251	-213.898	78.7509	-98.9915	-70.839	-80.9413	10.2052	17.6974
'vibrio_1313'	'cholerae_0779'	'VP2129'	'VC2040'	'N900_RS04225'	-562.711	-383.415	-708.916	-1692.97	767.733	-202.357	878.192	130.831	-77.6875	101.758	-113.407
'vibrio_1314'	'cholerae_0778'	'VP2130'	'VC2041'	'N900_RS04220'	-1033.67	-1436.97	387.737	-676.524	335.403	-221.319	-370.598	368.637	-228.593	63.7913	-51.1278
'vibrio_1315'	'cholerae_0777'	'VP2145'	'VC2042'	'N900_RS04205'	552.956	188.033	119.829	126.358	-128.216	248.298	-176.874	-142.097	-39.2573	116.796	40.3701
'vibrio_1316'	'cholerae_0776'	'VP2149'	'VC2043'	'N900_RS04200'	562.7	208.442	61.1756	85.2383	35.2579	-174.208	36.6607	84.4047	53.1036	79.2538	-56.7519
'vibrio_1317'	'cholerae_0775'	'VP2117'	'VC2044'	'N900_RS04195'	-1414.63	-679.785	246.421	522.528	-121.866	-306.396	-129.205	179.304	-48.8643	83.7925	-47.5263
'vibrio_1318'	'cholerae_0774'	'VP2118'	'VC2045'	'N900_RS04190'	-1770.31	-1535.53	-814.899	231.709	277.02	-317.497	-383.295	-241.744	353.572	-173.063	-235.765
'vibrio_1319'	'cholerae_0773'	'VP2119'	'VC2046'	'N900_RS04185'	292.795	126.08	7.74931	-25.5903	-28.0945	154.858	-79.8599	-253.543	201.209	-24.5138	-37.8074
'vibrio_1320'	'cholerae_0771'	'VP2214'	'VC2048'	'N900_RS04175'	-4154.96	808.606	-2001.22	-62.2033	205.496	1426.07	-332.34	-39.5072	116.124	71.8752	-176.267
'vibrio_1321'	'cholerae_0770'	'VP2215'	'VC2049'	'N900_RS04170'	-58.1603	181.389	141.073	4.02511	32.1754	-145.496	84.8505	87.8684	-173.272	66.2682	109.678
'vibrio_1323'	'cholerae_0768'	'VP2217'	'VC2051'	'N900_RS04160'	-2406.67	48.966	735.269	-267.271	85.8914	307.885	-290.64	369.172	-513.199	69.7303	-171.08
'vibrio_1324'	'cholerae_0767'	'VP2218'	'VC2052'	'N900_RS04155'	-2878.23	-529.068	1084.41	-693.602	-248.213	187.113	-136.497	680.119	-257.4	-152.675	10.7537
'vibrio_1325'	'cholerae_0766'	'VP2219'	'VC2053'	'N900_RS04150'	-2367.8	-229.048	1436.95	-1254.95	-579.715	442.25	-337.707	-438.684	-501.389	324.592	-21.9319
'vibrio_1326'	'cholerae_0765'	'VP2220'	'VC2054'	'N900_RS04145'	-3509.01	24.753	255.959	240.181	-424.478	-385.172	917.542	647.327	-285.142	-171.621	-79.3032
'vibrio_1327'	'cholerae_0764'	'VP2221'	'VC2055'	'N900_RS04140'	-3933.09	-180.081	1349.89	-416.885	138.625	-460.847	-266.76	-116.397	-165.314	-677.612	156.865
'vibrio_1328'	'cholerae_0763'	'VP2222'	'VC2056'	'N900_RS04135'	-2521.77	-682.088	615.437	-160.746	223.531	-1.89061	181.174	-20.5271	-299.639	-709.714	63.4166
'vibrio_1329'	'cholerae_0762'	'VP2223'	'VC2057'	'N900_RS04130'	-3479.16	535.237	1833.97	-410.187	-1225.83	-828.619	745.348	3.82822	726.154	-373.851	-51.4525
'vibrio_1330'	'cholerae_0761'	'VP2224'	'VC2058'	'N900_RS04125'	298.714	124.197	-102.841	-136.072	-50.4199	-248.183	136.56	-14.9482	9.07051	167.604	120.573
'vibrio_1331'	'cholerae_0760'	'VP2226'	'VC2060'	'N900_RS04115'	27.4183	484.57	-116.59	92.4316	133.833	-43.3747	176.175	109.118	-94.7849	12.8604	109.509
'vibrio_1332'	'cholerae_0759'	'VP2227'	'VC2061'	'N900_RS04110'	-586.592	990.723	-255.158	252.95	131.41	119.68	332.15	-205.396	37.9622	121.783	-89.0436
'vibrio_1333'	'cholerae_0758'	'VP2228'	'VC2062'	'N900_RS04105'	-833.093	967.768	-156.11	-176.718	424.031	6.46751	249.84	-98.6446	16.4934	177.732	206.443
'vibrio_1334'	'cholerae_0757'	'VP2229'	'VC2063'	'N900_RS04100'	-1275.89	783.588	-588.73	451.661	78.2214	-17.1049	274.489	213.824	-135.823	21.8724	105.729
'vibrio_1335'	'cholerae_0756'	'VP2230'	'VC2064'	'N900_RS04095'	-589.401	47.7171	-56.0641	576.105	281.674	39.5252	-166.09	619.034	382.134	1.71829	73.6042
'vibrio_1336'	'cholerae_0755'	'VP2232'	'VC2066'	'N900_RS04085'	-344.278	44.8724	386.388	-0.832781	-309.713	-180.938	70.9115	-363.563	-75.3701	124.385	206.593
'vibrio_1337'	'cholerae_0754'	'VP2233'	'VC2067'	'N900_RS04080'	-2565.26	-75.7968	-367.581	-360.29	620.08	-685.334	147.545	-160.812	21.9778	-375.135	146.329
'vibrio_1338'	'cholerae_0753'	'VP2234'	'VC2068'	'N900_RS04075'	133.866	-531.08	-694.07	-721.695	-79.1687	-421.152	157.401	-108.279	-46.4744	-48.1141	134.768
'vibrio_1339'	'cholerae_0751'	'VP2205'	'VC2070'	'N900_RS04065'	-967.955	802.856	770.864	223.153	-419.052	-98.5829	114.954	-15.8734	-200.959	-152.666	262.632
'vibrio_1340'	'cholerae_0750'	'VP2206'	'VC2072'	'N900_RS04060'	384.736	247.005	-167.27	-242.239	248.332	-24.0048	31.3021	84.061	98.2706	156.681	-15.5376
'vibrio_1341'	'cholerae_0749'	'VP0863'	'VC2073'	'N900_RS04055'	592.744	277.698	254.362	262.581	181.137	-105.263	-149.456	-62.08	-303.153	-27.0862	0.796486
'vibrio_1342'	'cholerae_0748'	'VP0861'	'VC2074'	'N900_RS04050'	-130.103	-345.421	542.279	-716.994	-927.751	-449.452	-1023.63	-907.146	513.36	68.4793	-66.295
'vibrio_1343'	'cholerae_0747'	'VP0860'	'VC2075'	'N900_RS04045'	810.369	-575.121	266.824	158.222	-45.1704	120.384	-173.984	-51.8108	315.642	12.8451	-79.1302
'vibrio_1344'	'cholerae_0745'	'VP0858'	'VC2077'	'N900_RS04035'	637.604	-109.493	176.415	-29.6982	23.8046	-146.049	84.3653	21.0571	117.497	164.981	56.1236
'vibrio_1345'	'cholerae_0744'	'VP0857'	'VC2078'	'N900_RS04030'	-189.816	36.283	-11.4824	-72.8965	-718.387	-283.988	-357.488	-798.344	-112.602	118.799	107.9
'vibrio_1346'	'cholerae_0742'	'VP0853'	'VC2081'	'N900_RS04020'	-2224.15	796.815	1430.81	-345.835	104.96	58.113	-73.8998	-536.331	153.808	-414.008	381.795
'vibrio_1347'	'cholerae_0741'	'VP0852'	'VC2082'	'N900_RS04015'	-2185.08	674.642	1198.15	-291.891	-573.163	333.022	194.372	-400.248	-55.0636	-41.4171	240.073
'vibrio_1348'	'cholerae_0740'	'VP0851'	'VC2083'	'N900_RS04010'	-2457.06	140.167	1094.03	177.193	-65.5144	-253.292	-161.074	-280.96	153.793	-159.929	230.879
'vibrio_1349'	'cholerae_0739'	'VP0850'	'VC2084'	'N900_RS04005'	-841.563	690.634	-9.27019	-460.887	198.458	17.4598	253.387	-44.8739	51.2835	147.474	-129.538
'vibrio_1350'	'cholerae_0738'	'VP0849'	'VC2085'	'N900_RS04000'	-871.587	678.175	306.105	-575.387	-27.7302	61.62	26.4562	-17.1168	62.1644	266.886	-115.813
'vibrio_1351'	'cholerae_0737'	'VP0848'	'VC2086'	'N900_RS03995'	-5698.67	-1667.53	-1263.08	286.175	260.734	-92.4072	37.1085	518.677	-384.444	677.819	-120.603
'vibrio_1352'	'cholerae_0736'	'VP0847'	'VC2087'	'N900_RS03990'	-3418.73	-3145.53	759.502	581.416	868.459	-524.047	-204.898	-545.981	278.369	175.911	-124.172
'vibrio_1353'	'cholerae_0735'	'VP0846'	'VC2088'	'N900_RS03985'	-5082.48	-786.152	1168.44	-1395.4	-1729.62	-166.149	547.754	722.597	82.4044	-135.784	467.385
'vibrio_1354'	'cholerae_0734'	'VP0845'	'VC2089'	'N900_RS03980'	-3442.22	-429.808	1328.83	-1825.1	-498.148	260.6	-149.003	668.811	149.086	-104.244	107.028
'vibrio_1355'	'cholerae_0733'	'VP0844'	'VC2090'	'N900_RS03975'	-3769.78	-1712.75	226.753	-403.585	-832.929	-713.153	-776.861	-280.737	-667.067	-154.665	5.16491
'vibrio_1356'	'cholerae_0732'	'VP0843'	'VC2091'	'N900_RS03970'	-4130.02	-0.0897555	2450.29	-482.47	611.787	-61.3579	-870.766	726.564	38.2938	-140.473	114.47
'vibrio_1357'	'cholerae_0731'	'VP0842'	'VC2092'	'N900_RS03965'	-2227.53	-210.011	959.754	-1873.05	-142.78	-9.96667	-79.2705	185.612	79.8144	-507.76	178.444
'vibrio_1358'	'cholerae_0730'	'VP0841'	'VC2093'	'N900_RS03960'	431.04	-2.53877	-138.874	143.573	210.296	208.67	65.8111	-63.0818	-9.39355	72.2672	66.4584
'vibrio_1359'	'cholerae_0728'	'VP0839'	'VC2095'	'N900_RS03950'	339.479	-1678.89	-190.404	587.086	-183.029	50.0416	-91.7695	-402.096	-423.537	34.5435	32.2552
'vibrio_1361'	'cholerae_0726'	'VP0837'	'VC2097'	'N900_RS03940'	589.553	603.328	19.7144	-43.8214	-169.827	-2.86835	-297.366	-125.69	-35.3528	45.2701	87.3154
'vibrio_1362'	'cholerae_0725'	'VP0836'	'VC2098'	'N900_RS03935'	-542.585	490.831	-282.494	209.391	89.1987	-382.474	-44.8828	-58.5115	-90.3652	162.925	616.681
'vibrio_1364'	'cholerae_0720'	'VP0833'	'VC2106'	'N900_RS03905'	-1828.44	-1268.22	-700.347	-619.116	-1564.46	436.372	448.437	-412.813	146.777	66.9885	-239.507
'vibrio_1365'	'cholerae_0719'	'VP2192'	'VC2107'	'N900_RS03900'	764.138	-212.901	-100.146	105.372	-65.9499	40.7116	134.809	113.529	-179.034	-26.8157	-54.1066
'vibrio_1366'	'cholerae_0718'	'VP2193'	'VC2108'	'N900_RS03895'	-142.772	-2251.22	1172.93	155.929	414.105	422.251	-321.444	761.117	512.747	-486.2	-361.743
'vibrio_1367'	'cholerae_0717'	'VP2195'	'VC2110'	'N900_RS03885'	413.295	291.612	-187.404	271.027	134.04	-84.4414	-69.8983	188.46	93.7045	-60.9664	149.033
'vibrio_1368'	'cholerae_0716'	'VP2197'	'VC2111'	'N900_RS03880'	371.575	412.485	76.4681	-37.2078	162.556	68.0136	-5.38556	237.23	197.756	-58.7117	-175.512
'vibrio_1369'	'cholerae_0715'	'VP2198'	'VC2112'	'N900_RS03875'	-160.697	-496.825	-181.68	584.047	307.066	-150.308	-199.544	-36.6715	-164.525	55.0347	66.112
'vibrio_1370'	'cholerae_0714'	'VP2199'	'VC2113'	'N900_RS03870'	1474.65	11.3639	211.788	4.01203	26.9538	-307.246	-14.26	-93.2314	-104.14	31.8997	217.234
'vibrio_1371'	'cholerae_0713'	'VP2201'	'VC2115'	'N900_RS03865'	660.394	-28.3814	467.531	-24.0403	10.6982	-493.846	-77.1014	-105.06	85.7009	78.5543	-13.0114
'vibrio_1372'	'cholerae_0712'	'VP2202'	'VC2116'	'N900_RS03860'	-4303.48	-1623.29	-1003.21	-462.932	-776.05	468.011	109.657	854.967	510.35	-47.6334	-362.746
'vibrio_1373'	'cholerae_0711'	'VP2203'	'VC2118'	'N900_RS03850'	428.53	551.675	38.511	26.5267	103.155	-88.6008	-155.685	87.9737	104.182	6.94992	7.77378
'vibrio_1374'	'cholerae_0710'	'VP2204'	'VC2119'	'N900_RS03845'	-299.07	8.66286	58.853	102.953	-218.585	571.876	-121.236	-27.875	-112.416	-63.5157	232.539
'vibrio_1375'	'cholerae_0709'	'VP2236'	'VC2120'	'N900_RS03840'	174.804	273.41	234.561	195.654	-88.928	-112.842	150.751	-128.739	110.495	-27.9528	105.293
'vibrio_1376'	'cholerae_0708'	'VP2237'	'VC2121'	'N900_RS03835'	243.16	160.952	-203.364	153.519	34.2956	57.0638	-138.997	-381.116	7.28519	-29.3096	95.5405
'vibrio_1377'	'cholerae_0706'	'VP2239'	'VC2123'	'N900_RS03825'	368.106	249.139	98.7192	238.186	-82.6592	-479.246	-43.3629	-29.834	29.8225	-61.7532	-129.481
'vibrio_1378'	'cholerae_0705'	'VP2240'	'VC2124'	'N900_RS03820'	458.269	434.531	153.867	-279.513	42.7289	-7.82629	-23.0177	-520.245	62.1648	-103.74	108.65
'vibrio_1379'	'cholerae_0704'	'VP2241'	'VC2125'	'N900_RS03815'	443.637	284.522	-143.011	427.991	-293.197	98.8869	73.0661	400.164	318.838	88.4309	32.7634
'vibrio_1380'	'cholerae_0703'	'VP2242'	'VC2126'	'N900_RS03810'	602.417	-491.395	-696.021	-453.608	-103.429	-138.491	189.917	-166.021	32.2093	0.846163	180.109
'vibrio_1381'	'cholerae_0702'	'VP2243'	'VC2127'	'N900_RS03805'	-50.8813	112.524	135.387	-82.5977	-46.896	-106.257	-225.658	320.388	-111.452	225.69	-24.0214
'vibrio_1382'	'cholerae_0700'	'VP2245'	'VC2129'	'N900_RS03795'	243.341	-552.507	-911.597	-588.862	-339.202	294.424	-578.03	171.693	495.814	7.71217	81.6356
'vibrio_1383'	'cholerae_0698'	'VP2247'	'VC2131'	'N900_RS03785'	-16.8579	-150.511	-352.061	-343.261	109.686	-44.5625	-110.14	-151.378	32.9729	-148.331	394.998
'vibrio_1384'	'cholerae_0697'	'VP2248'	'VC2132'	'N900_RS03780'	-17.8328	-147.183	-155.4	188.286	-367.047	-519.64	144.876	168.914	-36.3807	32.0085	223.341
'vibrio_1385'	'cholerae_0696'	'VP2249'	'VC2133'	'N900_RS03775'	205.158	128.403	-450.508	232.711	-146.899	-148.634	153.448	200.202	25.0261	-25.3486	201.44
'vibrio_1386'	'cholerae_0695'	'VP2250'	'VC2134'	'N900_RS03770'	380.406	79.5167	-377.002	-208.104	-340.515	307.076	-2.43729	-350.525	156.189	-36.9186	181.82
'vibrio_1387'	'cholerae_0694'	'VP2251'	'VC2135'	'N900_RS03765'	754.824	-142.173	153.262	63.9465	-121.581	-61.062	37.4661	-254.442	-74.8391	-0.252916	148.96
'vibrio_1388'	'cholerae_0693'	'VP2252'	'VC2136'	'N900_RS03760'	497.943	502.789	310.65	261.146	-253.109	-67.455	239.967	-281.892	24.8245	-54.4698	146.885
'vibrio_1389'	'cholerae_0692'	'VP2253'	'VC2137'	'N900_RS03755'	929.392	-214.695	-214.62	292.459	-212.113	-139.609	175.754	-93.8051	13.6092	-31.5651	202.783
'vibrio_1390'	'cholerae_0691'	'VP2254'	'VC2138'	'N900_RS03750'	-576.991	368.771	-634.847	-286.076	-38.5139	-35.0064	349.683	-334.922	-314.546	-106.926	300.46
'vibrio_1391'	'cholerae_0689'	'VP2256'	'VC2140'	'N900_RS03740'	-432.483	501.472	0.489741	-160.127	-119.511	-44.6936	-7.5461	-100.92	-75.3806	163.543	-4.61671
'vibrio_1392'	'cholerae_0688'	'VP2257'	'VC2141'	'N900_RS03735'	-465.46	564.835	-285.743	223.951	96.6394	133.517	-28.1223	-253.835	49.9169	2.88026	25.9527
'vibrio_1393'	'cholerae_0687'	'VP2258'	'VC2142'	'N900_RS03730'	168.733	628.273	-124.301	-117.446	-83.0222	52.9903	111.341	45.5193	135.695	26.6562	-2.1559
'vibrio_1394'	'cholerae_0685'	'VP2261'	'VC2144'	'N900_RS03720'	643.516	327.47	49.8086	218.72	99.532	-265.601	40.0149	164.52	40.4751	-12.1336	-72.6097
'vibrio_1395'	'cholerae_0684'	'VP2262'	'VC2145'	'N900_RS03715'	908.234	0.950593	11.8253	24.2632	163.2	135.694	-398.449	19.6835	-153.963	39.816	3.78765
'vibrio_1396'	'cholerae_0683'	'VP2263'	'VC2146'	'N900_RS03710'	565.771	138.412	291.059	133.053	-99.1879	-171.354	85.1849	-8.9416	243.652	-14.6716	-63.7125
'vibrio_1397'	'cholerae_0682'	'VP2264'	'VC2147'	'N900_RS03705'	268.348	159.729	80.7593	184.155	-194.694	222.318	-53.8174	-54.154	-156.36	135.682	-102.255
'vibrio_1398'	'cholerae_0681'	'VP2266'	'VC2149'	'N900_RS03700'	786.889	0.514149	-299.612	392.753	-7.11714	243.789	215.428	178.085	-25.4466	98.7845	43.5495
'vibrio_1399'	'cholerae_0680'	'VP2268'	'VC2150'	'N900_RS03695'	1493.04	407.621	100.775	-200.277	83.2826	-161.534	-174.022	-250.055	-88.9579	-234.572	31.0336
'vibrio_1400'	'cholerae_0679'	'VP2269'	'VC2152'	'N900_RS03690'	-5309.04	-372.173	1299.03	632.67	-229.104	-405.695	833.357	-598.633	190.948	102.6	-6.51023
'vibrio_1401'	'cholerae_0678'	'VP2270'	'VC2153'	'N900_RS03685'	-5116.11	2534.71	97.5156	-189.583	72.9985	438.934	623.064	-107.719	-301.594	346.823	23.4976
'vibrio_1402'	'cholerae_0676'	'VP2272'	'VC2156'	'N900_RS03675'	-1160.82	416.104	-821.103	-169.537	-471.45	260.668	58.4642	249.016	13.6943	8.21502	57.9224
'vibrio_1403'	'cholerae_0675'	'VP2273'	'VC2157'	'N900_RS03670'	1304.16	-1421.9	-121.122	284.573	28.2606	119.098	-235.059	-123.761	-326.549	-119.538	-32.3094
'vibrio_1404'	'cholerae_0674'	'VP2274'	'VC2159'	'N900_RS03665'	295.146	324.793	-78.0185	195.608	-304.679	-141.663	-25.1482	44.7634	110.702	-105.923	-5.67788
'vibrio_1405'	'cholerae_0673'	'VP2275'	'VC2160'	'N900_RS03660'	200.417	-97.721	-265.379	6.94336	-78.4202	-159.902	11.3377	61.1015	-157.637	40.4291	-112.054
'vibrio_1406'	'cholerae_0672'	'VPA0511'	'VC2161'	'N900_RS03655'	681.512	-243.482	54.5239	161.214	2.2015	29.5753	9.09215	-50.1708	-176.91	6.22635	-8.72557
'vibrio_1407'	'cholerae_0671'	'VP2276'	'VC2162'	'N900_RS03650'	486.959	204.798	-78.6421	257.73	-215.447	129.829	-60.365	3.62368	42.0621	-111.484	100.712
'vibrio_1408'	'cholerae_0669'	'VP2278'	'VC2164'	'N900_RS03640'	-2420.56	-56.4445	-1438.41	-446.865	-207.461	242.336	40.3334	-224.935	-61.0447	-5.35854	-92.5622
'vibrio_1409'	'cholerae_0668'	'VP2279'	'VC2165'	'N900_RS03635'	986.647	512.798	-318.219	259.104	-54.1169	154.72	-23.9388	101.571	-141.905	-20.0759	-37.6963
'vibrio_1410'	'cholerae_0667'	'VP2280'	'VC2166'	'N900_RS03630'	1258.75	221.95	-137.211	-56.089	-55.7065	112.11	111.12	254.961	-121.821	16.0276	65.0017
'vibrio_1411'	'cholerae_0666'	'VP2281'	'VC2167'	'N900_RS03625'	669.526	37.4136	37.7257	203.448	-149.572	-386.18	651.635	153.655	-3.51996	-117.053	33.6075
'vibrio_1412'	'cholerae_0665'	'VP2282'	'VC2168'	'N900_RS03620'	-194.019	311.387	-326.851	253.434	-26.189	-211.35	115.811	147.081	212.25	-8.31228	38.9554
'vibrio_1413'	'cholerae_0664'	'VP2283'	'VC2171'	'N900_RS03615'	891.27	341.805	33.9809	93.0967	83.4801	54.6212	172.782	118.939	-31.078	-68.5676	-47.4575
'vibrio_1414'	'cholerae_0663'	'VP0749'	'VC2172'	'N900_RS03610'	1153.9	378.77	-353.216	103.474	-33.4425	-125.14	78.9224	30.8755	-91.6472	-172.511	-149.342
'vibrio_1416'	'cholerae_0660'	'VP0746'	'VC2176'	'N900_RS03595'	1087.91	383.119	-135.121	-20.5268	20.5566	-121.139	-148.107	27.938	75.7339	19.7376	-96.3683
'vibrio_1417'	'cholerae_0659'	'VP0745'	'VC2177'	'N900_RS03590'	632.715	298.157	79.2748	-490.93	85.9927	199.333	-27.1033	-231.02	132.311	192.315	135.049
'vibrio_1418'	'cholerae_0658'	'VP0744'	'VC2178'	'N900_RS03585'	-323.699	-885.728	-14.5462	309.269	-475.155	-781.117	436.066	249.68	-123.996	-117.756	-18.8463
'vibrio_1420'	'cholerae_0656'	'VP0742'	'VC2180'	'N900_RS03575'	-897.449	-2426.07	-228.424	854.586	122.05	-614.109	-981.607	166.615	-537.055	164.415	401.444
'vibrio_1424'	'cholerae_0651'	'VP0737'	'VC2185'	'N900_RS03550'	-3906.93	551.73	-1087.87	-522.332	-246.563	416.56	791.83	283.64	475.604	-443.277	-43.1259
'vibrio_1425'	'cholerae_0649'	'VP0788'	'VC2188'	'N900_RS03515'	-495.727	135.986	-528.547	-192.256	75.7918	76.3673	-159.249	-87.7891	83.7129	-55.8826	7.36204
'vibrio_1426'	'cholerae_0648'	'VP0786'	'VC2190'	'N900_RS03505'	-297.099	196.058	-688.148	-103.603	86.0386	-135.345	288.357	-83.0059	14.8799	-222.078	150.824
'vibrio_1427'	'cholerae_0647'	'VP0785'	'VC2191'	'N900_RS03500'	-216.137	51.3502	-757.607	-366.054	46.1916	256.701	41.5092	-38.5126	26.4345	-139.345	139.96
'vibrio_1428'	'cholerae_0646'	'VP0784'	'VC2192'	'N900_RS03495'	430.521	-132.623	-302.331	-430.26	1.38082	31.4819	40.9971	-242.112	-25.7488	-69.2641	-122.353
'vibrio_1429'	'cholerae_0645'	'VP0783'	'VC2193'	'N900_RS03490'	854.172	-615.178	-793.314	-445.105	-414.673	148.253	-46.8869	96.5286	154.521	217.528	243.383
'vibrio_1430'	'cholerae_0644'	'VP0782'	'VC2194'	'N900_RS03485'	560.745	-12.0118	-886.98	-922.523	-435.6	-23.3056	57.0171	-51.2543	87.9434	-85.3853	-67.5236
'vibrio_1431'	'cholerae_0642'	'VP0780'	'VC2196'	'N900_RS03475'	560.781	-605.415	-1009.07	-576.863	-324.599	-76.4324	-83.9819	323.751	-336.004	-55.3576	-111.876
'vibrio_1432'	'cholerae_0641'	'VP0778'	'VC2197'	'N900_RS03470'	563.466	-203.324	-877.825	-747.081	-242.466	44.7505	43.745	-178.124	137.014	-180.9	-4.07313
'vibrio_1433'	'cholerae_0640'	'VP0777'	'VC2198'	'N900_RS03465'	-633.55	-1984.23	-1102.8	-1162.79	-110.961	772.054	431.975	-633.333	-734.241	-545.07	331.536
'vibrio_1434'	'cholerae_0639'	'VP0776'	'VC2199'	'N900_RS03460'	-104.461	-541.88	-1689.18	-1159.92	-481.163	187.644	153.735	91.3775	-30.0015	278.836	192.113
'vibrio_1435'	'cholerae_0638'	'VP0775'	'VC2200'	'N900_RS03455'	557.652	-1086.02	-1060.51	-1253.5	-869.783	-353.967	144.221	-60.211	327.044	254.179	114.06
'vibrio_1436'	'cholerae_0637'	'VP0774'	'VC2201'	'N900_RS03450'	-804.634	615.424	-488.759	431.246	-154.153	-88.2714	57.4084	82.3922	-72.528	113.644	127.694
'vibrio_1437'	'cholerae_0636'	'VP0773'	'VC2202'	'N900_RS03445'	-52.5288	278.895	-296.004	368.593	-15.8609	127.104	169.007	259.248	167.332	-57.0543	74.5189
'vibrio_1438'	'cholerae_0635'	'VP0772'	'VC2203'	'N900_RS03440'	677.604	-486.679	-840.113	-734.467	-395.908	-39.8372	93.4728	-117.25	58.3607	172.935	124.026
'vibrio_1439'	'cholerae_0634'	'VP0771'	'VC2204'	'N900_RS03435'	-3400.76	-82.8212	-928.957	-591.788	282.708	180.744	499.832	497.501	871.531	-491.993	106.357
'vibrio_1440'	'cholerae_0633'	'VP0770'	'VC2205'	'N900_RS03430'	-515.6	214.549	-1244.11	232.796	46.0467	117.424	-99.4994	-323.404	-187.199	-50.4917	64.9763
'vibrio_1441'	'cholerae_0632'	'VP0769'	'VC2206'	'N900_RS03425'	-2141	-1000.49	0.69566	-849.757	-320.767	-871.242	570.48	-110.039	327.345	-342.508	303.015
'vibrio_1442'	'cholerae_0631'	'VP0768'	'VC2207'	'N900_RS03420'	-1714.55	140.407	916.382	-390.652	-246.508	-503.458	-437.214	-1149.7	-450.729	308.978	-68.2858
'vibrio_1443'	'cholerae_0630'	'VP0767'	'VC2208'	'N900_RS03415'	-453.693	178.258	-954.366	-855.679	-49.971	327.381	-56.2279	-220.746	132.546	-70.5252	-23.5978
'vibrio_1444'	'cholerae_0625'	'VP0764'	'VC2213'	'N900_RS03390'	324.469	329.039	-122.37	6.4838	-0.12707	181.32	-297.211	317.114	-168.143	32.8124	66.9283
'vibrio_1445'	'cholerae_0624'	'VP0762'	'VC2214'	'N900_RS03385'	212.604	-1731.56	1077.56	-137.291	-14.1354	-292.162	-166.832	334.795	601.559	-172.678	-148.998
'vibrio_1446'	'cholerae_0623'	'VP0758'	'VC2215'	'N900_RS03380'	56.3675	420.468	150.571	138.973	38.2019	-70.3389	33.0889	16.2273	91.918	58.069	-107.538
'vibrio_1447'	'cholerae_0622'	'VP0757'	'VC2216'	'N900_RS03375'	809.891	331.196	-60.3945	65.2853	8.37416	35.5295	48.5253	193.753	-92.5698	-142.567	93.3149
'vibrio_1448'	'cholerae_0621'	'VP0755'	'VC2217'	'N900_RS03370'	774.636	468.347	-51.9069	77.3861	-30.1596	144.01	-173.605	-59.2094	14.1295	35.4437	104.336
'vibrio_1449'	'cholerae_0619'	'VP0752'	'VC2221'	'N900_RS03355'	889.56	428.395	-592.186	-275.258	-227.854	433.76	-273.992	117.325	264.227	-9.14998	103.854
'vibrio_1450'	'cholerae_0618'	'VP0751'	'VC2222'	'N900_RS03350'	934.156	500.09	11.8736	4.65292	-102.413	-92.6558	-132.688	35.6953	183.508	-39.8386	33.1602
'vibrio_1451'	'cholerae_0617'	'VP0750'	'VC2223'	'N900_RS03345'	852.1	307.493	2.15974	-8.34172	-1.08287	98.4752	4.23243	-9.52142	-100.322	-3.18218	-5.57281
'vibrio_1452'	'cholerae_0615'	'VP2284'	'VC2225'	'N900_RS03335'	123.555	-88.9756	-285.807	294.046	-131.169	-156.54	107.11	531.111	204.675	-25.9196	-94.875
'vibrio_1453'	'cholerae_0614'	'VP2285'	'VC2226'	'N900_RS03330'	-6591.52	-1210.06	-754.132	273.441	-136.066	18.3482	-192.192	165.557	-344.171	-219.056	-91.4232
'vibrio_1454'	'cholerae_0613'	'VP2286'	'VC2227'	'N900_RS03325'	-1906.35	728.969	632.942	93.7362	-664.042	313.8	-67.4175	113.963	68.0466	83.1739	-40.5792
'vibrio_1455'	'cholerae_0612'	'VP2287'	'VC2229'	'N900_RS03320'	846.644	69.7476	213.388	-79.6288	53.8856	-109.403	-35.9362	-310.815	34.896	-23.9081	27.3219
'vibrio_1456'	'cholerae_0611'	'VP2288'	'VC2230'	'N900_RS03315'	-4625.31	-1105.9	93.9101	234.366	587.499	71.165	636.24	-425.051	-568.388	147.529	85.3423
'vibrio_1457'	'cholerae_0610'	'VP2289'	'VC2231'	'N900_RS03310'	-1451.52	1447.36	967.974	320.759	-272.058	229.209	235.387	387.212	-232.508	-30.186	-131.395
'vibrio_1458'	'cholerae_0609'	'VP2291'	'VC2232'	'N900_RS03305'	371.93	105.726	-182.992	141.057	-107.008	-158.988	-68.1695	-96.3725	-94.9679	-27.2165	60.5615
'vibrio_1459'	'cholerae_0608'	'VP2292'	'VC2233'	'N900_RS03300'	820.331	1492.36	-523.337	135.973	-510.829	-910.896	546.473	-621.669	-663.815	-60.0934	-176.392
'vibrio_1461'	'cholerae_0606'	'VP2294'	'VC2235'	'N900_RS03290'	-1719.08	-1060.77	1053.88	617.794	-677.777	754.606	316.777	89.2634	128.119	-186.529	25.4216
'vibrio_1462'	'cholerae_0605'	'VP2295'	'VC2236'	'N900_RS03285'	626.333	253.43	-245.316	94.5741	62.3255	-0.374137	80.5519	-64.3197	-262.048	24.6532	-176.082
'vibrio_1463'	'cholerae_0604'	'VP2296'	'VC2237'	'N900_RS03280'	548.605	97.8217	-165.544	39.9587	-89.0137	92.1966	68.6145	-2.58846	207.383	-2.70568	-67.1006
'vibrio_1464'	'cholerae_0603'	'VP2298'	'VC2238'	'N900_RS03275'	78.8471	52.2076	-174.424	-37.1423	-105.8	59.0378	-263.368	56.225	-89.7436	-2.88335	-24.5221
'vibrio_1465'	'cholerae_0602'	'VP2299'	'VC2239'	'N900_RS03270'	221.287	-271.282	-300.377	252.171	259.828	-51.9159	-103.728	286.826	151.135	-21.6957	-212.708
'vibrio_1466'	'cholerae_0600'	'VP2300'	'VC2241'	'N900_RS03260'	581.775	-424.906	-316.079	138.896	-10.1378	29.7304	-198.906	264.435	100.426	97.4267	77.6435
'vibrio_1469'	'cholerae_0597'	'VP2304'	'VC2246'	'N900_RS03240'	1021.73	804.311	-276.145	18.128	369.869	415.218	170.073	-12.3894	-131.002	-155.567	-93.9444
'vibrio_1470'	'cholerae_0596'	'VP2305'	'VC2247'	'N900_RS03235'	551.682	301.499	-393.632	36.9483	-172.984	-295.139	848.063	-419.721	-279.1	102.456	-144.369
'vibrio_1474'	'cholerae_0592'	'VP2309'	'VC2251'	'N900_RS03215'	-1441.53	-1418.43	-781.161	-319.714	754.28	-619.132	-111.055	334.805	-501.048	37.7232	140.042
'vibrio_1483'	'cholerae_0583'	'VP2318'	'VC2260'	'N900_RS03170'	-492.223	187.43	-14.8095	-132.702	107.692	-115.05	-36.4637	-41.9728	-9.12976	3.61627	-31.0533
'vibrio_1484'	'cholerae_0582'	'VP2319'	'VC2261'	'N900_RS03165'	-940.381	-1427.83	1268.87	13.9183	-398.847	107.216	-213.918	83.7186	65.8564	132.841	-15.7304
'vibrio_1485'	'cholerae_0581'	'VP2320'	'VC2262'	'N900_RS03160'	-215.674	-1205.62	-90.3906	216.847	-136.478	-406.016	-746.045	146.956	-174.51	-99.289	-156.149
'vibrio_1487'	'cholerae_0579'	'VP0684'	'VC2266'	'N900_RS03145'	-8108.28	1483.63	-375.696	-618.164	761.31	-434.446	810.344	812.564	-392.528	302.331	-21.8938
'vibrio_1488'	'cholerae_0578'	'VP0683'	'VC2267'	'N900_RS03140'	-835.166	-982.271	-245.567	121.391	373.995	26.2233	48.6563	-724.649	-864.188	-189.27	98.2718
'vibrio_1489'	'cholerae_0577'	'VP0682'	'VC2268'	'N900_RS03135'	-6022.04	-1052.01	258.54	867.04	432.703	20.6412	330.036	186.085	53.1509	23.8699	106.921
'vibrio_1490'	'cholerae_0576'	'VP0681'	'VC2269'	'N900_RS03130'	918.905	224.977	14.4723	-26.0453	-56.105	-154.159	60.5831	-18.9199	-178.201	-0.216511	-99.9252
'vibrio_1491'	'cholerae_0575'	'VP0680'	'VC2270'	'N900_RS03125'	-8085.41	4279.18	-606.857	1057.84	-37.4253	206.762	33.6145	-317.237	462.424	224.073	-408.777
'vibrio_1492'	'cholerae_0574'	'VP0679'	'VC2271'	'N900_RS03120'	-5426.09	1864.61	-504.518	865.586	395.455	656.441	1002.44	0.542423	-215.258	-566.268	-39.6248
'vibrio_1493'	'cholerae_0573'	'VP0678'	'VC2272'	'N900_RS03115'	570.927	-267.88	438.591	-15.951	178.194	211.255	-351.354	-377.547	-336.333	158.086	-190.788
'vibrio_1494'	'cholerae_0572'	'VP0677'	'VC2273'	'N900_RS03110'	960.748	-79.0198	164.661	-328.564	158.961	-82.293	89.2204	-1.64272	-101.999	137.491	-190.689
'vibrio_1495'	'cholerae_0571'	'VP0676'	'VC2274'	'N900_RS03105'	907.082	-82.8001	-29.8918	-213.846	174.376	-101.896	101.699	-142.322	-25.2451	67.2462	-0.699484
'vibrio_1496'	'cholerae_0570'	'VP0675'	'VC2275'	'N900_RS03100'	1362.18	255.323	-213.217	-373.948	-56.5946	-63.4619	-73.8817	48.924	218.282	10.6026	4.13191
'vibrio_1497'	'cholerae_0569'	'VP0674'	'VC2276'	'N900_RS03095'	-1722.83	430.485	-153.126	-507.922	1060.54	-129.477	91.2142	-68.2262	30.818	360.58	-162.483
'vibrio_1498'	'cholerae_0568'	'VP0673'	'VC2277'	'N900_RS03090'	584.175	120.89	-288.676	122.404	-293.27	-27.4477	-213.193	282.828	107.883	6.90616	64.3629
'vibrio_1499'	'cholerae_0567'	'VP0672'	'VC2278'	'N900_RS03085'	845.391	347.702	41.3163	78.4031	101.663	-8.46519	-19.3919	147.347	116.409	-83.9124	-38.7117
'vibrio_1500'	'cholerae_0566'	'VP0671'	'VC2279'	'N900_RS03080'	643.915	393.257	54.1806	203.376	43.1112	21.5841	92.0039	11.5788	17.8905	-50.9718	17.5063
'vibrio_1501'	'cholerae_0564'	'VPA0173'	'VC2281'	'N900_RS03070'	-651.891	-358.898	-85.7643	712.052	32.877	211.655	-411.695	-557.98	-610.76	29.2741	-28.6205
'vibrio_1502'	'cholerae_0563'	'VP0669'	'VC2282'	'N900_RS03065'	844.703	-229.559	-59.0757	-120.508	-302.544	-33.9968	17.7739	57.7559	114.705	-2.12406	-85.8927
'vibrio_1503'	'cholerae_0562'	'VP2337'	'VC2283'	'N900_RS03060'	680.843	398.816	-150.882	137.454	-43.7874	83.21	15.7999	-5.63453	30.7483	-24.794	-6.81186
'vibrio_1504'	'cholerae_0560'	'VP2342'	'VC2287'	'N900_RS03030'	528.05	18.593	-37.8399	164.665	101.706	41.3809	16.8996	181.273	85.0796	-69.9086	8.95592
'vibrio_1505'	'cholerae_0559'	'VP2344'	'VC2288'	'N900_RS03025'	-1158.99	-1572.77	-107.763	701.408	303.931	217.74	1085.29	-40.6929	-254.521	-116.261	-319.41
'vibrio_1506'	'cholerae_0558'	'VP2345'	'VC2289'	'N900_RS03020'	1008.57	53.2198	-211.33	-104.129	-344.657	-321.788	-716.653	560.765	-702.564	-39.5807	50.0809
'vibrio_1507'	'cholerae_0557'	'VP2346'	'VC2290'	'N900_RS03015'	-6530.01	-807.685	1102.04	331.695	308.622	952.723	122.171	60.3189	51.4215	230.576	116.004
'vibrio_1508'	'cholerae_0556'	'VP2347'	'VC2291'	'N900_RS03010'	-6728.92	-1162.31	217.817	125.623	811.655	-205.321	576.028	336.517	121.011	352.924	141.859
'vibrio_1509'	'cholerae_0555'	'VP2348'	'VC2292'	'N900_RS03005'	-6275.77	-835.252	728.27	254.487	441.822	-261.531	23.4466	29.8612	-361.52	-124.393	336.88
'vibrio_1510'	'cholerae_0554'	'VP2349'	'VC2293'	'N900_RS03000'	-6485.22	-1432.82	361.76	356.357	-896.771	662.926	841.389	683.447	-243.504	-237.245	26.0915
'vibrio_1511'	'cholerae_0553'	'VP2350'	'VC2294'	'N900_RS02995'	-9094.98	-632.14	364.456	1221.49	583.101	81.7727	574.979	363.805	4.62505	-65.081	86.3199
'vibrio_1512'	'cholerae_0552'	'VP2351'	'VC2295'	'N900_RS02990'	-8323.44	-1063.9	-740.759	248.753	-607.911	739.311	810.083	1491.78	-365.653	197.743	-18.1863
'vibrio_1513'	'cholerae_0551'	'VP2352'	'VC2296'	'N900_RS02985'	950.078	369.695	195.657	202.328	-57.1527	-147.232	-352.741	74.2597	-22.2305	91.8641	13.4569
'vibrio_1514'	'cholerae_0550'	'VP2353'	'VC2297'	'N900_RS02980'	793.928	230.691	-107.716	224.121	-24.1003	82.436	136.259	77.6258	-45.136	-27.7504	-26.7956
'vibrio_1515'	'cholerae_0549'	'VP2355'	'VC2299'	'N900_RS02970'	800.509	579.807	-463.702	112.034	66.4593	79.6029	-15.1326	-37.4624	-8.43378	-123.489	-116.291
'vibrio_1516'	'cholerae_0548'	'VP2356'	'VC2300'	'N900_RS02965'	386.136	-155.577	129.806	144.46	-28.5299	153.12	-7.37896	-57.3125	12.9999	58.4381	-12.6246
'vibrio_1517'	'cholerae_0546'	'VP2358'	'VC2302'	'N900_RS02955'	1109.79	550.23	-153.194	-91.9356	19.0223	-41.5557	-130.434	117.997	51.6589	-78.1861	10.8715
'vibrio_1518'	'cholerae_0545'	'VP2360'	'VC2303'	'N900_RS02950'	1164.66	205.509	238.501	-87.1055	-67.6124	-83.1072	-258.523	-243.413	-31.5666	-35.8501	-67.6183
'vibrio_1519'	'cholerae_0544'	'VP2362'	'VC2305'	'N900_RS02945'	559.453	-320.412	157.836	146.96	-30.3053	140.594	-133.655	-62.8341	42.1058	11.9767	101.945
'vibrio_1520'	'cholerae_0543'	'VP2363'	'VC2307'	'N900_RS02940'	-3365.33	1286.04	175.69	-487.048	1035.47	-483.804	-505.112	-282.894	680.753	196.393	-291.501
'vibrio_1521'	'cholerae_0541'	'VP2365'	'VC2309'	'N900_RS02930'	-323.356	596.79	-164.413	138.707	199.257	-198.475	-103.667	-171.048	-28.4504	-49.7675	-245.558
'vibrio_1522'	'cholerae_0540'	'VP2367'	'VC2310'	'N900_RS02925'	-210.432	-73.2481	-446.041	-80.5722	-242.643	-159.394	178.26	-402.348	81.8029	39.0531	-132.826
'vibrio_1523'	'cholerae_0539'	'VP2368'	'VC2311'	'N900_RS02920'	-487.292	306.158	32.313	116.701	158.476	34.0742	35.5133	54.9336	282.882	24.7122	37.2674
'vibrio_1524'	'cholerae_0538'	'VP2369'	'VC2312'	'N900_RS02915'	43.0151	185.313	-349.818	-34.3901	-359.052	-82.2138	17.8232	-55.2218	177.437	116.447	-21.8269
'vibrio_1525'	'cholerae_0536'	'VP2371'	'VC2316'	'N900_RS02905'	-372.942	360.3	-19.3395	-436.675	308.722	-322.81	202.446	-116.314	-59.4354	-228.87	-13.804
'vibrio_1526'	'cholerae_0535'	'VP2372'	'VC2318'	'N900_RS02895'	406.744	144.005	-331.141	446.152	123.877	-207.198	137.636	-118.315	481.86	-63.8274	67.6432
'vibrio_1527'	'cholerae_0534'	'VP2373'	'VC2319'	'N900_RS02890'	-844.906	-694.854	-151.276	371.854	392.587	721.958	-533.022	-48.9748	-596.517	95.9534	-81.8639
'vibrio_1528'	'cholerae_0533'	'VP2374'	'VC2320'	'N900_RS02885'	-580.617	-1270.36	279.681	-471.732	658.28	431.966	-832.79	62.5391	-557.058	12.4796	172.591
'vibrio_1529'	'cholerae_0532'	'VP2375'	'VC2322'	'N900_RS02880'	-943.458	-304.902	560.737	-875.996	1347.33	-361.452	499.655	374.431	-607.764	-706.007	-70.9902
'vibrio_1530'	'cholerae_0531'	'VP2377'	'VC2323'	'N900_RS02875'	763.614	334.772	272.849	90.1166	-73.489	13.711	-101.601	20.7976	14.9939	23.724	9.30918
'vibrio_1531'	'cholerae_0530'	'VP2378'	'VC2324'	'N900_RS02870'	738.812	592.224	48.1222	-3.98989	54.947	160.573	62.4065	-190.662	28.4071	-52.6639	35.2837
'vibrio_1532'	'cholerae_0529'	'VP2379'	'VC2326'	'N900_RS02865'	930.873	323.469	-48.1657	221.185	-230.926	-92.1242	-23.9199	37.5158	-74.4868	117.268	-30.2585
'vibrio_1534'	'cholerae_0527'	'VP2390'	'VC2330'	'N900_RS02855'	534.564	486.753	-195.612	266.578	-6.66343	-162.986	194.189	194.61	-112.876	-69.5546	38.7683
'vibrio_1535'	'cholerae_0523'	'VP2391'	'VC2335'	'N900_RS02835'	855.234	299.891	-6.26755	-83.374	-368.083	-356.611	10.6668	-147.621	165.779	151.726	-26.8985
'vibrio_1536'	'cholerae_0522'	'VP2392'	'VC2336'	'N900_RS02830'	418.271	401.511	-246.036	220.466	46.1764	-85.9405	66.1729	58.5723	162.251	36.3597	96.478
'vibrio_1537'	'cholerae_0521'	'VP2393'	'VC2337'	'N900_RS02825'	250.522	330.419	438.653	179.108	-46.801	14.7954	-24.4195	306.389	-129.208	-117.893	-66.2274
'vibrio_1538'	'cholerae_0520'	'VP2407'	'VC2339'	'N900_RS02815'	613.272	279.426	-84.7372	162.756	65.5575	204.011	-126.708	29.2203	25.9838	6.61495	8.93273
'vibrio_1539'	'cholerae_0518'	'VP2425'	'VC2341'	'N900_RS02805'	737.286	254.626	-44.8312	-72.2907	88.7968	31.8048	-7.77293	143.921	-39.2851	-21.1725	38.8997
'vibrio_1540'	'cholerae_0517'	'VP2428'	'VC2342'	'N900_RS02800'	1011.18	-1913.37	-846.105	-300.291	-1070.4	1475.41	-115.711	1133.58	-803.829	-520.817	129.675
'vibrio_1541'	'cholerae_0516'	'VP2429'	'VC2343'	'N900_RS02795'	14.6448	225.436	-89.6877	232.102	50.5656	24.7599	-88.8787	78.8765	73.2612	-84.1104	130.705
'vibrio_1542'	'cholerae_0515'	'VP2430'	'VC2344'	'N900_RS02790'	587.468	302.71	-234.459	138.675	-44.5923	57.5248	-139.782	28.8935	-114.978	-8.95002	10.92
'vibrio_1543'	'cholerae_0514'	'VP2431'	'VC2345'	'N900_RS02785'	714.406	-609.884	-26.867	180.422	-174.742	-104.614	-201.306	262.215	-94.6476	4.42115	49.8078
'vibrio_1544'	'cholerae_0513'	'VP2432'	'VC2346'	'N900_RS02780'	896.182	-210.653	-30.3065	33.7304	-95.5545	-170.011	-189.737	25.0214	-306.809	17.9957	-129.315
'vibrio_1545'	'cholerae_0512'	'VP2433'	'VC2347'	'N900_RS02775'	723.805	234.277	240.274	-0.145388	-127.857	-74.9534	-71.3032	-68.7551	-97.1771	0.0264786	68.7847
'vibrio_1546'	'cholerae_0511'	'VP2434'	'VC2348'	'N900_RS02770'	928.206	258.538	276.709	-54.0248	28.2676	5.50835	-192.763	-90.7523	-33.3955	70.5237	-37.4866
'vibrio_1547'	'cholerae_0510'	'VP2435'	'VC2349'	'N900_RS02765'	557.785	147.973	-166.81	120.875	-46.2981	136.584	59.6732	-30.5467	-23.7592	-38.6332	4.96776
'vibrio_1548'	'cholerae_0509'	'VP2436'	'VC2350'	'N900_RS02760'	247.447	104.228	-269.939	253.725	-128.905	-127.935	139.306	48.8156	-307.78	-33.6506	52.3708
'vibrio_1549'	'cholerae_0508'	'VP2437'	'VC2352'	'N900_RS02750'	-144.49	-344.568	-29.7526	-217.564	424.015	-140.059	256.4	-50.6386	15.0904	91.1193	-2.51537
'vibrio_1550'	'cholerae_0507'	'VP2439'	'VC2353'	'N900_RS02745'	621.751	358.315	-31.6958	56.5256	-41.3265	-31.7275	120.876	86.166	-46.1483	-69.7952	-85.4408
'vibrio_1551'	'cholerae_0506'	'VP0504'	'VC2355'	'N900_RS02740'	810.089	-48.407	423.516	158.175	-98.0714	-54.898	95.1532	52.3126	29.9879	135.388	389.193
'vibrio_1552'	'cholerae_0505'	'VP0503'	'VC2356'	'N900_RS02735'	624.77	-343.808	86.0864	310.88	0.661933	-248.141	-89.6515	-105.034	-109.972	168.083	-2.8522
'vibrio_1553'	'cholerae_0503'	'VP0501'	'VC2358'	'N900_RS02725'	803.719	905.736	-215.534	-9.1127	-348.643	-339.942	-16.6066	-42.8291	152.968	-18.2017	36.4688
'vibrio_1554'	'cholerae_0502'	'VP0500'	'VC2359'	'N900_RS02720'	351.755	610.82	-8.72933	49.1892	-31.1901	134.502	23.2607	-54.6104	29.7797	-16.9279	-5.75073
'vibrio_1555'	'cholerae_0501'	'VP0498'	'VC2360'	'N900_RS02715'	1031.77	694.472	155.066	-24.7391	-240.185	-149.406	-39.576	-51.3934	239.465	150.493	-133.174
'vibrio_1556'	'cholerae_0500'	'VP0497'	'VC2361'	'N900_RS02710'	408.073	1204.02	-30.8918	-36.1664	294.426	-124.629	-181.359	-113.144	261.534	-41.2587	-73.166
'vibrio_1557'	'cholerae_0499'	'VP0496'	'VC2362'	'N900_RS02705'	-489.766	531.282	-92.3434	-469.067	-75.1273	39.6398	215.358	213.403	-13.9752	-119.796	177.381
'vibrio_1558'	'cholerae_0498'	'VP0495'	'VC2363'	'N900_RS02700'	-43.4075	562.145	64.8645	63.8915	-56.2475	-117.873	76.3428	210.635	-116.557	94.171	-76.2872
'vibrio_1559'	'cholerae_0497'	'VP0494'	'VC2364'	'N900_RS02695'	620.035	468.296	-92.7021	32.7208	-66.0237	-18.9633	-119.558	182.278	-28.6206	63.0311	-56.9531
'vibrio_1560'	'cholerae_0496'	'VP0493'	'VC2365'	'N900_RS02690'	667.201	618.008	-269.217	227.91	-45.1017	-193.338	-168.905	-92.5175	-56.0419	-5.43665	-2.28879
'vibrio_1561'	'cholerae_0495'	'VP0492'	'VC2366'	'N900_RS02685'	698.756	412.772	-162.045	-109.222	-148.386	-118.958	-242.258	249.435	151.586	-108.24	-67.5257
'vibrio_1562'	'cholerae_0493'	'VP0489'	'VC2368'	'N900_RS02675'	-1667.45	-2460.83	56.3145	-625.501	437.7	-1077.68	-592.838	1073.7	-413.976	-527.718	135.173
'vibrio_1563'	'cholerae_0492'	'VP0487'	'VC2369'	'N900_RS02670'	-1058.2	-1188.49	-52.432	-124.075	621.288	-124.995	-129.115	-474.337	-474.83	-49.2448	19.0217
'vibrio_1564'	'cholerae_0491'	'VP0486'	'VC2370'	'N900_RS02665'	890.673	439.611	469.233	-82.2147	-132.563	-31.8803	-66.4469	-132.397	-26.2688	56.2901	-65.6664
'vibrio_1565'	'cholerae_0490'	'VP0485'	'VC2371'	'N900_RS02660'	990.797	233.347	2.0489	-86.9473	-54.8124	29.6995	-195.324	88.9322	38.3153	13.219	-9.87828
'vibrio_1566'	'cholerae_0489'	'VP0484'	'VC2373'	'N900_RS02655'	840.07	188.549	-26.6786	50.0732	-25.6087	66.5562	-137.787	1.48136	-53.7309	23.1436	-18.2421
'vibrio_1567'	'cholerae_0488'	'VP0483'	'VC2374'	'N900_RS02650'	293.823	272.549	-298.599	162.749	-305.698	70.5094	-85.1203	75.3154	55.0041	56.8445	31.2111
'vibrio_1568'	'cholerae_0487'	'VP0482'	'VC2376'	'N900_RS02645'	595.471	499.08	85.3812	103.229	93.2468	-13.7426	-8.46487	-45.6894	-26.3672	-37.3272	13.606
'vibrio_1569'	'cholerae_0486'	'VP0481'	'VC2377'	'N900_RS02640'	877.1	397.737	218.588	145.725	134.873	-195.025	-210.704	126.62	-18.62	15.7628	-35.0668
'vibrio_1570'	'cholerae_0485'	'VP0480'	'VC2378'	'N900_RS02635'	450.078	685.947	-587.521	149.668	-120.175	69.4504	95.3923	232.07	-65.1075	121.968	212.321
'vibrio_1571'	'cholerae_0484'	'VP0479'	'VC2379'	'N900_RS02630'	1225.12	-742.397	870.514	-44.4673	-314.092	-13.43	476.835	-417.865	666.524	-104.835	75.2793
'vibrio_1572'	'cholerae_0483'	'VP0478'	'VC2380'	'N900_RS02625'	263.171	522.825	-99.5636	63.3726	56.8488	57.5322	-30.6218	-29.3245	-42.6938	-120.804	11.1856
'vibrio_1573'	'cholerae_0482'	'VP0477'	'VC2381'	'N900_RS02620'	474.51	121.484	-300.282	190.925	52.467	85.0606	-106.579	165.943	132.691	-89.9584	30.1474
'vibrio_1574'	'cholerae_0481'	'VP0476'	'VC2382'	'N900_RS02615'	684.292	142.129	287.626	-13.6658	22.303	-189.073	-141.619	-30.1663	-7.17487	-59.4697	57.5974
'vibrio_1575'	'cholerae_0480'	'VP0475'	'VC2383'	'N900_RS02610'	1086.22	404.786	-76.2704	-140.158	-50.3241	-184.018	-27.0703	-26.8313	-91.1057	-30.5494	-82.3168
'vibrio_1576'	'cholerae_0479'	'VP0474'	'VC2384'	'N900_RS02605'	1057.61	205.388	-59.5305	-222.281	-123.056	-31.3603	-68.2996	-1.8735	-54.9802	66.5434	25.0867
'vibrio_1577'	'cholerae_0474'	'VP0471'	'VC2389'	'N900_RS02575'	-6513.69	481.06	-215.417	678.392	-610.957	-123.564	-326.876	303.142	-231.472	-129.708	1.76623
'vibrio_1578'	'cholerae_0473'	'VP0470'	'VC2390'	'N900_RS02570'	-9016.16	1779.08	-113.367	822.355	-358.718	401.233	-769.104	-628.146	-350.341	-615.105	110.167
'vibrio_1580'	'cholerae_0471'	'VP0468'	'VC2392'	'N900_RS02555'	998.288	34.6229	39.2648	-358.673	-157.829	116.092	76.2207	-108.348	-163.272	146.827	153.852
'vibrio_1581'	'cholerae_0470'	'VP0467'	'VC2394'	'N900_RS02545'	-1317.89	-800.655	344.195	871.767	-531.984	475.107	-380.007	360.163	-145.762	9.00365	-195.85
'vibrio_1582'	'cholerae_0469'	'VP0466'	'VC2395'	'N900_RS02540'	133.492	-327.642	-206.244	-587.621	-255.657	1381.2	-621.369	-625.217	-91.7959	-36.4572	5.30355
'vibrio_1587'	'cholerae_0464'	'VP0461'	'VC2400'	'N900_RS02515'	583.703	-252.926	283.705	-542.416	-430.886	-373.627	-450.678	-77.1071	133.509	-329.737	-257.8
'vibrio_1590'	'cholerae_0461'	'VP0458'	'VC2403'	'N900_RS02500'	112.499	-738.118	789.54	-457.395	-830.569	60.0084	433.649	-42.3281	-246.321	-234.488	-82.9832
'vibrio_1591'	'cholerae_0460'	'VP0457'	'VC2404'	'N900_RS02495'	-924.697	-1634.23	-30.2639	-421.608	-95.8226	-131.741	230.699	900.222	1094.56	-0.5568	61.597
'vibrio_1593'	'cholerae_0458'	'VP0455'	'VC2406'	'N900_RS02485'	-83.7507	-716.07	1.40871	724.917	-249.033	319.7	211.668	513.54	-83.3497	410.237	11.4032
'vibrio_1595'	'cholerae_0456'	'VP0453'	'VC2408'	'N900_RS02475'	-995.707	56.822	-108.793	-560.696	441.341	-310.972	54.1213	12.1748	-164.889	87.2889	60.649
'vibrio_1596'	'cholerae_0455'	'VP0452'	'VC2409'	'N900_RS02470'	43.7862	-116.234	207.845	-259.044	642.258	-704.113	-607.018	-1056.84	370.162	-125.967	-45.627
'vibrio_1598'	'cholerae_0453'	'VP2518'	'VC2413'	'N900_RS02460'	-3079.52	-3035.67	-427.567	391.645	-226.194	697.552	1030.76	1469.63	-673.685	-278.434	-136.799
'vibrio_1599'	'cholerae_0452'	'VP2519'	'VC2414'	'N900_RS02455'	-5736.97	-1043.39	-510.402	-64.5667	627.101	-754.379	558.758	-767.393	180.343	-324.38	-120.026
'vibrio_1600'	'cholerae_0451'	'VP2520'	'VC2415'	'N900_RS02450'	-486.435	172.91	120.721	397.723	-182.275	-560.918	73.9179	-220.664	-21.5711	28.3457	88.8498
'vibrio_1601'	'cholerae_0449'	'VP0511'	'VC2417'	'N900_RS02440'	83.751	-365.573	226.204	211.687	-227.572	-348.876	-133.614	430.218	-267.258	18.8851	31.5824
'vibrio_1602'	'cholerae_0448'	'VP0510'	'VC2418'	'N900_RS02435'	-43.0181	1014.53	-568.099	-76.3087	94.1739	3.32108	91.8847	-23.3027	3.49162	-174.088	-186.787
'vibrio_1603'	'cholerae_0447'	'VP0509'	'VC2419'	'N900_RS02430'	-1251.88	-1261.98	1061.1	-488.846	716.753	845.281	273.179	504.171	750.308	-324.457	-22.3072
'vibrio_1604'	'cholerae_0446'	'VP0508'	'VC2420'	'N900_RS02425'	-269.85	615.914	-348.806	309.523	144.294	-272.632	131.836	-275.145	-61.0986	-24.5696	-109.547
'vibrio_1605'	'cholerae_0445'	'VP2521'	'VC2421'	'N900_RS02420'	-83.5556	395.127	-247.239	352.167	188.524	-218.45	102.175	150.149	-34.3737	-59.8351	31.9203
'vibrio_1606'	'cholerae_0444'	'VP2522'	'VC2422'	'N900_RS02415'	848.216	401.039	84.8462	205.975	159.948	294.905	-64.8074	60.8273	-133.83	-10.552	260.425
'vibrio_1607'	'cholerae_0443'	'VP2524'	'VC2424'	'N900_RS02405'	796.67	355.696	-58.7451	89.7858	-86.8258	8.2715	-103.421	16.1736	0.985008	-42.0056	35.9066
'vibrio_1608'	'cholerae_0442'	'VP2525'	'VC2425'	'N900_RS02400'	815.563	490.904	-26.5455	146.479	9.89913	-56.1056	-20.4996	62.8496	-19.2715	35.9612	71.2609
'vibrio_1609'	'cholerae_0441'	'VP2526'	'VC2426'	'N900_RS02395'	-1474.8	980.651	-393.446	-664.887	-783.686	62.2011	-359.042	465.858	810.76	180.574	139.671
'vibrio_1611'	'cholerae_0439'	'VP2528'	'VC2428'	'N900_RS02385'	707.689	224.627	157.254	222.054	175.153	310.07	47.2586	-49.5272	-181.086	124.816	-161.889
'vibrio_1612'	'cholerae_0438'	'VP2529'	'VC2429'	'N900_RS02380'	1107.66	1042.88	-107.435	-279.941	461.413	-40.1654	-164.886	-108.131	-539.579	-287.469	-326.875
'vibrio_1613'	'cholerae_0437'	'VP0431'	'VC2430'	'N900_RS02375'	1803.96	1072.51	-202.247	270.921	642.161	-1320.49	331.97	13.7675	-468.754	311.511	-363.203
'vibrio_1615'	'cholerae_0435'	'VP0429'	'VC2432'	'N900_RS02365'	934.13	265.201	-127.296	-57.7056	-1.43723	57.7391	45.3869	-94.0166	182.21	-89.7104	-63.0718
'vibrio_1616'	'cholerae_0434'	'VP0428'	'VC2433'	'N900_RS02360'	-3471.32	-163.339	-901.464	706.045	-160.791	79.0168	-82.7936	-214.938	109.128	-90.1232	130.981
'vibrio_1617'	'cholerae_0433'	'VP0427'	'VC2434'	'N900_RS02355'	552.925	620.176	-112.32	-72.1732	23.2515	92.7026	-123.597	-118.609	91.3203	-108.551	49.9432
'vibrio_1618'	'cholerae_0432'	'VP0426'	'VC2435'	'N900_RS02350'	508.842	447.049	-167.044	-64.2067	-277.957	87.1172	-179.671	-163.688	263.018	-55.895	71.0853
'vibrio_1619'	'cholerae_0431'	'VP0425'	'VC2436'	'N900_RS02345'	-4599.83	177.501	267.384	-335.541	1168.49	184.355	-214.696	396.226	-853.744	72.0139	43.8221
'vibrio_1620'	'cholerae_0430'	'VP0423'	'VC2438'	'N900_RS02335'	907.746	210.655	-172.99	-135.471	4.00468	-121.543	-75.6757	-140.532	12.7726	17.1175	21.8335
'vibrio_1621'	'cholerae_0429'	'VP0421'	'VC2439'	'N900_RS02330'	968.247	479.685	215.019	4.15883	86.0582	-131.185	-154.305	51.7503	-5.8266	55.5532	-3.04051
'vibrio_1622'	'cholerae_0428'	'VP0420'	'VC2440'	'N900_RS02325'	80.7829	527.024	-65.2986	-322.329	-133.406	49.9684	-191.116	-291.291	197.972	80.9781	-28.2199
'vibrio_1623'	'cholerae_0427'	'VP0419'	'VC2441'	'N900_RS02320'	-504.282	-1350.05	-457.977	401.591	-441.003	-508.47	-627.871	317.242	-537.077	-57.1796	135.937
'vibrio_1624'	'cholerae_0426'	'VP0418'	'VC2442'	'N900_RS02315'	-1117.61	-1180.11	-208.697	142.34	103.841	-395.214	-394.593	342.074	47.5456	-25.5388	134.482
'vibrio_1625'	'cholerae_0425'	'VP0417'	'VC2443'	'N900_RS02310'	820.163	255.862	-98.2286	82.4516	-126.746	-40.4156	-53.1203	-62.2308	-213.642	202.629	275.466
'vibrio_1626'	'cholerae_0423'	'VP0415'	'VC2445'	'N900_RS02300'	522.251	753.386	104.862	3.36354	45.4962	-68.3211	-104.137	-113.969	197.223	39.5335	1.63178
'vibrio_1627'	'cholerae_0422'	'VP0414'	'VC2446'	'N900_RS02295'	-615.178	-1900.71	950.565	609.459	-79.9063	924.028	600.317	-772.19	164.254	-64.2539	-81.5506
'vibrio_1629'	'cholerae_0420'	'VP2562'	'VC2448'	'N900_RS02285'	535.181	-1347.83	1947.44	256.284	185.294	-48.0359	625.88	-702.757	-894.487	8.9464	-136.361
'vibrio_1630'	'cholerae_0419'	'VP2563'	'VC2450'	'N900_RS02280'	398.24	726.149	-916.52	360.694	68.4838	-267.135	-118.469	-58.7143	138.218	61.2121	83.3122
'vibrio_1631'	'cholerae_0418'	'VP2564'	'VC2451'	'N900_RS02275'	-127.336	-126.111	37.1135	325.604	81.5216	441.67	-301.543	-12.2968	-97.8445	7.46932	38.3961
'vibrio_1632'	'cholerae_0417'	'VP2566'	'VC2452'	'N900_RS02270'	1113.83	403.081	200.49	-84.5326	-7.90032	-155.617	-174.117	-103.336	-17.0506	13.7071	-84.1232
'vibrio_1633'	'cholerae_0416'	'VP2567'	'VC2453'	'N900_RS02265'	-3696.26	-1214.19	-422.486	-992.711	-1029.03	346.822	-458.556	-251.092	33.1324	20.6494	-118.75
'vibrio_1634'	'cholerae_0412'	'VP2568'	'VC2457'	'N900_RS02245'	-608.498	-609.766	-58.6901	-808.799	440.547	-491.082	174.507	527.283	744.84	-60.163	48.5189
'vibrio_1636'	'cholerae_0410'	'VP2570'	'VC2459'	'N900_RS02235'	285.672	-374.02	158.034	224.263	82.8452	-94.8756	84.3122	356.69	152.391	-58.0593	1.90987
'vibrio_1637'	'cholerae_0409'	'VP2571'	'VC2460'	'N900_RS02230'	-3381.52	-1240.18	-574.863	1947.6	136.751	-226.471	-383.599	56.5408	1924.28	-135.478	231.993
'vibrio_1639'	'cholerae_0407'	'VP2573'	'VC2462'	'N900_RS02220'	-1457.38	64.2249	-76.1444	133.452	194.872	258.449	-468.912	-417.324	-1134.61	-419.029	36.5081
'vibrio_1640'	'cholerae_0406'	'VP2574'	'VC2463'	'N900_RS02215'	-2560.49	506.044	-1098.71	-253.564	-122.892	62.6236	86.6472	88.2142	58.0099	42.2301	-62.1971
'vibrio_1641'	'cholerae_0405'	'VP2575'	'VC2464'	'N900_RS02210'	-203.738	693.247	-602.434	-569.838	-1680.5	572.649	-188.124	185.602	117.287	55.7374	-332.962
'vibrio_1642'	'cholerae_0404'	'VP2576'	'VC2465'	'N900_RS02205'	-2960.42	-1542.34	111.876	-612.237	892.229	94.2531	1082.4	-772.623	-383.006	-140.598	-62.1804
'vibrio_1643'	'cholerae_0403'	'VP2577'	'VC2466'	'N900_RS02200'	-4278.12	-1581.78	1066.44	-355.59	-1081.53	697.04	312.959	809.165	-242.296	-359.922	-77.918
'vibrio_1645'	'cholerae_0401'	'VP2580'	'VC2469'	'N900_RS02185'	701.368	590.819	-18.1184	87.4294	-78.6673	54.3045	0.319324	85.2455	-24.5491	-30.5918	8.79556
'vibrio_1646'	'cholerae_0399'	'VP2582'	'VC2471'	'N900_RS02175'	-79.2458	-669.717	669.275	-1521.06	952.981	-421.02	-989.36	247.068	-1230.57	110.444	139.205
'vibrio_1648'	'cholerae_0397'	'VP2586'	'VC2474'	'N900_RS02160'	-1870.3	5.90456	-709.682	1078.44	805.774	-892.57	-523.25	87.9579	-225.597	49.2299	-20.7607
'vibrio_1649'	'cholerae_0396'	'VP2587'	'VC2475'	'N900_RS02155'	-42.6031	-2508.34	-516.007	1109.82	-123.007	297.136	60.7964	317.204	-8.69849	-61.3538	-17.2414
'vibrio_1650'	'cholerae_0395'	'VP2590'	'VC2478'	'N900_RS02145'	-428.976	727.083	-541.806	232.232	-92.0921	20.5403	-19.3422	-288.072	-82.6131	-86.2827	-252.261
'vibrio_1651'	'cholerae_0394'	'VP2591'	'VC2479'	'N900_RS02140'	-1036.2	591.913	179.268	151.312	-41.0849	40.7139	-128.739	92.7417	52.7129	-5.75789	-58.5055
'vibrio_1652'	'cholerae_0393'	'VP2592'	'VC2480'	'N900_RS02135'	-774.256	-2438.91	-81.6571	607.343	582.029	-55.8519	408.134	77.611	238.329	12.0625	-189.555
'vibrio_1653'	'cholerae_0392'	'VP2593'	'VC2481'	'N900_RS02130'	459.954	316.765	-128.415	125.628	-48.8536	165.681	-161.89	22.091	2.96424	18.2903	22.7405
'vibrio_1654'	'cholerae_0391'	'VP0353'	'VC2482'	'N900_RS02125'	850.426	700.354	-67.5693	-96.8264	128.121	-135.666	143.435	-28.4101	-30.5889	-29.5224	-48.0964
'vibrio_1655'	'cholerae_0390'	'VP0352'	'VC2483'	'N900_RS02120'	490.102	739.584	-121.166	83.97	35.3733	30.581	6.02617	-32.5098	-7.26636	16.9432	-25.0804
'vibrio_1656'	'cholerae_0389'	'VP0351'	'VC2484'	'N900_RS02115'	767.066	245.782	-89.7756	1.80258	-50.1178	-68.4436	-86.8821	7.7362	-8.39231	-11.5247	-2.07693
'vibrio_1657'	'cholerae_0388'	'VP0350'	'VC2485'	'N900_RS02110'	657.596	171.92	-1116.38	-122.462	-14.1614	-122.981	-112.743	12.1588	115.294	-33.4782	-49.4925
'vibrio_1658'	'cholerae_0387'	'VP0349'	'VC2487'	'N900_RS02105'	1091.87	367.544	-121.125	187.134	-49.9921	-63.8836	-67.3254	-76.36	-196.142	37.2703	113.46
'vibrio_1659'	'cholerae_0386'	'VP0348'	'VC2488'	'N900_RS02100'	693.444	720.686	-145.586	30.4799	19.3701	112.936	-129.384	116.947	0.996389	77.1843	28.8218
'vibrio_1660'	'cholerae_0384'	'VP0346'	'VC2490'	'N900_RS02090'	596.139	479.149	-94.6547	108.265	52.2435	136.093	-255.908	-87.5334	14.5201	-12.8741	49.3172
'vibrio_1661'	'cholerae_0383'	'VP0344'	'VC2491'	'N900_RS02085'	709.74	334.702	-149.86	327.358	54.7422	31.9917	-2.9234	81.4719	-73.1226	-80.3861	52.5976
'vibrio_1662'	'cholerae_0382'	'VP0343'	'VC2492'	'N900_RS02080'	907.208	594.06	-145.158	219.813	44.2032	123.589	28.5	-3.3118	-78.873	213.353	-174.366
'vibrio_1663'	'cholerae_0381'	'VP0342'	'VC2493'	'N900_RS02075'	908.773	280.137	-148.633	45.848	-242.635	-242.069	-147.788	173.373	36.2197	-62.3243	-81.6241
'vibrio_1664'	'cholerae_0380'	'VP0341'	'VC2494'	'N900_RS02070'	873.753	286.211	-87.1321	-111.461	-20.678	-18.4893	-167.043	-119.49	-71.1448	-3.25149	-139.084
'vibrio_1665'	'cholerae_0379'	'VP2631'	'VC2497'	'N900_RS02030'	1047.5	377.775	30.1309	-66.1475	-171.723	-32.4238	-179.511	-71.8427	158.445	-29.0445	-2.36768
'vibrio_1666'	'cholerae_0378'	'VP2641'	'VC2498'	'N900_RS02020'	-1367.39	509.39	935.302	-395.146	-116.356	126.779	-80.855	273.029	-237.479	-338.586	-389.883
'vibrio_1667'	'cholerae_0377'	'VP2642'	'VC2499'	'N900_RS02015'	644.079	1030.89	363.779	-257.961	66.331	-207.112	-117.33	285.926	103.771	-113.06	117.452
'vibrio_1668'	'cholerae_0376'	'VP2643'	'VC2500'	'N900_RS02010'	477.966	-37.4601	-238.076	-291.959	-308.329	-130.313	-327.539	-982.425	-580.917	129.267	-98.2196
'vibrio_1669'	'cholerae_0375'	'VP2644'	'VC2501'	'N900_RS02005'	-226.293	-42.1687	448.04	-75.1954	-65.3505	-455.262	-45.5082	-262.443	-223.003	78.8647	-34.553
'vibrio_1670'	'cholerae_0374'	'VP2645'	'VC2502'	'N900_RS02000'	460.355	41.3184	61.5371	14.3838	27.2559	391.717	-204.045	-206.559	-109.922	11.8394	-73.1281
'vibrio_1671'	'cholerae_0373'	'VP2646'	'VC2503'	'N900_RS01995'	-24.8402	-1373.99	-1138.76	1210.18	364.954	-0.0857317	-8.92552	-29.9659	117.43	-150.897	-188.131
'vibrio_1672'	'cholerae_0372'	'VP2678'	'VC2504'	'N900_RS01990'	933.657	284.435	100.511	68.9543	-20.6435	-57.6286	101.047	18.9885	-23.6127	-22.771	21.5464
'vibrio_1673'	'cholerae_0371'	'VP2679'	'VC2505'	'N900_RS01985'	927.488	536.194	-420.765	-30.3451	-101.647	-66.5083	14.8941	238.233	-212.348	-42.1912	-76.5684
'vibrio_1674'	'cholerae_0370'	'VP2682'	'VC2506'	'N900_RS01980'	976.507	156.104	-66.807	-3.8005	-4.1999	93.1502	-187.283	66.7944	-35.1477	10.553	-10.6175
'vibrio_1675'	'cholerae_0369'	'VP2683'	'VC2507'	'N900_RS01970'	851.213	407.005	-58.7548	-38.2057	-80.3581	-81.4521	-162.503	-20.7762	122.117	14.7508	79.203
'vibrio_1676'	'cholerae_0368'	'VP2653'	'VC2508'	'N900_RS01965'	-214.449	287.546	627.932	-586.384	242.068	69.5758	36.2798	-79.4729	-42.0793	-411.758	165.182
'vibrio_1677'	'cholerae_0367'	'VP2654'	'VC2510'	'N900_RS01955'	-6106.03	496.068	224.463	466.502	-1177.47	-266.166	-915.201	-787.647	-324.223	-400.059	270.567
'vibrio_1678'	'cholerae_0366'	'VP2655'	'VC2511'	'N900_RS01950'	242.295	114.292	-107.856	256.979	8.33314	-0.664228	-433.932	401.002	118.165	-215.952	46.8118
'vibrio_1679'	'cholerae_0365'	'VP2656'	'VC2512'	'N900_RS01945'	-3852.5	2223.99	-301.368	-100.783	-807.668	156.634	-625.411	-729.755	633.275	367.897	-13.7642
'vibrio_1683'	'cholerae_0361'	'VP2660'	'VC2516'	'N900_RS01925'	-2553.81	-247.778	-311.444	702.218	99.4717	71.6679	28.7751	65.3879	115.167	-170.568	-124.88
'vibrio_1684'	'cholerae_0360'	'VP2661'	'VC2517'	'N900_RS01920'	-4526.68	657.952	-2219.34	-423.689	-65.5092	1295.37	-584.539	239.441	491.748	255.919	-19.429
'vibrio_1685'	'cholerae_0359'	'VP2662'	'VC2518'	'N900_RS01915'	-3984.18	336.497	-1903.22	546.392	-80.5642	-470.78	-490.293	1178.52	518.947	-68.1467	-239.33
'vibrio_1686'	'cholerae_0358'	'VP2663'	'VC2519'	'N900_RS01910'	-4401.48	690.736	-1586.4	-515.189	-359.675	778.067	506.269	-896.779	-737.953	169.35	-265.478
'vibrio_1687'	'cholerae_0357'	'VP2664'	'VC2520'	'N900_RS01905'	-4105.05	1854.35	-2640.76	54.2179	-380.199	-21.6733	-67.4749	147.649	-9.62984	-59.1731	-14.1042
'vibrio_1688'	'cholerae_0356'	'VP2665'	'VC2522'	'N900_RS01895'	10.7323	1033.09	-350.352	137.65	-48.6437	25.5504	-75.3981	-66.1749	59.1753	-307.475	6.52109
'vibrio_1689'	'cholerae_0355'	'VP2666'	'VC2523'	'N900_RS01890'	-2599.39	263.506	-543.734	-1306.01	50.4988	-69.0973	-16.0556	435.802	-1.81894	401.254	326.621
'vibrio_1693'	'cholerae_0350'	'VP2670'	'VC2529'	'N900_RS01865'	-4828.05	69.7096	-135.57	120.786	333.424	-234.803	96.6995	398.809	-222.294	108.76	-91.323
'vibrio_1694'	'cholerae_0349'	'VP2671'	'VC2530'	'N900_RS01860'	1671.42	-333.407	204.355	-145.566	61.4723	198.276	0.931842	-162.823	-209.202	9.03107	201.718
'vibrio_1695'	'cholerae_0348'	'VP2672'	'VC2531'	'N900_RS01855'	746.603	-1046.33	1029.03	-978.513	-1432.38	201.648	-259.588	-754.683	-785.257	154.257	-32.535
'vibrio_1696'	'cholerae_0347'	'VP2673'	'VC2532'	'N900_RS01850'	845.038	114.897	208.046	-59.3223	-68.0706	81.4768	-116.142	-97.9333	48.9706	-38.3323	-20.7313
'vibrio_1697'	'cholerae_0346'	'VP2674'	'VC2533'	'N900_RS01845'	1646.6	163.4	245.842	-533.938	65.8602	-151.824	41.9192	-306.046	-585.309	-191.339	-351.448
'vibrio_1698'	'cholerae_0345'	'VP2675'	'VC2534'	'N900_RS01840'	203.696	241.292	373.592	274.814	-109.729	34.3925	7.8907	107.792	415.351	90.7413	364.154
'vibrio_1699'	'cholerae_0344'	'VP2676'	'VC2535'	'N900_RS01835'	385.774	-228.69	78.1743	339.671	-161.862	4.85829	194.259	139.955	85.6567	76.9261	-15.7955
'vibrio_1700'	'cholerae_0343'	'VP2677'	'VC2536'	'N900_RS01830'	464.415	-6.21304	-90.423	406.808	163.378	288.128	-87.5656	-516.121	-108.751	207.07	61.1851
'vibrio_1701'	'cholerae_0342'	'VP0318'	'VC2537'	'N900_RS01825'	519.254	508.496	-382.035	145.79	105.361	-169.326	124.456	164.267	-32.951	-55.2193	-75.1397
'vibrio_1702'	'cholerae_0341'	'VP0317'	'VC2538'	'N900_RS01820'	611.691	524.026	12.7955	10.6582	175.769	-25.5307	-30.2976	-127.71	31.1024	12.3745	8.15004
'vibrio_1703'	'cholerae_0340'	'VP0316'	'VC2539'	'N900_RS01815'	443.511	820.898	-201.675	-28.912	89.3733	-87.416	-246.675	141.254	199.067	-22.2561	-107.954
'vibrio_1704'	'cholerae_0339'	'VP0315'	'VC2541'	'N900_RS01810'	1845.8	-3011.46	617.851	-91.7058	-371.443	-712.662	-1546.51	-427.276	-218.088	401.616	97.9808
'vibrio_1705'	'cholerae_0338'	'VP0314'	'VC2542'	'N900_RS01805'	661.612	434.647	-268.362	129.84	122.502	-261.109	76.0454	99.2797	128.965	118.443	-17.9131
'vibrio_1706'	'cholerae_0337'	'VP0313'	'VC2544'	'N900_RS01795'	28.0998	-677.94	134.915	-816.182	400.344	-377.173	-7.52498	-386.058	-231.103	-616.725	8.49148
'vibrio_1707'	'cholerae_0336'	'VP0311'	'VC2545'	'N900_RS01790'	1845.76	207.575	-230.282	107.806	632.567	-90.9549	374.652	161.02	-319.077	-290.049	-27.8257
'vibrio_1708'	'cholerae_0335'	'VP0309'	'VC2546'	'N900_RS01785'	727.905	468.798	77.483	122.836	204.059	101.389	-131.963	118.275	-120.224	-142.545	-93.3396
'vibrio_1709'	'cholerae_0334'	'VP0308'	'VC2547'	'N900_RS01780'	-1074.3	-779.256	338.448	491.771	-12.77	196.107	131.569	-333.84	52.885	-90.8665	9.33997
'vibrio_1710'	'cholerae_0333'	'VP0307'	'VC2548'	'N900_RS01775'	-1131.03	-1180.33	437.898	504.033	533.582	699.062	-235.472	189.343	383.172	-221.287	0.98069
'vibrio_1711'	'cholerae_0332'	'VP0306'	'VC2549'	'N900_RS01770'	916.666	692.835	-258.461	240.608	23.299	73.773	20.6509	-13.2044	-262.607	-123.127	77.8551
'vibrio_1712'	'cholerae_0328'	'VP0301'	'VC2553'	'N900_RS01750'	1162.79	481.615	286.095	-93.0319	4.49065	-21.2713	-96.4947	-20.871	-50.0568	-64.5095	124.889
'vibrio_1713'	'cholerae_0327'	'VP0300'	'VC2554'	'N900_RS01745'	937.372	365.721	-92.4258	7.63336	-84.9293	53.4112	-142.674	-85.3794	-60.9877	-58.8548	7.13653
'vibrio_1714'	'cholerae_0326'	'VP0299'	'VC2555'	'N900_RS01740'	663.621	532.78	-81.4706	166.459	-32.7573	-124.963	-144.742	75.2971	155.208	-0.0052487	23.9133
'vibrio_1715'	'cholerae_0325'	'VP0296'	'VC2558'	'N900_RS01730'	24.7174	-1803.53	55.726	559.435	-139.2	-339.365	-778.244	205.201	-403.223	168.845	143.372
'vibrio_1716'	'cholerae_0324'	'VP0293'	'VC2559'	'N900_RS01725'	350.655	-991.723	-86.069	241.575	165.206	780.073	-110.95	-165.044	94.8508	-53.5215	21.1937
'vibrio_1717'	'cholerae_0323'	'VP0292'	'VC2560'	'N900_RS01720'	448.872	-758.468	18.0626	380.625	38.8047	188.735	-184.585	267.905	376.616	-53.409	15.4652
'vibrio_1718'	'cholerae_0321'	'VP0290'	'VC2562'	'N900_RS01710'	875.497	668.381	-54.9832	15.1237	64.5726	-110.165	19.0687	-56.385	36.5574	18.9388	104.579
'vibrio_1719'	'cholerae_0320'	'VP0289'	'VC2563'	'N900_RS01705'	842.909	561.844	-126.959	-9.33611	-85.3502	-8.79379	-183.041	187.191	51.4942	15.1772	-5.46303
'vibrio_1720'	'cholerae_0319'	'VP0288'	'VC2564'	'N900_RS01700'	790.372	530.154	2.69429	8.55192	14.0032	64.3282	-39.6415	-44.4464	-26.9052	1.53399	-135.109
'vibrio_1721'	'cholerae_0318'	'VP0287'	'VC2565'	'N900_RS01695'	681.667	-662.127	488.684	179.418	44.0207	-296.996	-93.9588	511.591	1076.49	-141.772	-164.097
'vibrio_1722'	'cholerae_0316'	'VP0286'	'VC2567'	'N900_RS01685'	692.238	549.411	387.517	-11.5357	-161.298	61.0209	-61.1933	-114.219	-223.61	11.9381	86.8287
'vibrio_1723'	'cholerae_0315'	'VP0285'	'VC2568'	'N900_RS01680'	812.706	572.498	-71.5726	173.061	44.7386	31.9071	-103.821	-88.1849	80.0556	-33.4955	-7.80627
'vibrio_1752'	'cholerae_0285'	'VP2806'	'VC2598'	'N900_RS01530'	369.622	199.351	-231.34	122.278	-221.272	-403.917	-62.2773	-11.8279	-16.9066	-9.45461	-65.9682
'vibrio_1753'	'cholerae_0284'	'VP2807'	'VC2599'	'N900_RS01525'	1158.59	-127.625	-202.276	-120.884	-44.8535	-191.872	-103.468	144.918	16.4874	-78.9015	6.6031
'vibrio_1754'	'cholerae_0282'	'VP2811'	'VC2601'	'N900_RS01515'	-726.709	811.248	-69.953	-74.9661	-131.283	-49.0955	-190.354	-275.413	120.46	104.957	-204.107
'vibrio_1756'	'cholerae_0280'	'VP2781'	'VC2603'	'N900_RS01505'	716.292	644.923	-60.0134	136.715	-25.3687	58.3092	128.232	34.1256	-88.9926	81.7702	96.4084
'vibrio_1757'	'cholerae_0279'	'VP2783'	'VC2604'	'N900_RS01500'	-1129.24	750.676	315.666	109.276	191.812	-102.084	94.8749	119.054	-65.153	-232.544	-33.1716
'vibrio_1758'	'cholerae_0278'	'VP2784'	'VC2605'	'N900_RS01495'	729.6	560.945	-49.2539	-91.8059	571.496	400.37	-7.82452	-51.3642	-229.3	-131.967	49.382
'vibrio_1759'	'cholerae_0277'	'VP2785'	'VC2606'	'N900_RS01490'	1125.33	458.27	34.2367	28.3398	-0.203149	-5.22387	-40.5051	-18.4479	-334.84	11.5192	-169.425
'vibrio_1760'	'cholerae_0276'	'VP2786'	'VC2607'	'N900_RS01485'	922.607	485.667	-282.115	43.365	104.987	115.484	-66.9403	177.63	-121.072	-116.657	-14.901
'vibrio_1761'	'cholerae_0275'	'VP2788'	'VC2608'	'N900_RS01480'	963.157	495.239	-177.786	-24.9904	69.2458	-34.6796	-63.6394	-76.5359	-117.69	-38.5645	19.1181
'vibrio_1762'	'cholerae_0274'	'VP2789'	'VC2609'	'N900_RS01475'	146.202	514.179	-632.174	165.553	38.3423	256.528	77.2163	65.2479	57.7663	-72.3083	35.2153
'vibrio_1763'	'cholerae_0273'	'VP2790'	'VC2610'	'N900_RS01470'	868.838	685.986	-124.991	-197.923	-220.734	-252.546	-28.3693	29.8889	286.004	-67.1065	61.0809
'vibrio_1764'	'cholerae_0272'	'VP2791'	'VC2612'	'N900_RS01465'	1517.29	1569.9	-168.934	-422.563	-422.802	-926.211	-232.976	-53.0339	-327.968	-68.5923	53.3107
'vibrio_1765'	'cholerae_0271'	'VP2792'	'VC2613'	'N900_RS01460'	896.545	292.992	196.951	-116.244	-10.9568	-196.148	-52.2033	115.871	38.0463	-123.378	-48.6773
'vibrio_1766'	'cholerae_0270'	'VP2793'	'VC2614'	'N900_RS01455'	3307.81	-2768.8	148.517	-265.415	-78.7167	-306.366	184.96	-221.544	-216.206	-255.989	-342.521
'vibrio_1767'	'cholerae_0269'	'VP2794'	'VC2615'	'N900_RS01450'	678.774	528.651	227.834	-235.003	115.071	189.64	-29.7002	136.276	-212.919	-144.466	-18.0638
'vibrio_1768'	'cholerae_0268'	'VP2795'	'VC2616'	'N900_RS01445'	557.205	-61.8098	68.4089	-90.3224	-15.2955	256.843	-155.96	273.139	-107.653	67.1525	41.7758
'vibrio_1769'	'cholerae_0267'	'VP2796'	'VC2617'	'N900_RS01440'	883.775	130.297	46.1375	-80.8255	-183.416	48.6872	-277.463	78.6463	109.496	-67.7081	-10.5861
'vibrio_1770'	'cholerae_0266'	'VP2797'	'VC2618'	'N900_RS01435'	-800.85	-101.558	552.102	-575.406	366.186	26.5466	53.8397	-165.072	56.0388	-158.591	69.4248
'vibrio_1771'	'cholerae_0265'	'VP2798'	'VC2619'	'N900_RS01430'	-1002.8	470.234	-1012.69	-554.967	-676.988	407.091	-660.504	-758.112	-49.7995	-578.203	-215.142
'vibrio_1772'	'cholerae_0263'	'VP2799'	'VC2621'	'N900_RS01420'	956.038	386.152	15.3521	23.3496	57.8877	-57.7939	-73.7402	-30.2646	-69.2179	-31.2812	4.55043
'vibrio_1774'	'cholerae_0260'	'VP2805'	'VC2624'	'N900_RS01405'	939.094	842.648	277.171	-210.744	178.624	-137.444	-240.467	-150.208	83.8445	153.144	190.692
'vibrio_1775'	'cholerae_0259'	'VP2741'	'VC2625'	'N900_RS01400'	-1640.99	-1257.15	0.87956	-889.463	1279.54	-1335.25	559.192	-164.888	-131.118	-83.8657	-5.32024
'vibrio_1777'	'cholerae_0257'	'VP2743'	'VC2627'	'N900_RS01390'	669.889	247.824	-242.501	-0.651274	79.1629	95.8294	65.2184	37.4215	-0.66874	80.5579	68.4799
'vibrio_1778'	'cholerae_0256'	'VP2744'	'VC2628'	'N900_RS01385'	-3902.36	-453.933	-160.472	196.701	-283.98	-545.485	-132.931	160.776	350.449	-13.87	-127.927
'vibrio_1779'	'cholerae_0255'	'VP2745'	'VC2629'	'N900_RS01380'	559.478	-594.908	130.01	-827.773	302.1	769.338	487.69	-782.392	400.995	-108.328	-38.1171
'vibrio_1780'	'cholerae_0254'	'VP2746'	'VC2630'	'N900_RS01375'	914.947	512.134	-173.26	68.4831	-44.3751	-22.1583	-124.555	108.165	-9.62188	-75.1237	30.4014
'vibrio_1781'	'cholerae_0253'	'VP2747'	'VC2631'	'N900_RS01370'	1082.85	283.981	-38.0433	350.622	218.559	-208.659	35.0476	151.077	-97.8527	-38.8976	-24.4537
'vibrio_1782'	'cholerae_0252'	'VP2748'	'VC2632'	'N900_RS01365'	844.413	311.679	84.6358	139.683	112.012	62.7749	-83.5239	53.2178	-72.5349	2.40762	-74.65
'vibrio_1783'	'cholerae_0251'	'VP2749'	'VC2633'	'N900_RS01360'	844.274	569.247	407.223	-60.3218	-44.3752	154.01	-220.212	25.1769	-31.1488	-19.7676	-125.386
'vibrio_1785'	'cholerae_0248'	'VP2752'	'VC2636'	'N900_RS01345'	966.602	303.201	215.912	21.5587	138.19	62.8338	-92.1277	-17.9511	-73.2392	-196.774	-0.178933
'vibrio_1786'	'cholerae_0247'	'VP2753'	'VC2637'	'N900_RS01340'	946.336	550.756	141.505	-88.1915	-135.817	58.5803	-126.296	-230.265	27.6589	-6.67259	-32.4053
'vibrio_1787'	'cholerae_0245'	'VP2755'	'VC2640'	'N900_RS01330'	965.523	408.532	-208.265	94.5636	-131.516	-279.413	16.1936	-100.309	137.164	7.25642	-18.8734
'vibrio_1788'	'cholerae_0243'	'VP2757'	'VC2642'	'N900_RS01320'	-454.798	-174.113	471.163	-580.306	236.78	-152.482	-115.849	-96.8539	-107.428	-425.188	-90.7728
'vibrio_1789'	'cholerae_0242'	'VP2758'	'VC2643'	'N900_RS01315'	-554.302	-117.241	509.491	-202.482	426.022	-52.7618	-278.043	-149.859	-179.475	-189.734	-145.204
'vibrio_1790'	'cholerae_0241'	'VP2759'	'VC2644'	'N900_RS01310'	-937.977	201.415	-203.114	-52.2182	381.139	-120.837	-51.4525	91.0708	136.455	-222.637	-37.1531
'vibrio_1791'	'cholerae_0240'	'VP2760'	'VC2645'	'N900_RS01305'	-1223.35	611.826	455.514	-536.852	341.829	-182.222	-30.7625	-212.962	76.3891	-390.853	-102.25
'vibrio_1792'	'cholerae_0239'	'VP2761'	'VC2646'	'N900_RS01300'	897.723	453.095	19.526	136.851	-36.0712	90.4266	-74.494	-70.7549	45.4408	0.523659	109.44
'vibrio_1793'	'cholerae_0238'	'VP2762'	'VC2647'	'N900_RS01295'	-2765.17	1503.16	1058.41	-229.949	552.439	-769.634	-65.6803	-364.924	52.5579	-557.399	140.476
'vibrio_1794'	'cholerae_0237'	'VP2833'	'VC2649'	'N900_RS01290'	197.737	-2184.03	-268.326	525.813	-500.868	239.438	460.51	372.405	-1.93696	-176.571	185.368
'vibrio_1796'	'cholerae_0235'	'VP2831'	'VC2653'	'N900_RS01280'	-1019.96	273.081	251.274	-398.917	-170.788	-635.658	-8.59051	-20.4272	-309.138	180.345	12.3653
'vibrio_1797'	'cholerae_0234'	'VP2830'	'VC2654'	'N900_RS01275'	594.931	203.679	183.875	78.6909	18.2438	-134.113	-137.257	-112.459	-62.3307	-102.925	33.563
'vibrio_1798'	'cholerae_0233'	'VP2838'	'VC2655'	'N900_RS01270'	-4422.64	264.572	-652.011	-936.269	-595.697	151.907	534.541	-118.397	-523.735	434.182	-112.915
'vibrio_1799'	'cholerae_0232'	'VP2840'	'VC2656'	'N900_RS01265'	-198.24	-116.146	-120.499	-434.775	700.437	209.268	-144.079	-62.3496	-38.9615	576.029	-10.4976
'vibrio_1800'	'cholerae_0231'	'VP2841'	'VC2657'	'N900_RS01260'	-183.857	-743.405	-104.113	-441.328	800.512	273.738	-904.172	563.676	-102.634	646.122	104.365
'vibrio_1801'	'cholerae_0230'	'VP2842'	'VC2658'	'N900_RS01255'	251.083	-597.924	-30.994	-253.623	755.597	36.2516	-349.953	256.637	54.1412	439.08	11.5993
'vibrio_1802'	'cholerae_0229'	'VP2843'	'VC2659'	'N900_RS01250'	-250.471	-254.142	-188.774	-512.061	1003.59	579.775	-785.768	115.911	-187.555	525.263	121.894
'vibrio_1803'	'cholerae_0228'	'VP2845'	'VC2660'	'N900_RS01245'	-1233.05	-2036.32	-339.394	425.357	905.731	309.075	-338.92	1198.84	-771.153	-60.4305	78.9033
'vibrio_1804'	'cholerae_0227'	'VP2846'	'VC2661'	'N900_RS01240'	-1941.63	-1151.62	-1238.96	-106.464	-707.83	24.1111	176.09	261.076	54.301	-252.057	65.7102
'vibrio_1805'	'cholerae_0226'	'VP2850'	'VC2662'	'N900_RS01235'	1188.12	278.371	297.72	-227.063	67.22	163.34	-387.683	-28.9787	-2.40974	36.5703	-43.9506
'vibrio_1806'	'cholerae_0225'	'VP2851'	'VC2664'	'N900_RS01230'	-375.892	-70.8252	-44.7917	364.516	-181.384	136.382	157.799	-340.338	-646.637	87.2573	40.8061
'vibrio_1808'	'cholerae_0223'	'VP0243'	'VC2666'	'N900_RS01220'	359.738	458.303	-290.809	227.244	60.219	-154.588	-103.04	120.715	-45.7352	-168.709	-21.2838
'vibrio_1809'	'cholerae_0222'	'VP0242'	'VC2667'	'N900_RS01215'	1036.87	488.792	-396.255	31.5352	60.6038	370.814	-252.602	66.771	-40.6182	-49.6037	67.6625
'vibrio_1810'	'cholerae_0221'	'VP0241'	'VC2668'	'N900_RS01210'	890.083	516.592	143.888	64.818	-124.593	84.8629	-47.5098	-250.422	101.944	179.07	-54.4907
'vibrio_1811'	'cholerae_0220'	'VP0240'	'VC2669'	'N900_RS01205'	779.226	941.264	-26.3998	-22.7366	-11.6697	-225.714	-31.8236	53.8516	-80.3409	-144.791	9.97507
'vibrio_1812'	'cholerae_0219'	'VP0239'	'VC2670'	'N900_RS01200'	97.0545	-212.822	198.54	-580.542	736.494	521.553	45.4935	-45.304	-260.23	-418.318	333.853
'vibrio_1813'	'cholerae_0218'	'VP2853'	'VC2671'	'N900_RS01195'	899.938	529.594	153.376	117.238	-11.5174	85.1604	-96.5717	-124.149	-72.5552	3.10959	-36.6953
'vibrio_1814'	'cholerae_0217'	'VP0247'	'VC2672'	'N900_RS01190'	-140.543	1136.12	149.225	51.977	18.4493	456.537	-103.008	-12.9403	-44.3392	-122.319	-89.2367
'vibrio_1815'	'cholerae_0216'	'VP0248'	'VC2673'	'N900_RS01185'	-90.0231	-753.818	-6.44211	-14.7804	585.258	54.5192	-380.755	-304.891	-636.447	763.209	530.383
'vibrio_1816'	'cholerae_0215'	'VP0249'	'VC2674'	'N900_RS01180'	1034.8	-794.351	36.6788	229.058	35.2459	165.256	148.702	155.293	84.3426	25.3599	-31.0369
'vibrio_1817'	'cholerae_0214'	'VP0250'	'VC2675'	'N900_RS01175'	1198.73	-335.911	37.7313	-136.637	-206.125	138.479	-44.96	-1.83549	80.0183	64.9487	-32.7119
'vibrio_1818'	'cholerae_0213'	'VP0251'	'VC2676'	'N900_RS01170'	1506.22	-3016.36	-438.893	-847.539	-522.559	-230.095	-767.797	-81.2164	-190.672	114.129	43.0933
'vibrio_1819'	'cholerae_0212'	'VP0252'	'VC2677'	'N900_RS01165'	899.93	-72.5938	-319.249	432.153	-170.788	99.8132	-165.739	-116.696	-318.003	-270.024	36.9483
'vibrio_1820'	'cholerae_0211'	'VP0253'	'VC2678'	'N900_RS01160'	2744.83	-1811.37	958.489	-369.221	679.146	62.1689	372.576	-451.405	701.872	-165.652	170.47
'vibrio_1821'	'cholerae_0210'	'VP0255'	'VC2679'	'N900_RS01155'	-3582.5	-1753.52	175.53	560.393	-188.087	251.961	-30.5607	15.157	273.792	757.29	-198.527
'vibrio_1822'	'cholerae_0209'	'VP2767'	'VC2681'	'N900_RS01150'	886.29	318.74	87.9921	16.5521	120.112	98.5643	-80.4395	54.5152	-83.0764	-73.9873	10.9519
'vibrio_1823'	'cholerae_0208'	'VP2766'	'VC2682'	'N900_RS01145'	-1749.8	-573.581	-216.191	-453.235	-38.1715	786.605	-77.88	-295.619	-546.286	71.5709	210.014
'vibrio_1824'	'cholerae_0207'	'VP2765'	'VC2683'	'N900_RS01140'	1063.41	445.002	99.1954	66.8015	13.4498	-22.2551	-312.824	-67.123	-8.57943	50.909	-4.5883
'vibrio_1825'	'cholerae_0206'	'VP2764'	'VC2684'	'N900_RS01135'	1298.96	499.634	-43.0517	44.5428	26.8455	-11.8242	-33.8945	47.0572	77.8648	-91.7909	35.702
'vibrio_1826'	'cholerae_0205'	'VP2763'	'VC2685'	'N900_RS01130'	1022.75	150.447	112.323	-52.3063	-104.081	21.9349	-261.454	-136.66	20.7864	-68.9791	-28.6286
'vibrio_1827'	'cholerae_0204'	'VP0246'	'VC2686'	'N900_RS01125'	-3330.86	1130.38	-1894.41	1702.79	634.166	175.929	-410.568	389.479	302.109	-99.0428	164.917
'vibrio_1828'	'cholerae_0203'	'VP0244'	'VC2688'	'N900_RS01120'	861.23	580.699	-193.514	232.105	63.7152	-144.021	-135.575	-100.707	48.5077	20.6576	52.8085
'vibrio_1829'	'cholerae_0202'	'VP2855'	'VC2689'	'N900_RS01115'	-1801.13	1438.6	-583.84	792.984	697.788	138.752	541.26	-92.132	-253.034	-323.043	-244.049
'vibrio_1830'	'cholerae_0201'	'VP2856'	'VC2690'	'N900_RS01110'	553.468	67.0241	100.137	231.946	240.725	229.37	-341.131	60.8982	-20.3983	-4.18752	-14.569
'vibrio_1831'	'cholerae_0199'	'VP2858'	'VC2692'	'N900_RS01100'	923.092	789.742	104.666	-53.7127	-58.963	-32.2073	-212.046	-229.161	-93.7937	-109.196	-2.98
'vibrio_1832'	'cholerae_0198'	'VP2859'	'VC2693'	'N900_RS01095'	1017.19	146.579	16.3917	57.0066	-99.1361	-212.936	-163.222	90.3423	-138.762	23.8282	124.681
'vibrio_1833'	'cholerae_0197'	'VP2860'	'VC2694'	'N900_RS01090'	850.623	761.87	-153.687	44.0271	-46.0118	-39.1696	-105.633	10.6624	0.254187	-21.8663	-12.6782
'vibrio_1834'	'cholerae_0196'	'VP2861'	'VC2695'	'N900_RS01085'	1068.56	427.672	25.3413	-224.007	-137.192	94.8769	-279.668	80.1635	-148.556	-35.4157	95.0351
'vibrio_1835'	'cholerae_0195'	'VP2862'	'VC2696'	'N900_RS01080'	754.331	926.142	-55.1801	134.192	10.2127	245.137	18.224	37.2204	-20.5919	-16.9493	-185.241
'vibrio_1836'	'cholerae_0193'	'VP2863'	'VC2698'	'N900_RS01070'	451.645	168.348	-23.3544	-206.626	-142.294	87.5362	-275.392	-189.127	79.0042	177.588	1.6227
'vibrio_1837'	'cholerae_0192'	'VP2864'	'VC2699'	'N900_RS01065'	765.183	443.737	-182.147	20.6274	83.5812	-24.0825	-132.085	82.0229	73.0566	19.9558	-50.4279
'vibrio_1838'	'cholerae_0191'	'VP2865'	'VC2701'	'N900_RS01050'	-1676.62	940.946	212.325	-386.133	-101.399	-29.1017	-133.914	212.224	-204.856	-20.3643	95.6058
'vibrio_1839'	'cholerae_0190'	'VP2866'	'VC2702'	'N900_RS01045'	955.893	1.476	135.673	-296.397	177.45	-200.269	-161.418	-77.0767	108.902	-12.6332	-136.978
'vibrio_1840'	'cholerae_0189'	'VP2867'	'VC2703'	'N900_RS01040'	1015.27	250.599	-11.7317	64.4562	21.3267	66.2572	-176.807	14.0967	-128.477	-18.6242	-67.9383
'vibrio_1841'	'cholerae_0188'	'VP2868'	'VC2704'	'N900_RS01035'	1032.69	152.718	231.503	-121.958	-140.2	-165.923	-35.1217	126.458	-153.786	-59.0217	-84.3723
'vibrio_1842'	'cholerae_0187'	'VP2869'	'VC2705'	'N900_RS01030'	750.986	464.346	-216.535	70.0001	29.7505	-92.5657	23.2749	92.4277	-114.706	-95.1599	-6.16168
'vibrio_1843'	'cholerae_0186'	'VP3004'	'VC2706'	'N900_RS01025'	0.564002	748.153	-286.04	-16.9052	148.936	-126.888	-67.4853	-219.634	12.8138	-92.3698	-53.0125
'vibrio_1844'	'cholerae_0185'	'VP0161'	'VC2708'	'N900_RS01020'	-1225.03	-452.207	-302.181	-576.788	-511.583	-219.634	-659.526	435.295	228.342	-807.803	466.125
'vibrio_1845'	'cholerae_0184'	'VP0160'	'VC2709'	'N900_RS01015'	2752.41	-760.779	-1096.86	-1101.53	-18.9564	260.669	534.142	79.6739	-302.68	-80.3394	-97.5246
'vibrio_1846'	'cholerae_0183'	'VP0159'	'VC2710'	'N900_RS01010'	646.983	-522.922	243.135	339.026	-791.536	-933.599	153.01	487.023	81.4131	-154.832	-32.6194
'vibrio_1847'	'cholerae_0182'	'VP0157'	'VC2711'	'N900_RS01005'	514.3	445.518	224.661	61.5538	77.3393	-157.294	-448.487	-314.405	-56.7722	-21.1544	-89.4981
'vibrio_1848'	'cholerae_0181'	'VP0156'	'VC2712'	'N900_RS01000'	815.73	336.913	127.664	64.4628	-69.8044	-170.217	-196.189	6.94896	-55.3477	69.5108	47.2748
'vibrio_1849'	'cholerae_0180'	'VP0155'	'VC2713'	'N900_RS00995'	786.979	308.588	-13.437	-16.5448	-22.2854	-37.7821	-66.5379	47.992	-138.287	-4.33453	-34.8823
'vibrio_1850'	'cholerae_0179'	'VP0154'	'VC2714'	'N900_RS00990'	786.289	142.046	36.7803	-274.957	11.0896	29.7023	-382.061	64.6619	203.47	77.6684	-177.101
'vibrio_1851'	'cholerae_0178'	'VP0152'	'VC2715'	'N900_RS00985'	1069.23	643.702	-375.662	17.7049	-3.99807	167.581	-123.45	224.204	42.0289	-241.898	-31.4124
'vibrio_1852'	'cholerae_0177'	'VP0150'	'VC2716'	'N900_RS00980'	623.541	353.962	-453.774	-181.014	23.2934	24.0913	-166.296	-123.476	-9.12906	-93.8791	4.47327
'vibrio_1853'	'cholerae_0176'	'VP0149'	'VC2717'	'N900_RS00975'	1202.97	574.451	118.463	83.5144	74.6001	-30.1935	-202.957	2.89815	-0.251244	312.327	-100.692
'vibrio_1854'	'cholerae_0175'	'VP0148'	'VC2718'	'N900_RS00970'	796.946	840.556	-204.96	193.14	188.898	-37.3879	220.637	8.69305	-98.347	-56.6133	-92.9342
'vibrio_1855'	'cholerae_0174'	'VP0146'	'VC2720'	'N900_RS00960'	386.559	-95.8253	179.154	-173.932	147.348	-165.146	332.121	-23.7052	-187.118	199.674	133.228
'vibrio_1856'	'cholerae_0173'	'VP0145'	'VC2721'	'N900_RS00955'	656.603	679.612	-82.7993	-132.642	292.548	491.44	-227.356	163.071	-64.7495	-44.9351	23.6855
'vibrio_1857'	'cholerae_0172'	'VP0144'	'VC2722'	'N900_RS00950'	480.47	846.69	-172.28	-155.772	76.3352	133.674	-83.1855	-122.928	-256.067	-27.7716	-89.8684
'vibrio_1859'	'cholerae_0169'	'VP0141'	'VC2725'	'N900_RS00935'	-953.381	-1267.54	345.512	948.057	-369.158	-539.95	-1288.75	481.918	-808.521	6.02076	-195.665
'vibrio_1860'	'cholerae_0168'	'VP0140'	'VC2726'	'N900_RS00930'	-3531.35	-1355.64	-471.79	838.814	285.344	144.291	364.787	426.277	216.722	458.191	119.943
'vibrio_1861'	'cholerae_0167'	'VP0139'	'VC2727'	'N900_RS00925'	-281.497	-1091.96	-29.6865	341.09	-280.011	-574.161	824.143	-110.632	1002.26	38.269	35.0869
'vibrio_1864'	'cholerae_0164'	'VP0136'	'VC2730'	'N900_RS00910'	-1173.15	-29.7549	-187.104	604.188	504.77	-210.811	-1111.06	-238.186	-381.559	-116.493	27.1221
'vibrio_1865'	'cholerae_0163'	'VP0135'	'VC2731'	'N900_RS00905'	92.8318	-1347.37	808.242	159.149	-164.193	416.761	-581.888	-177.121	966.324	58.0575	208.469
'vibrio_1867'	'cholerae_0160'	'VP0131'	'VC2735'	'N900_RS00885'	-24.634	766.261	-491.261	351.085	-341.643	-322.472	8.4298	166.258	50.083	62.62	-80.579
'vibrio_1868'	'cholerae_0159'	'VP0130'	'VC2736'	'N900_RS00880'	-2745.67	-1894.02	-216.844	128.139	55.8093	365.276	154.599	-521.17	-371.133	-277.668	-90.1449
'vibrio_1869'	'cholerae_0158'	'VP0129'	'VC2738'	'N900_RS00875'	979.612	-294.124	-302.603	-1172.67	346.52	-104.284	-266.941	-256.365	-221.334	332.503	36.0339
'vibrio_1870'	'cholerae_0156'	'VP0127'	'VC2740'	'N900_RS00865'	865.545	436.515	-90.1073	12.7453	-63.8326	-85.2001	-6.5645	115.074	-94.7785	-38.2985	24.0878
'vibrio_1871'	'cholerae_0155'	'VP0126'	'VC2741'	'N900_RS00860'	-80.5764	513.524	-142.304	292.122	-264.752	36.5684	-43.3933	-219.394	-239.255	-81.4279	0.654351
'vibrio_1872'	'cholerae_0154'	'VP0125'	'VC2742'	'N900_RS00855'	644.763	501.927	52.5412	183.042	-81.1934	-75.2441	-5.62841	170.126	55.0588	11.0405	-31.4602
'vibrio_1873'	'cholerae_0153'	'VP0123'	'VC2743'	'N900_RS00850'	1079.76	309.258	-193.27	-0.108573	-272.366	-131.893	-4.44114	152.096	49.9431	-91.4989	-108.018
'vibrio_1874'	'cholerae_0152'	'VP0122'	'VC2744'	'N900_RS00845'	667.792	213.042	96.0897	27.8862	49.2442	-85.5239	-135.673	102.803	-262.674	1.58859	9.7239
'vibrio_1875'	'cholerae_0150'	'VP0121'	'VC2746'	'N900_RS00835'	-1877.09	-2202.19	130.683	686.952	561.538	-1531.43	-523.286	-556.339	-600.23	-315.482	-48.1297
'vibrio_1876'	'cholerae_0148'	'VP0119'	'VC2748'	'N900_RS00825'	-266.526	-902.569	45.5636	814.4	-407.047	-261.498	-314.43	-509.135	-1028.54	127.441	172.265
'vibrio_1877'	'cholerae_0147'	'VP0118'	'VC2749'	'N900_RS00820'	280.497	-414.238	-236.802	380.493	-318.948	-272.809	-251.555	40.7406	-152.675	-105.994	-58.535
'vibrio_1878'	'cholerae_0146'	'VP0117'	'VC2750'	'N900_RS00815'	829.39	538.024	62.7484	28.8375	23.7282	-7.89052	-114.444	-8.86073	-14.0034	-5.44976	-35.9725
'vibrio_1879'	'cholerae_0145'	'VP0116'	'VC2751'	'N900_RS00810'	1103.27	475.416	39.3266	-11.1101	-194.715	104.724	-57.3677	-7.31784	-155.656	5.64687	34.02
'vibrio_1881'	'cholerae_2427'	'VP0032'	'VC2756'	'N900_RS13930'	-168.128	754.31	397.445	313.483	-202.179	16.5439	-133.142	-33.7403	-26.9098	-142.552	5.27429
'vibrio_1882'	'cholerae_2428'	'VP0031'	'VC2757'	'N900_RS13935'	1046.08	481.513	-312.464	93.6474	192.402	4.30086	-68.8362	-13.2105	-87.8819	-112.753	-19.9951
'vibrio_1883'	'cholerae_2429'	'VP0030'	'VC2758'	'N900_RS13940'	-862.571	1421.79	980.387	170.573	-188.036	199.166	201.412	406.297	-333.955	-41.6044	-123.67
'vibrio_1884'	'cholerae_2430'	'VP0029'	'VC2759'	'N900_RS13945'	-706.921	1323.27	548.116	184.159	-142.323	-23.6244	114.032	341.884	-230.169	-80.6505	-22.9178
'vibrio_1885'	'cholerae_2431'	'VP3063'	'VC2760'	'N900_RS13950'	773.57	705.491	-124.687	-10.0341	91.7185	29.2005	-176.843	205.085	115.146	-66.0954	-32.1535
'vibrio_1886'	'cholerae_2432'	'VP3064'	'VC2761'	'N900_RS13955'	958.326	490.603	63.0435	-212.436	-80.8262	-68.821	-14.6107	-21.3381	83.6588	-3.82678	-75.971
'vibrio_1887'	'cholerae_2433'	'VP3067'	'VC2762'	'N900_RS13960'	630.307	-199.897	1840.07	188.255	-237.188	-481.177	-42.8341	-261.863	-534.755	-280.468	-70.4031
'vibrio_1897'	'cholerae_2443'	'VP3077'	'VC2772'	'N900_RS14010'	-1014.68	910.619	210.392	381.991	74.9719	-115.98	-200.193	-198.621	150.863	9.75743	-17.7089
'vibrio_1898'	'cholerae_2444'	'VP3078'	'VC2773'	'N900_RS14015'	-1329.9	898.042	420.232	-72.9636	-57.4058	262.34	-265.656	-109.431	-74.4923	-110.442	-45.3288
'vibrio_1899'	'cholerae_2445'	'VP3079'	'VC2774'	'N900_RS14020'	-326.98	-31.9132	-43.8984	463.622	-315.312	-772.644	-238.931	-24.8376	29.7194	32.6804	-216.954
'vibrio_1900'	'cholerae_2446'	'VP3080'	'VC2775'	'N900_RS14025'	-974.52	-2849.58	1001.99	-323.766	1566.12	-1582.73	-70.8362	-40.4878	248.797	-342.412	-242.2
'vibrio_1901'	'cholerae_2447'	'VPA0001'	'VCA0002'	'N900_RS14035'	-6486.01	-570.96	117.121	16.5912	-763.273	1225.65	655.156	1002.07	-260.554	-42.9163	67.5163
'vibrio_1902'	'cholerae_2449'	'VPA0005'	'VCA0004'	'N900_RS14045'	-1335.7	493.55	63.3514	145.88	-585.547	227.926	58.8936	814.405	840.87	-149.742	-348.216
'vibrio_1903'	'cholerae_2451'	'VPA0011'	'VCA0006'	'N900_RS14055'	-4070.78	624.612	-416.426	-415.221	478.814	104.725	-216.783	-884.33	893.368	-352.679	429.18
'vibrio_1904'	'cholerae_2452'	'VPA1419'	'VCA0007'	'N900_RS14060'	738.798	213.755	-558.056	118.094	-69.4441	-299.709	294.071	116.74	-78.1067	-66.3602	-7.46616
'vibrio_1905'	'cholerae_2453'	'VPA0024'	'VCA0008'	'N900_RS14065'	775.604	186.24	-215.362	-107.187	-101.067	236.961	-86.4399	24.5705	-54.8781	60.845	-6.78756
'vibrio_1906'	'cholerae_2455'	'VPA0143'	'VCA0010'	'N900_RS14075'	392.778	-151.906	59.6412	66.6318	-80.2162	137.447	-170.145	28.6715	189.435	96.5914	22.0198
'vibrio_1907'	'cholerae_2456'	'VPA1623'	'VCA0011'	'N900_RS14080'	805.089	-178.084	113.506	119.193	-70.1432	23.5324	-71.8506	-21.1677	-46.3925	78.8004	90.9468
'vibrio_1908'	'cholerae_2457'	'VPA1620'	'VCA0013'	'N900_RS14085'	-1255.03	324.81	-133.981	-164.203	302.572	-121.984	228.172	-162.374	-63.8491	-447.766	165.054
'vibrio_1909'	'cholerae_2458'	'VPA1619'	'VCA0014'	'N900_RS14090'	-2796.44	-329.657	61.4739	-705.004	538.853	-140.276	1064.99	280.29	-317.23	354.437	345.372
'vibrio_1910'	'cholerae_2459'	'VP1393'	'VCA0017'	'N900_RS14100'	911.839	44.8331	223.334	-91.391	-4.9216	88.5068	72.2929	-89.3507	367.042	-56.6332	-51.2103
'vibrio_1911'	'cholerae_2464'	'VPA0752'	'VCA0022'	'N900_RS14125'	750.558	-419.896	322.565	286.802	-189.154	19.5798	20.6209	-728.579	-671.714	309.515	321.448
'vibrio_1912'	'cholerae_2465'	'VPA0052'	'VCA0023'	'N900_RS14130'	864.82	414.361	203.762	-142.598	9.6754	83.2093	-48.9755	-71.0632	104.989	13.7931	-101.831
'vibrio_1913'	'cholerae_2466'	'VP1094'	'VCA0024'	'N900_RS14135'	575.121	233.181	84.1441	96.1694	48.2651	214.638	145.538	-149.399	-257.184	-13.1421	-90.9788
'vibrio_1914'	'cholerae_2467'	'VP1256'	'VCA0025'	'N900_RS14140'	1123.74	-31.9625	59.423	-97.407	-30.2942	83.6586	17.9924	-177.99	-29.3251	22.9071	-37.7903
'vibrio_1915'	'cholerae_2469'	'VPA0055'	'VCA0027'	'N900_RS14150'	648.68	289.305	-32.7282	19.8792	33.3417	58.6004	-51.9021	-8.18798	18.6943	18.9691	-53.7374
'vibrio_1916'	'cholerae_2471'	'VPA0593'	'VCA0029'	'N900_RS14160'	454.809	-135.05	-125.49	86.2178	-42.8642	-0.498447	368.59	-77.4889	73.1198	34.2795	-136.444
'vibrio_1917'	'cholerae_2478'	'VPA1630'	'VCA0036'	'N900_RS14195'	-31.1554	333.104	33.2596	121.03	-93.0078	-154.639	159.009	-109.171	273.414	122.505	35.8975
'vibrio_1918'	'cholerae_2479'	'VPA1627'	'VCA0037'	'N900_RS14200'	-129.135	622.524	3.27432	-436.994	62.2316	760.471	21.7529	322.077	-88.3137	49.3671	181.701
'vibrio_1919'	'cholerae_2480'	'VPA1626'	'VCA0038'	'N900_RS14205'	97.6579	-102.444	-23.91	-180.402	-444.337	-149.721	33.0043	14.5995	-77.0392	89.8723	259.075
'vibrio_1921'	'cholerae_2484'	'VPA1491'	'VCA0042'	'N900_RS14225'	639.016	-327.118	-280.77	42.7962	-113.765	-77.8165	101.174	157.859	-31.6167	76.8171	-22.0376
'vibrio_1922'	'cholerae_2485'	'VPA1490'	'VCA0043'	'N900_RS14230'	784.27	-23.2328	-379.54	60.953	83.9637	152.742	320.539	68.3151	439.69	-8.67758	2.94137
'vibrio_1923'	'cholerae_2486'	'VPA1480'	'VCA0047'	'N900_RS14240'	534.665	228.116	-26.3258	377.39	211.59	255.322	68.1435	-67.3443	24.4907	224.556	29.1547
'vibrio_1924'	'cholerae_2487'	'VPA1479'	'VCA0048'	'N900_RS14245'	605.05	804.303	92.1023	-146.761	-96.4434	263.528	505.431	-574.167	-27.0829	58.0793	-232.718
'vibrio_1925'	'cholerae_2488'	'VPA1477'	'VCA0051'	'N900_RS14255'	588.609	232.197	-102.44	194.878	56.6045	-84.6004	139.823	8.758	173.674	-151.884	-26.2742
'vibrio_1926'	'cholerae_2489'	'VPA1476'	'VCA0052'	'N900_RS14260'	671.267	198.466	99.5606	111.042	-63.0693	174.989	-5.48402	-23.1872	127.344	-9.66561	-5.0483
'vibrio_1927'	'cholerae_2490'	'VPA1475'	'VCA0053'	'N900_RS14265'	281.523	351.518	-249.402	-36.5997	-119.839	-152.968	107.934	0.34479	104.94	162.753	-49.7055
'vibrio_1928'	'cholerae_2491'	'VPA1473'	'VCA0055'	'N900_RS14275'	683.513	-145.728	195.043	202.641	-50.3903	-63.9286	-43.6381	-143.797	-161.704	29.5534	0.477488
'vibrio_1929'	'cholerae_2492'	'VPA1472'	'VCA0056'	'N900_RS14280'	-13.6892	397.793	524.241	157.469	561.789	-310.959	263.61	-160.346	-55.1264	-130.634	5.34461
'vibrio_1930'	'cholerae_2493'	'VPA1471'	'VCA0057'	'N900_RS14285'	320.101	441.364	-137.788	89.0977	1.80778	72.8794	189.139	-101.906	-10.0503	-17.4974	22.4402
'vibrio_1931'	'cholerae_2494'	'VPA1470'	'VCA0058'	'N900_RS14290'	-551.154	-93.9061	-375.334	293.906	35.5041	72.0104	29.6665	-75.7742	52.2572	-100.732	-250.441
'vibrio_1932'	'cholerae_2495'	'VPA1469'	'VCA0059'	'N900_RS14295'	-248.639	-371.887	-312.061	339.167	360.038	-289.116	-306.056	611.605	308.258	-70.1407	-118.35
'vibrio_1933'	'cholerae_2496'	'VPA1468'	'VCA0061'	'N900_RS14305'	191.443	-784.396	1428.31	137.847	117.178	-790.057	351.396	-976.742	6.35836	289.894	-270.042
'vibrio_1934'	'cholerae_2498'	'VPA1466'	'VCA0064'	'N900_RS14315'	703.93	151.081	-168.661	-34.4365	-37.7258	110.395	-132.12	-51.8832	57.4901	73.3485	-150.539
'vibrio_1935'	'cholerae_2502'	'VPA1462'	'VCA0068'	'N900_RS14335'	901.268	224.492	-28.9369	-81.543	70.372	18.2887	-26.4122	151.2	0.640742	31.6076	81.3147
'vibrio_1936'	'cholerae_2503'	'VPA1461'	'VCA0070'	'N900_RS14340'	-4400.8	2453.13	-1105.41	404.209	-463.916	-50.5741	-118.894	-439.744	811.122	150.759	0.578053
'vibrio_1937'	'cholerae_2504'	'VPA1460'	'VCA0071'	'N900_RS14345'	-4541.17	1857.7	-841.188	100.222	-565.922	510.999	4.00474	-161.358	599.683	148.79	91.5074
'vibrio_1938'	'cholerae_2505'	'VPA1459'	'VCA0072'	'N900_RS14350'	-3257.37	1645.61	-354.643	175.466	-248.052	202.07	365.962	-50.1764	204.026	92.3433	91.7982
'vibrio_1939'	'cholerae_2506'	'VPA1458'	'VCA0073'	'N900_RS14355'	-4216.54	2233.76	-459.963	483.001	114.717	-77.8026	-12.7213	-28.867	346.095	161.49	39.6421
'vibrio_1940'	'cholerae_2509'	'VPA0512'	'VCA0076'	'N900_RS14370'	27.4959	-12.2876	-16.4059	279.811	-227.407	-28.4377	46.2978	0.224018	-222.096	-41.0993	-68.459
'vibrio_1941'	'cholerae_2511'	'VPA1273'	'VCA0078'	'N900_RS14380'	329.987	207.899	-393.083	12.1446	-26.6247	250.476	597.031	500.898	613.85	-178.738	36.723
'vibrio_1942'	'cholerae_2512'	'VPA0517'	'VCA0079'	'N900_RS14385'	-139.169	-723.949	-47.6995	132.606	-353.885	-702.597	315.987	-57.13	-392.83	68.4791	-125.962
'vibrio_1943'	'cholerae_2513'	'VPA0518'	'VCA0080'	'N900_RS14390'	501.966	85.9062	-129.069	38.4218	-74.044	-45.7781	-11.0748	-1.68082	-26.1366	46.708	25.3291
'vibrio_1944'	'cholerae_2514'	'VPA0519'	'VCA0082'	'N900_RS14395'	391.682	-669.602	356.1	140.777	86.4757	353.605	-415.041	-80.4433	-507.623	-48.525	-50.8662
'vibrio_1945'	'cholerae_2515'	'VPA0520'	'VCA0083'	'N900_RS14400'	586.376	-227.641	184.857	153.715	-54.9213	51.7137	8.9478	-147.171	-123.477	109.78	11.5743
'vibrio_1946'	'cholerae_2516'	'VPA0335'	'VCA0084'	'N900_RS14405'	173.306	-626.191	587.4	209.544	190.703	-143.643	-361.651	9.95732	262.807	97.1074	0.0853546
'vibrio_1947'	'cholerae_2517'	'VPA0333'	'VCA0085'	'N900_RS14410'	873.812	-19.5047	284.847	-93.1086	-122.492	-159.767	33.9358	15.2384	222.861	-34.9875	11.2013
'vibrio_1948'	'cholerae_2518'	'VPA0521'	'VCA0086'	'N900_RS14415'	720.78	-264.986	514.989	-143.072	-311.702	553.166	-213.703	-262.814	169.584	114.148	54.6638
'vibrio_1949'	'cholerae_2521'	'VPA0321'	'VCA0091'	'N900_RS14435'	-494.629	435.365	-186.474	791.319	-119.332	272.679	50.0247	228.477	235.633	-122.692	84.8255
'vibrio_1950'	'cholerae_2522'	'VPA1249'	'VCA0092'	'N900_RS14440'	572.3	-503.836	264.098	386.664	-179.589	-149.901	185.136	-91.8353	242.831	-42.6078	-84.0868
'vibrio_1951'	'cholerae_2525'	'VPA0308'	'VCA0097'	'N900_RS14465'	140.86	-1760.41	-332.855	-11.6652	299.249	154.578	-55.1166	-356.39	-792.391	131.077	-219.522
'vibrio_1952'	'cholerae_2526'	'VPA0309'	'VCA0098'	'N900_RS14470'	699.937	-175.385	172.069	87.5224	107.766	227.306	-12.5788	86.4546	-93.026	-147.937	6.1657
'vibrio_1953'	'cholerae_2530'	'VPA1427'	'VCA0102'	'N900_RS14490'	534.396	150.275	-281.46	30.5328	-206.366	112.545	-129.398	137.985	174.311	91.7016	30.1863
'vibrio_1954'	'cholerae_2531'	'VP2290'	'VCA0103'	'N900_RS14495'	723.012	288.721	114.912	60.0933	243.773	-61.2738	87.7782	122.469	161.264	-20.7481	-18.1045
'vibrio_1955'	'cholerae_2532'	'VPA0062'	'VCA0104'	'N900_RS14500'	728.975	193.388	-426.582	-8.79719	86.2913	151.797	70.4354	83.0688	-1.81765	-13.744	36.4441
'vibrio_1956'	'cholerae_2535'	'VP1402'	'VCA0107'	'N900_RS14515'	901.721	598.694	-150.166	-64.9453	-142.475	-130.796	289.366	-165.1	-11.2006	75.6666	-23.2845
'vibrio_1957'	'cholerae_2536'	'VP1403'	'VCA0108'	'N900_RS14520'	729.668	181.764	214.64	37.8948	-54.643	173.702	107.14	-163.118	-105.816	78.4861	-9.07644
'vibrio_1958'	'cholerae_2544'	'VP1392'	'VCA0116'	'N900_RS14560'	555.127	188.099	65.8763	114.083	-32.2677	33.7399	139.427	30.9646	89.3293	124.492	60.5823
'vibrio_1959'	'cholerae_2554'	'VPA1087'	'VCA0127'	'N900_RS14615'	226.829	-1121.12	437.648	320.522	14.4244	84.4759	-383.778	313.5	75.3793	-54.5234	-104.32
'vibrio_1960'	'cholerae_2555'	'VPA1086'	'VCA0128'	'N900_RS14620'	706.118	63.2158	62.139	190.524	141.855	-20.7544	196.339	95.2035	219.204	-88.1352	-109.785
'vibrio_1961'	'cholerae_2556'	'VPA1085'	'VCA0129'	'N900_RS14625'	453.344	269.774	-70.2777	0.234306	-102.025	-56.3705	324.406	9.50562	7.89392	26.4832	-91.9297
'vibrio_1962'	'cholerae_2557'	'VPA1084'	'VCA0130'	'N900_RS14630'	850.302	-342.337	-395.407	140.478	-52.0327	338.512	220.852	-71.3621	-505.764	135.174	-60.3241
'vibrio_1963'	'cholerae_2558'	'VPA1083'	'VCA0131'	'N900_RS14635'	-1617.22	217.655	640.477	-170.219	26.127	-86.2743	37.5064	-252.7	30.7384	125.699	-74.7039
'vibrio_1964'	'cholerae_2559'	'VPA1082'	'VCA0132'	'N900_RS14640'	-837.486	329.622	828.528	-1208.72	-22.16	-223.45	78.1063	-98.0085	-79.9938	-1047.16	372.07
'vibrio_1965'	'cholerae_2560'	'VPA1079'	'VCA0134'	'N900_RS14655'	161.833	-57.6586	-167.431	230.489	133.885	162.142	236.87	-44.7935	470.176	-9.85436	-23.6631
'vibrio_1966'	'cholerae_2561'	'VPA0656'	'VCA0135'	'N900_RS14660'	247.721	-210.637	96.457	-1.74405	-269.512	54.7407	454.818	-130.124	84.0501	-7.40771	-69.1551
'vibrio_1967'	'cholerae_2562'	'VP2381'	'VCA0136'	'N900_RS14665'	875.473	305.911	203.052	-244.847	55.7329	92.1557	-179.307	5.24734	202.833	52.3734	-37.3174
'vibrio_1968'	'cholerae_2563'	'VP2382'	'VCA0137'	'N900_RS14670'	799.106	568.463	-66.2412	-45.4234	36.3045	-132.088	94.4751	-7.25104	2.14537	29.2923	-82.9759
'vibrio_1969'	'cholerae_2565'	'VPA0092'	'VCA0140'	'N900_RS14680'	738.308	185.617	12.4418	27.431	264.621	66.7733	-249.466	140.588	90.1878	-20.148	-0.449197
'vibrio_1970'	'cholerae_2566'	'VPA0182'	'VCA0141'	'N900_RS14685'	1013.72	-46.0046	3.27041	44.368	37.6297	74.7242	201.488	-22.5743	-77.3479	-30.2722	-28.0628
'vibrio_1971'	'cholerae_2567'	'VPA0183'	'VCA0142'	'N900_RS14690'	93.2041	101.811	-394.31	299.3	-59.9438	168.695	-97.3536	-174.998	-328.784	-6.52075	-163.399
'vibrio_1972'	'cholerae_2569'	'VPA0188'	'VCA0144'	'N900_RS14700'	125.738	68.572	-19.9274	198.66	-97.7701	-115.92	350.805	-5.69791	-28.1869	39.0761	12.6743
'vibrio_1973'	'cholerae_2570'	'VPA0189'	'VCA0146'	'N900_RS14705'	722.823	-125.626	95.1693	128.022	-46.5542	44.9363	169.161	2.2193	54.1891	38.5356	88.5202
'vibrio_1974'	'cholerae_2571'	'VPA0190'	'VCA0147'	'N900_RS14710'	809.669	70.3277	91.2992	-6.35196	162.318	67.1773	-91.1212	-125.418	-0.124371	38.5973	-50.5981
'vibrio_1975'	'cholerae_2573'	'VPA0784'	'VCA0150'	'N900_RS14720'	281.958	-32.1951	-36.0954	474.092	138.463	-279.208	552.005	51.4259	546.731	164.709	493.996
'vibrio_1976'	'cholerae_2574'	'VPA0478'	'VCA0151'	'N900_RS14725'	795.066	-155.532	251.305	18.6502	-39.2542	-175.897	100.839	139.559	257.667	80.99	195.776
'vibrio_1977'	'cholerae_2584'	'VPA0192'	'VCA0161'	'N900_RS14775'	691.057	193.609	-29.9694	175.799	90.9411	-126.445	88.8332	-7.78445	125.601	22.4963	-1.73744
'vibrio_1978'	'cholerae_2585'	'VPA0582'	'VCA0163'	'N900_RS14785'	598.556	137.231	246.117	353.349	0.0919524	-338.079	-213.939	-308.634	192.246	142.003	28.8318
'vibrio_1979'	'cholerae_2586'	'VPA0145'	'VCA0164'	'N900_RS14790'	904.87	33.5534	50.8492	-27.5775	-31.1363	-46.1323	111.525	31.0655	79.96	-23.3486	-26.9873
'vibrio_1980'	'cholerae_2587'	'VPA1457'	'VCA0165'	'N900_RS14795'	565.395	-44.8043	238.872	59.9219	-0.396861	95.4423	195.366	-111.461	313.041	49.1949	-18.4053
'vibrio_1981'	'cholerae_2589'	'VP0374'	'VCA0167'	'N900_RS14805'	645.501	588.036	-63.9189	-139.728	333.595	118.391	29.1511	-286.832	-111.526	-86.8	89.9382
'vibrio_1982'	'cholerae_2590'	'VPA1454'	'VCA0172'	'N900_RS14820'	587.664	-131.452	-34.913	34.0424	-120.727	-69.4087	60.9412	-68.4111	198.297	252.086	295.294
'vibrio_1983'	'cholerae_2591'	'VPA1453'	'VCA0173'	'N900_RS14825'	286.265	-217.994	-66.994	-36.6589	296.603	132.239	42.7622	-179.001	-111.052	-334.878	-341.497
'vibrio_1984'	'cholerae_2592'	'VPA1452'	'VCA0174'	'N900_RS14830'	287.761	-145.787	-167.419	93.7351	-51.3597	31.75	198.184	-73.6293	-188.273	-65.9866	45.8874
'vibrio_1985'	'cholerae_2594'	'VPA1449'	'VCA0176'	'N900_RS14840'	714.324	-22.544	-37.0467	-5.2462	68.5543	279.129	-86.39	-58.4406	73.0654	-13.8791	-50.6751
'vibrio_1986'	'cholerae_2595'	'VPA1448'	'VCA0177'	'N900_RS14845'	865.663	285.207	-330.571	-428.238	-599.642	-18.6529	-53.0084	-289.479	-313.426	472.494	323.498
'vibrio_1987'	'cholerae_2597'	'VPA0195'	'VCA0179'	'N900_RS14855'	732.538	165.442	-224.136	194.584	147.59	36.4841	127.561	2.82531	-35.7433	10.9124	-51.6944
'vibrio_1988'	'cholerae_2598'	'VPA1193'	'VCA0180'	'N900_RS14860'	470.389	-207.47	134.574	192.445	-76.3855	47.7086	154.796	-51.9055	-121.797	90.8714	13.7456
'vibrio_1989'	'cholerae_2599'	'VPA1439'	'VCA0181'	'N900_RS14865'	624.083	-23.6927	-76.2443	59.0295	235.829	86.8701	240.102	-126.004	-50.2931	25.5191	27.6568
'vibrio_1990'	'cholerae_2602'	'VPA0552'	'VCA0184'	'N900_RS14880'	1559.63	657.558	-98.6373	-251.809	364.567	41.0749	38.9351	-127.583	-59.0347	-332.101	-342.915
'vibrio_1991'	'cholerae_2604'	'VPA0703'	'VCA0186'	'N900_RS14890'	102.405	-442.995	-390.018	403.009	469.015	65.9883	683.19	-385.144	338.539	63.149	73.6298
'vibrio_1992'	'cholerae_2606'	'VPA1162'	'VCA0189'	'N900_RS14900'	608.03	-186.7	233.868	-125.737	-44.2887	-94.6081	-35.2193	-103.712	330.104	-13.6827	23.2678
'vibrio_1993'	'cholerae_2607'	'VPA1161'	'VCA0190'	'N900_RS14905'	579.335	-44.2793	-304.283	-93.8386	83.0832	345.097	267.942	134.725	-280.436	139.403	69.4251
'vibrio_1994'	'cholerae_2609'	'VPA0144'	'VCA0192'	'N900_RS14915'	861.486	-275.807	314.479	-34.3789	167.139	158.031	-264.215	152.463	219.339	-15.0721	9.57582
'vibrio_1995'	'cholerae_2610'	'VP0632'	'VCA0193'	'N900_RS14920'	738.368	261.253	-109.944	-238.921	-78.8157	-53.5637	-58.7106	188.802	111.043	-42.4025	32.5791
'vibrio_1996'	'cholerae_2613'	'VPA1159'	'VCA0197'	'N900_RS14940'	514.389	-27.442	-44.9764	92.2952	44.4149	211.699	248.409	-9.23401	-121.895	6.76796	-13.0143
'vibrio_1997'	'cholerae_2618'	'VPA0390'	'VCA0204'	'N900_RS14970'	930.405	264.822	149.806	-314.836	-24.4779	24.2581	-132.77	79.1058	76.4331	148.146	-148.536
'vibrio_1998'	'cholerae_2619'	'VPA0981'	'VCA0205'	'N900_RS14975'	644.247	-83.3144	-66.0519	106.586	-25.814	-108.038	285.723	2.52156	299.73	24.1275	25.2137
'vibrio_1999'	'cholerae_2620'	'VPA0412'	'VCA0207'	'N900_RS14980'	592.759	-62.4217	524.578	329.304	13.4753	-157.444	-274.738	-134.56	40.5037	-119.673	-225.968
'vibrio_2001'	'cholerae_2627'	'VPA0168'	'VCA0214'	'N900_RS15015'	475.169	169.216	147.991	-71.2109	11.9427	24.5383	107.524	86.5591	34.428	59.8217	-65.2131
'vibrio_2002'	'cholerae_2630'	'VPA0226'	'VCA0218'	'N900_RS15035'	903.979	297.828	245.522	-142.123	-20.268	55.6978	-61.2687	-208.188	-40.6891	-3.71516	6.80451
'vibrio_2003'	'cholerae_2633'	'VP1181'	'VCA0221'	'N900_RS15050'	840.559	85.8126	110.775	154.005	-77.6747	92.2744	345.491	0.397644	11.7063	74.2945	-146.658
'vibrio_2004'	'cholerae_2638'	'VPA0657'	'VCA0227'	'N900_RS15075'	-799.76	293.573	460.291	123.219	-170.299	-73.8905	512.806	220.824	194.905	102.792	-161.118
'vibrio_2005'	'cholerae_2639'	'VPA0658'	'VCA0228'	'N900_RS15080'	-729.489	52.5932	224.793	-101.661	65.5804	377.032	71.805	182.333	-33.8208	199.275	67.2961
'vibrio_2006'	'cholerae_2640'	'VPA0659'	'VCA0229'	'N900_RS15085'	-785.165	147.494	593.741	-111.906	46.5062	273.274	43.6789	295.863	-51.9825	2.76285	76.6576
'vibrio_2007'	'cholerae_2641'	'VPA0660'	'VCA0230'	'N900_RS15090'	-307.69	297.689	443.529	105.89	184.07	70.6305	-49.4215	256.709	93.3307	-111.785	-57.4659
'vibrio_2008'	'cholerae_2644'	'VPA0611'	'VCA0235'	'N900_RS15110'	56.2285	-198.929	-113.599	297.092	-82.8826	-286.943	179.255	-63.6271	-261.811	60.0509	-52.0678
'vibrio_2009'	'cholerae_2653'	'VPA1675'	'VCA0244'	'N900_RS15155'	400.612	-38.7452	187.628	77.9354	15.3717	-11.7982	228.475	-277.993	161.41	56.3959	39.6603
'vibrio_2010'	'cholerae_2660'	'VPA0028'	'VCA0253'	'N900_RS15190'	875.795	61.6569	139.726	-49.0982	138.686	-53.0451	-226.776	316.004	88.7974	-29.9448	-18.7103
'vibrio_2011'	'cholerae_2669'	'VPA1017'	'VCA0266'	'N900_RS15250'	223.193	-691.849	-180.937	445.958	-80.2828	145.828	37.6271	130.678	-388.818	39.8366	88.6324
'vibrio_2012'	'cholerae_2670'	'VPA1016'	'VCA0267'	'N900_RS15255'	381.15	-310.313	-61.4825	395.011	-46.0287	72.6466	391.961	-17.6177	229.828	116.048	231.37
'vibrio_2013'	'cholerae_2673'	'VPA1296'	'VCA0270'	'N900_RS15270'	813.471	-140.344	307.889	-89.8885	44.9279	-44.1768	-83.2242	-153.132	73.0255	171.192	-4.16135
'vibrio_2014'	'cholerae_2674'	'VPA1500'	'VCA0271'	'N900_RS15275'	158.266	21.5591	356.551	148.587	-13.135	-201.545	389.538	109.975	-95.6885	104.262	-9.66656
'vibrio_2015'	'cholerae_2677'	'VPA0802'	'VCA0277'	'N900_RS15300'	210.006	-937.842	45.4264	-147.298	22.6686	-116.405	301.097	172.934	80.5916	-166.398	34.3761
'vibrio_2016'	'cholerae_2678'	'VPA0803'	'VCA0278'	'N900_RS15305'	112.738	-585.229	313.552	137.034	24.6961	-283.409	0.245868	167.673	102.814	-17.0327	70.5299
'vibrio_2017'	'cholerae_2679'	'VPA0804'	'VCA0279'	'N900_RS15310'	110.73	-154.022	434.742	290.094	-96.5377	-148.741	203.302	259.781	336.777	83.0609	-2.63049
'vibrio_2021'	'cholerae_2686'	'VP1865'	'VCA0291'	'N900_RS15370'	815.218	-182.073	-59.2255	-112.99	216.663	-104.248	-26.7038	204.25	-124.662	94.8443	-137.212
'vibrio_2022'	'cholerae_2689'	'VPA1748'	'VCA0300'	'N900_RS15395'	679.632	69.8889	207.143	23.8787	30.4214	100.05	72.3267	-86.9137	-76.6129	31.482	64.1747
'vibrio_2023'	'cholerae_2690'	'VPA0125'	'VCA0301'	'N900_RS15400'	1154.23	-177.239	349.166	-380.583	53.2152	-40.8365	14.3564	68.188	-20.4389	167.631	-2.38103
'vibrio_2024'	'cholerae_2702'	'VPA1018'	'VCA0317'	'N900_RS15480'	399.355	251.567	-92.0116	-27.7049	203.614	201.39	-59.7417	-159.996	-221.828	129.578	-8.27224
'vibrio_2025'	'cholerae_2707'	'VPA1099'	'VCA0330'	'N900_RS15545'	554.517	234.447	-145.567	-129.151	-108.68	-159.856	534.86	-122.721	84.3067	125.471	62.7947
'vibrio_2026'	'cholerae_2753'	'VP0394'	'VCA0447'	'N900_RS15885'	1162.09	304.925	-251.265	-281.872	17.0439	-42.6046	206.621	223.945	-112.438	6.09623	70.3837
'vibrio_2027'	'cholerae_2769'	'VP1850'	'VCA0470'	'N900_RS15990'	696.228	-226.759	9.401	-155.12	67.7852	303.994	107.736	97.9756	-114.58	125.205	-107.992
'vibrio_2028'	'cholerae_2774'	'VP1864'	'VCA0476'	'N900_RS16020'	580.926	63.4244	-270.558	-307.286	-88.9744	-245.688	-81.0833	144.746	22.7335	-73.2929	-15.8923
'vibrio_2029'	'cholerae_2780'	'VPA0776'	'VCA0485'	'N900_RS16065'	342.967	-657.757	358.789	131.617	-224.088	-217.874	298.864	-92.5766	23.5403	0.467304	84.003
'vibrio_2030'	'cholerae_2794'	'VPA0941'	'VCA0511'	'N900_RS16175'	587.183	-266.64	-81.5299	148.343	144.666	-3.03419	183.054	-70.6345	4.94917	125.718	106.994
'vibrio_2031'	'cholerae_2795'	'VPA0940'	'VCA0512'	'N900_RS16180'	938.484	-465.817	35.9306	-321.028	19.7669	-260.979	396.842	143.746	675.99	47.9874	81.567
'vibrio_2032'	'cholerae_2796'	'VPA0936'	'VCA0513'	'N900_RS16185'	248.73	-299.31	281.778	44.2223	0.369679	-66.4332	369.095	68.3028	255.628	-97.5813	-13.6235
'vibrio_2033'	'cholerae_2797'	'VPA0935'	'VCA0514'	'N900_RS16190'	668.713	-538.493	245.644	-326.814	127.813	729.065	-193.938	-68.4548	216.977	10.3409	3.70702
'vibrio_2034'	'cholerae_2798'	'VPA0811'	'VCA0516'	'N900_RS16195'	728.533	-333.316	195.618	-155.265	-168.897	359.202	-65.0063	-22.6885	196.557	43.6067	1.86683
'vibrio_2035'	'cholerae_2799'	'VPA0812'	'VCA0517'	'N900_RS16200'	-69.0886	-204.039	-105.231	-268.422	372.211	-132.196	-384.149	382.658	315.926	240.371	50.1769
'vibrio_2036'	'cholerae_2800'	'VPA0813'	'VCA0518'	'N900_RS16205'	713.785	210.96	-271.098	-28.7438	58.7074	231.78	180.457	-97.1018	-3.46506	7.79223	45.0458
'vibrio_2037'	'cholerae_2801'	'VPA0814'	'VCA0519'	'N900_RS16210'	-1870.23	-209.078	1313.38	-314.956	-105.101	20.0609	629.007	244.847	76.7849	-98.9388	-2.13692
'vibrio_2038'	'cholerae_2802'	'VPA1023'	'VCA0520'	'N900_RS16215'	291.661	-512.375	214.798	-7.13628	-93.8785	159.587	77.9807	-235.782	137.07	-33.1769	35.1201
'vibrio_2039'	'cholerae_2805'	'VPA0711'	'VCA0523'	'N900_RS16230'	89.0892	-132.209	-151.959	306.634	-262.57	-127.585	188.765	128.931	-122.363	385.703	-11.7474
'vibrio_2040'	'cholerae_2806'	'VPA1167'	'VCA0524'	'N900_RS16235'	603.07	-430.976	127.317	124.527	-53.5829	14.0897	159.111	-188.886	-166.146	173.649	26.2412
'vibrio_2041'	'cholerae_2807'	'VPA1166'	'VCA0526'	'N900_RS16240'	834.923	-665.031	191.49	-149.911	-64.799	-83.5277	-88.8549	223.232	317.254	67.0619	84.3331
'vibrio_2042'	'cholerae_2808'	'VPA0589'	'VCA0527'	'N900_RS16245'	544.087	-286.62	87.5873	94.8181	-6.43837	115.633	276.615	-97.2779	91.9496	15.0635	-76.8524
'vibrio_2044'	'cholerae_2816'	'VPA0846'	'VCA0536'	'N900_RS16290'	824.41	-362.997	430.767	-84.6458	160.356	260.452	58.5636	-89.4027	156.198	46.8265	-22.7506
'vibrio_2045'	'cholerae_2817'	'VPA0849'	'VCA0538'	'N900_RS16300'	510.64	-347.565	106.028	75.8048	-16.0953	-449.365	192.526	71.9183	142.679	-93.7433	-131.741
'vibrio_2046'	'cholerae_2818'	'VPA0850'	'VCA0539'	'N900_RS16305'	977.857	583.313	419.214	-314.148	-54.1984	-376.509	2.64813	177.921	136.023	-3.1603	70.1877
'vibrio_2047'	'cholerae_2819'	'VPA0851'	'VCA0540'	'N900_RS16310'	453.492	-301.452	279.351	168.772	267.526	293.732	-74.2721	-231.327	-362.691	151.241	19.0301
'vibrio_2048'	'cholerae_2820'	'VPA0852'	'VCA0542'	'N900_RS16315'	752.17	-630.664	84.9557	209.357	161.541	259.397	178.3	-32.6214	-183.89	121.081	-81.4725
'vibrio_2049'	'cholerae_2821'	'VPA0853'	'VCA0543'	'N900_RS16320'	309.913	-9.82291	206.859	-4.99928	-256.699	144.101	180.373	5.07212	-114.277	69.701	-1.9435
'vibrio_2050'	'cholerae_2822'	'VPA0854'	'VCA0544'	'N900_RS16325'	1072.42	-342.629	165.514	-126.891	-32.5296	-112.143	371.534	-1.06186	292.846	40.8091	36.2322
'vibrio_2051'	'cholerae_2823'	'VPA0855'	'VCA0545'	'N900_RS16330'	589.908	-65.7903	257.438	-122.722	122.391	125.108	240.872	100.273	114.125	126.726	-24.0172
'vibrio_2052'	'cholerae_2824'	'VPA0856'	'VCA0546'	'N900_RS16335'	411.942	-285.587	90.3047	71.3096	284.22	26.9206	-65.5886	112.215	102.622	157.74	128.908
'vibrio_2053'	'cholerae_2825'	'VPA0857'	'VCA0547'	'N900_RS16340'	927.716	-1029.28	-256.518	166.711	62.264	639.046	63.8877	-86.1502	-385.678	-155.506	110.927
'vibrio_2054'	'cholerae_2826'	'VPA0858'	'VCA0549'	'N900_RS16345'	288.996	-322.461	259.222	-89.6991	314.197	343.662	158.471	25.0562	231.51	-10.7804	21.2309
'vibrio_2055'	'cholerae_2829'	'VPA0677'	'VCA0552'	'N900_RS16360'	447.425	-374.167	236.519	119.725	53.8671	13.2939	232.373	-182.113	70.8375	71.0547	-34.7139
'vibrio_2056'	'cholerae_2831'	'VPA0701'	'VCA0554'	'N900_RS16370'	568.473	-309.897	260	77.8143	-62.6336	0.99103	37.1504	-198.033	21.7119	105.114	19.2197
'vibrio_2057'	'cholerae_2837'	'VPA0924'	'VCA0561'	'N900_RS16405'	708.44	-108.833	-30.1565	44.43	-79.0528	-211.808	170.702	224.002	43.341	27.7696	-8.78193
'vibrio_2058'	'cholerae_2838'	'VPA0923'	'VCA0562'	'N900_RS16410'	379.921	-413.916	19.4288	179.128	-593.389	99.4277	-229.275	585.761	365.732	100.321	233.782
'vibrio_2059'	'cholerae_2839'	'VPA0922'	'VCA0563'	'N900_RS16415'	658.399	-137.785	-15.0016	-18.7402	25.9114	-61.9106	78.6252	19.5855	19.9463	46.5587	14.5228
'vibrio_2060'	'cholerae_2840'	'VPA0921'	'VCA0564'	'N900_RS16420'	416.056	-135.073	80.6648	-44.6782	66.3658	349.65	0.379277	-75.7469	150.244	50.4993	7.40243
'vibrio_2062'	'cholerae_2843'	'VPA0917'	'VCA0568'	'N900_RS16440'	450.865	-245.545	422.1	-292.526	216.701	511.494	471.317	-317.737	411.185	-58.262	-60.7251
'vibrio_2063'	'cholerae_2844'	'VPA0916'	'VCA0569'	'N900_RS16445'	-847.321	-788.427	2237.05	82.7671	42.355	-114.421	-1602.14	-219.166	594.905	417.383	214.649
'vibrio_2064'	'cholerae_2845'	'VPA0888'	'VCA0570'	'N900_RS16450'	619.007	-766.796	297.615	288.116	511.359	764.143	-721.932	797.303	807.796	2.64038	278.611
'vibrio_2065'	'cholerae_2846'	'VPA0887'	'VCA0571'	'N900_RS16455'	-532.31	-535.004	202.071	109.4	-570.486	-550.166	483.733	470.882	50.0318	232.189	15.5843
'vibrio_2066'	'cholerae_2847'	'VPA0886'	'VCA0572'	'N900_RS16460'	-2139.71	1373.32	-1288.48	-588.081	601.511	865.521	321.337	650.61	769.304	-425.503	45.901
'vibrio_2067'	'cholerae_2848'	'VPA0885'	'VCA0573'	'N900_RS16465'	329.506	42.6852	-239.266	-21.7494	-355.444	-139.279	279.429	-148.678	42.2147	179.913	342.192
'vibrio_2068'	'cholerae_2849'	'VPA0884'	'VCA0574'	'N900_RS16470'	245.769	-214.707	27.3909	-179.615	236.165	25.3161	-15.4788	-67.7282	162.26	294.49	-27.4411
'vibrio_2069'	'cholerae_2850'	'VPA0883'	'VCA0575'	'N900_RS16475'	861.019	109.408	38.7672	120.975	-17.4322	107.519	-62.9632	-237.305	-3.74987	124.832	-16.9988
'vibrio_2070'	'cholerae_2851'	'VPA0882'	'VCA0576'	'N900_RS16480'	36.4824	-503.849	-81.7971	280.211	-23.1804	-28.7444	208.225	108.943	76.0573	66.7486	-1.08596
'vibrio_2071'	'cholerae_2852'	'VPA0864'	'VCA0578'	'N900_RS16485'	-5216.12	346.266	293.632	55.506	358.715	-215.991	444.824	-251.553	-18.4085	372.195	12.2186
'vibrio_2072'	'cholerae_2853'	'VPA0863'	'VCA0579'	'N900_RS16490'	1535.04	535.149	734.672	426.754	-333.239	-567.819	-1303.42	278.877	-688.378	86.0913	-316.426
'vibrio_2073'	'cholerae_2854'	'VPA0862'	'VCA0580'	'N900_RS16495'	800.131	-753.798	-35.9694	41.7127	115.763	450.727	184.16	-369.678	-448.82	173.876	-77.3521
'vibrio_2074'	'cholerae_2855'	'VPA0861'	'VCA0581'	'N900_RS16500'	576.35	-921.405	199.541	215.669	-76.3063	-167.978	310.419	67.556	371.325	170.292	-76.587
'vibrio_2075'	'cholerae_2859'	'VPA1051'	'VCA0585'	'N900_RS16520'	696.487	129.614	122.239	-38.5234	60.5732	-30.0253	133.572	-53.1129	149.707	20.4459	101.026
'vibrio_2076'	'cholerae_2860'	'VPA1052'	'VCA0586'	'N900_RS16525'	-177.619	-362.149	-443.376	537.709	426.843	-321.585	56.2481	-29.557	-95.7927	70.3518	4.33252
'vibrio_2077'	'cholerae_2861'	'VPA1053'	'VCA0587'	'N900_RS16530'	-17.6293	430.858	-161.407	254.201	266.068	53.0193	296.882	170.259	-21.4831	-213.401	134.078
'vibrio_2078'	'cholerae_2866'	'VPA0258'	'VCA0592'	'N900_RS16555'	1168.94	158.9	268.179	-372.427	223.839	130.696	-61.0874	-70.0459	-56.156	-98.331	61.1232
'vibrio_2079'	'cholerae_2869'	'VPA0241'	'VCA0599'	'N900_RS16580'	473.195	284.864	-168.562	-83.9801	47.2527	38.032	270.924	178.738	-58.1587	2.31145	19.4418
'vibrio_2080'	'cholerae_2870'	'VPA0240'	'VCA0600'	'N900_RS16585'	-5958.33	1444.99	-531.43	-465.85	366.376	-285.215	177.561	-206.898	-91.343	-473.833	58.8054
'vibrio_2081'	'cholerae_2871'	'VPA0239'	'VCA0601'	'N900_RS16590'	879.09	84.4433	77.5314	1.3145	117.215	99.6564	93.7473	66.9408	88.7069	82.7591	-19.4593
'vibrio_2082'	'cholerae_2872'	'VPA0238'	'VCA0602'	'N900_RS16595'	500.169	13.0174	162.878	-193.214	224.316	231.64	35.9905	-228.305	-59.4388	46.958	-31.3417
'vibrio_2083'	'cholerae_2873'	'VPA0236'	'VCA0603'	'N900_RS16600'	731.275	493.336	-206.759	-382.589	151.529	28.9528	129.809	13.8082	-83.1341	-22.4936	95.8881
'vibrio_2084'	'cholerae_2874'	'VPA0235'	'VCA0604'	'N900_RS16605'	591.002	-73.8831	191.911	77.1847	-148.432	-91.7006	297.597	59.2503	84.0213	75.7093	-159.4
'vibrio_2085'	'cholerae_2875'	'VPA0234'	'VCA0605'	'N900_RS16610'	660.685	32.807	220.675	-123.45	5.81498	18.0446	-79.3971	-27.8358	-61.5601	53.7017	-35.8754
'vibrio_2086'	'cholerae_2876'	'VPA0233'	'VCA0606'	'N900_RS16615'	536.991	497.255	-207.325	-301.633	-499.707	-139.34	333.599	-301.934	-23.3767	44.1495	70.0177
'vibrio_2087'	'cholerae_2877'	'VPA0988'	'VCA0607'	'N900_RS16620'	808.503	-22.7402	393.036	-6.34613	-44.8608	502.182	111.458	-267.638	-150.483	-34.7404	77.5089
'vibrio_2088'	'cholerae_2878'	'VPA0217'	'VCA0608'	'N900_RS16625'	773.783	-81.7839	48.5533	-31.6485	37.341	35.451	414.689	-390.178	-108.328	241.456	7.60288
'vibrio_2089'	'cholerae_2880'	'VPA0567'	'VCA0610'	'N900_RS16635'	486.663	-320.122	238.592	-116.541	7.31032	99.1364	286.812	-114.474	132.101	51.5093	122.319
'vibrio_2090'	'cholerae_2882'	'VPA0834'	'VCA0614'	'N900_RS16645'	382.671	-237.442	473.851	-165.831	-82.77	158.547	141.031	116.119	19.1655	-28.9839	22.0346
'vibrio_2091'	'cholerae_2883'	'VPA0207'	'VCA0615'	'N900_RS16650'	633.537	205.945	-189.24	-160.627	-197.56	-135.133	152.136	155.124	-94.4635	123.531	27.7659
'vibrio_2092'	'cholerae_2884'	'VPA1170'	'VCA0617'	'N900_RS16660'	-25.8447	26.4823	165.401	-20.4504	-124.339	-129.01	157.754	-153.256	-224.313	93.6676	-166.701
'vibrio_2093'	'cholerae_2885'	'VPA1171'	'VCA0618'	'N900_RS16665'	360.565	649.242	-163.589	129.662	59.7206	-368.568	-144.097	-140.234	47.0038	-4.37656	32.8244
'vibrio_2094'	'cholerae_2886'	'VPA0291'	'VCA0619'	'N900_RS16670'	320.009	-160.631	266.711	-109.093	-153.431	-696.292	201.826	-48.8549	22.1092	82.8594	12.4012
'vibrio_2095'	'cholerae_2887'	'VPA1175'	'VCA0620'	'N900_RS16675'	933.184	-149.387	55.4137	38.0075	83.3208	-131.343	288.868	-330.016	-489.262	119.687	0.0297554
'vibrio_2096'	'cholerae_2888'	'VPA1178'	'VCA0621'	'N900_RS16680'	391.35	-139.455	579.148	-168.71	75.4449	334.589	181.529	-359.211	145.317	108.275	86.1027
'vibrio_2097'	'cholerae_2890'	'VPA1180'	'VCA0623'	'N900_RS16690'	-330.49	622.876	36.5043	-40.0342	230.912	-49.2621	54.7489	-8.05201	-66.7698	-95.7827	-82.1862
'vibrio_2098'	'cholerae_2900'	'VPA1589'	'VCA0635'	'N900_RS16745'	546.347	258.33	196.592	-254.873	-10.4751	96.1457	-29.6527	154.361	-168.768	160.377	-42.9726
'vibrio_2099'	'cholerae_2901'	'VPA1590'	'VCA0636'	'N900_RS16750'	681.797	-17.0996	-123.377	418.561	145.418	240.839	33.1341	318.808	0.603346	103.753	-10.3144
'vibrio_2100'	'cholerae_2904'	'VPA0945'	'VCA0640'	'N900_RS16770'	645.221	566.338	633.504	-469.518	27.4227	-421.98	-153.62	-191.702	46.0216	38.1335	-63.3167
'vibrio_2101'	'cholerae_2905'	'VPA0946'	'VCA0641'	'N900_RS16775'	591.399	26.4764	304.711	-138.25	132.335	35.3987	-123.872	-328.863	6.47551	284.102	-90.091
'vibrio_2102'	'cholerae_2906'	'VPA0947'	'VCA0642'	'N900_RS16780'	1311.21	211.775	159.246	-265.619	169.573	482.678	353.816	-62.0841	266.504	-53.2029	-410.213
'vibrio_2103'	'cholerae_2907'	'VPA0948'	'VCA0643'	'N900_RS16785'	396.147	-424.599	296.172	94.5452	132.855	570.845	108.31	-543.092	-209.272	-60.3651	68.422
'vibrio_2104'	'cholerae_2908'	'VPA0949'	'VCA0644'	'N900_RS16790'	806.411	-94.3019	106.789	-88.4729	24.4005	214.757	212.45	31.7168	236.595	34.2839	43.6223
'vibrio_2105'	'cholerae_2916'	'VPA0928'	'VCA0652'	'N900_RS16830'	252.206	-813.201	246.41	11.284	612.429	188.156	17.6286	-81.4829	-243.347	-41.3079	-125.79
'vibrio_2106'	'cholerae_2921'	'VP2388'	'VCA0657'	'N900_RS16855'	-2011.62	-2376.51	363.935	209.955	510.056	373.289	-511.21	195.685	-380.276	-476.326	-100.603
'vibrio_2107'	'cholerae_2922'	'VPA1182'	'VCA0658'	'N900_RS16860'	688.08	-71.1253	-79.6134	117.035	27.1752	-89.1895	57.0374	-9.3262	-160.024	79.0618	-90.7659
'vibrio_2108'	'cholerae_2924'	'VPA0545'	'VCA0661'	'N900_RS16870'	715.033	-414.055	271.358	-46.2445	-50.9542	-46.5967	401.666	-255.779	135.31	167.985	111.375
'vibrio_2109'	'cholerae_2925'	'VPA1187'	'VCA0662'	'N900_RS16875'	153.915	-477.11	54.298	371.876	-521.682	-847.894	134.548	225.053	-19.3095	240.267	-34.7605
'vibrio_2110'	'cholerae_2926'	'VPA1189'	'VCA0663'	'N900_RS16880'	836.213	455.082	-90.8296	-225.109	94.0668	64.364	-10.9511	83.6833	9.90781	53.3313	54.4811
'vibrio_2111'	'cholerae_2927'	'VPA0706'	'VCA0665'	'N900_RS16890'	599.932	26.3711	-31.5752	71.7392	-136.597	-117.797	28.8936	-12.6339	158.723	-12.3733	-8.02399
'vibrio_2112'	'cholerae_2928'	'VPA0254'	'VCA0666'	'N900_RS16895'	1085.98	486.433	90.8441	-242.241	-0.0688054	-24.0005	-125.101	-117.201	34.2972	175.034	102.996
'vibrio_2113'	'cholerae_2933'	'VPA1196'	'VCA0675'	'N900_RS16930'	810.451	362.683	-66.1055	54.1968	-18.4545	14.2429	312.323	-164.752	56.5502	30.6236	39.7176
'vibrio_2114'	'cholerae_2934'	'VPA1197'	'VCA0676'	'N900_RS16935'	983.052	-700.388	-347.149	-364.791	123.776	65.6636	-313.997	-514.362	205.82	431.364	135.728
'vibrio_2115'	'cholerae_2935'	'VPA1198'	'VCA0677'	'N900_RS16940'	505.488	555.909	-107.305	-16.6818	355.283	222.033	200.044	-48.602	-279.413	-104.684	9.65858
'vibrio_2116'	'cholerae_2936'	'VPA1199'	'VCA0678'	'N900_RS16945'	654.996	-232.318	328.715	23.2663	37.8498	189.357	-82.9888	-100.926	-85.6489	174.595	61.8274
'vibrio_2117'	'cholerae_2937'	'VPA1200'	'VCA0679'	'N900_RS16950'	-154.341	215.849	-638.128	-68.1816	199.078	35.3838	31.4425	262.838	228.797	-125.437	73.912
'vibrio_2118'	'cholerae_2938'	'VPA1201'	'VCA0680'	'N900_RS16955'	783.819	-293.846	315.832	-57.1825	-86.1997	-83.4946	-104.152	-121.1	70.3552	359.91	72.2296
'vibrio_2119'	'cholerae_2940'	'VPA0964'	'VCA0682'	'N900_RS16970'	861.837	248.869	-73.2229	49.9397	441.301	266.041	-48.2649	-55.2672	84.7163	-96.7218	-144.988
'vibrio_2120'	'cholerae_2942'	'VPA0966'	'VCA0684'	'N900_RS16980'	510.819	-203.706	-30.7112	48.665	174.34	136.993	80.7544	-102.55	59.9526	-10.7278	-45.6654
'vibrio_2121'	'cholerae_2946'	'VPA1202'	'VCA0688'	'N900_RS17000'	634.156	-76.1754	345.582	4.51744	2.20873	185.058	48.7762	-9.73995	227.364	19.9086	2.67934
'vibrio_2122'	'cholerae_2947'	'VPA1203'	'VCA0689'	'N900_RS17005'	1014.91	-193.911	194.419	-251.524	6.93436	-159.426	3.70664	-261.309	114.773	-5.45958	-118.597
'vibrio_2123'	'cholerae_2948'	'VPA1204'	'VCA0690'	'N900_RS17010'	369.904	-20.3991	-40.4101	159.145	315.383	113.757	4.36223	161.024	297.026	3.01167	12.2296
'vibrio_2124'	'cholerae_2949'	'VPA1205'	'VCA0691'	'N900_RS17015'	402.841	46.8172	264.916	11.1687	-209.369	-199.785	240.677	-115.259	18.9889	45.5719	-48.1945
'vibrio_2125'	'cholerae_2950'	'VPA1209'	'VCA0693'	'N900_RS17025'	550.108	-0.635105	2.39189	27.64	178.889	68.6246	100.027	17.39	26.9009	119.559	15.8498
'vibrio_2126'	'cholerae_2954'	'VPA0833'	'VCA0699'	'N900_RS17045'	681.843	209.474	-84.3936	123.772	108.574	-169.623	47.7432	122.464	-17.0721	53.8448	29.4081
'vibrio_2127'	'cholerae_2955'	'VPA0832'	'VCA0700'	'N900_RS17050'	602.844	-130.852	190.469	69.1817	131.676	26.0861	135.682	43.7667	-28.3534	91.659	-2.71551
'vibrio_2128'	'cholerae_2956'	'VPA0829'	'VCA0702'	'N900_RS17055'	217.928	-274.308	-119.972	203.768	-98.466	186.262	335.424	-140.121	-203.972	28.7684	-35.329
'vibrio_2129'	'cholerae_2958'	'VPA0827'	'VCA0704'	'N900_RS17065'	426.987	-94.4392	37.7869	49.4278	114.992	393.528	58.5098	-28.8795	194.889	22.7957	-30.137
'vibrio_2130'	'cholerae_2960'	'VPA0825'	'VCA0706'	'N900_RS17075'	808.744	-35.9943	-78.6466	-206.026	94.1647	83.1747	88.0584	-109.5	-92.0207	132.177	-48.9887
'vibrio_2131'	'cholerae_2961'	'VPA0824'	'VCA0707'	'N900_RS17080'	723.427	-84.5976	1.2089	648.081	-141.701	471.714	-148.777	-63.5043	127.509	-59.9351	-216.094
'vibrio_2132'	'cholerae_2962'	'VPA0823'	'VCA0708'	'N900_RS17085'	485.366	9.10232	-131.8	-94.9886	47.8024	3.48154	256.824	-248.111	-98.5208	70.5255	-70.9498
'vibrio_2133'	'cholerae_2963'	'VPA0675'	'VCA0709'	'N900_RS17090'	639.526	56.668	230.29	-85.0742	-37.4568	139.66	227.18	-129.04	-156.542	90.6646	-74.5188
'vibrio_2134'	'cholerae_2964'	'VPA0674'	'VCA0710'	'N900_RS17095'	427.776	-294.423	166.665	-144.212	-271.913	62.538	-167.896	46.0547	342.063	54.5126	-170.018
'vibrio_2135'	'cholerae_2965'	'VPA0673'	'VCA0711'	'N900_RS17100'	620.821	413.468	-161.36	-130.178	162.397	247.7	186.461	408.96	421.252	156.476	-19.5496
'vibrio_2136'	'cholerae_2970'	'VPA0672'	'VCA0717'	'N900_RS17125'	326.354	-380.255	-89.1147	4.66155	179.291	27.1232	-231.658	173.738	-3.9494	86.546	-13.1281
'vibrio_2137'	'cholerae_2971'	'VPA0671'	'VCA0718'	'N900_RS17130'	564.728	-184.848	53.7766	174.217	232.396	-33.3392	51.8018	-105.024	185.842	66.4762	-79.2644
'vibrio_2138'	'cholerae_2976'	'VPA0968'	'VCA0723'	'N900_RS17155'	293.734	105.282	-27.709	5.06972	-0.944316	-420.008	204.812	248.237	-11.2606	-17.3375	-144.675
'vibrio_2139'	'cholerae_2977'	'VPA0929'	'VCA0724'	'N900_RS17160'	143.133	-298.742	-40.315	304.881	150.09	-66.6856	430.665	-285.536	254.071	4.58418	-218.563
'vibrio_2140'	'cholerae_2978'	'VPA0930'	'VCA0725'	'N900_RS17165'	-44.0333	64.2827	334.629	-31.2684	-67.2368	19.7815	-305.873	-134.806	146.309	116.339	-65.6722
'vibrio_2141'	'cholerae_2979'	'VPA0931'	'VCA0726'	'N900_RS17170'	-32.56	-402.825	-184.413	348.768	-150.508	-281.692	69.1869	219.934	-93.092	222.499	-29.9588
'vibrio_2142'	'cholerae_2980'	'VPA0932'	'VCA0727'	'N900_RS17175'	700.128	-393.064	124.375	171.886	-104.262	-42.0319	195.711	111.62	61.9172	146.689	-141.654
'vibrio_2143'	'cholerae_2985'	'VPA0933'	'VCA0732'	'N900_RS17200'	558.882	-405.56	322.659	229.362	48.3887	-3.54913	235.91	-100.041	131.727	-112.595	130.26
'vibrio_2144'	'cholerae_2990'	'VPA1221'	'VCA0737'	'N900_RS17225'	2367.08	-802.765	-940.091	-395.687	43.1601	37.6655	84.4727	-39.2064	60.5825	9.52843	-27.3655
'vibrio_2145'	'cholerae_2992'	'VPA1223'	'VCA0740'	'N900_RS17235'	-860.221	474.429	331.983	436.001	-299.27	-269.192	254.015	203.567	87.2785	33.3652	29.9
'vibrio_2146'	'cholerae_2993'	'VPA1226'	'VCA0741'	'N900_RS17245'	734.449	-771.102	-503.343	89.3107	-410.299	196.123	39.4317	-323.376	224.569	-348.557	6.33822
'vibrio_2147'	'cholerae_2995'	'VPA0666'	'VCA0743'	'N900_RS17255'	780.759	-204.711	-120.765	-379.553	545.565	48.4435	38.2046	105.462	112.076	310.364	106.564
'vibrio_2148'	'cholerae_2996'	'VP2386'	'VCA0744'	'N900_RS17260'	1444.45	98.8942	6.04779	-224.429	-141.873	56.3381	13.271	36.0004	16.457	-124.922	-99.3976
'vibrio_2149'	'cholerae_3000'	'VPA0971'	'VCA0751'	'N900_RS17290'	367.685	-306.117	394.813	59.7831	-99.2723	-59.6133	-189.081	4.64266	-268.128	108.4	10.0907
'vibrio_2150'	'cholerae_3001'	'VPA0972'	'VCA0752'	'N900_RS17295'	2317.72	-155.499	637.013	-261.913	-348.094	-362.48	98.669	-406.327	203.672	101.177	118.319
'vibrio_2151'	'cholerae_3002'	'VPA0973'	'VCA0753'	'N900_RS17300'	658.24	-206.036	-182.545	111.4	201.089	253.493	39.1021	44.7659	-72.0218	11.3186	-6.83608
'vibrio_2152'	'cholerae_3003'	'VPA0997'	'VCA0754'	'N900_RS17305'	174.432	-778.619	540.009	130.976	-204.201	-82.5234	380.319	-197.868	399.707	11.8428	-18.3468
'vibrio_2153'	'cholerae_3005'	'VPA0175'	'VCA0756'	'N900_RS17325'	720.626	143.977	-207.268	-63.3631	281.844	283.494	45.6461	163.618	238.403	-43.3007	-7.57799
'vibrio_2154'	'cholerae_3006'	'VPA0639'	'VCA0757'	'N900_RS17330'	488.49	-264.035	86.5199	-29.8989	252.354	218.923	104.112	-118.538	224.965	-8.24929	-42.0185
'vibrio_2155'	'cholerae_3007'	'VPA0638'	'VCA0758'	'N900_RS17335'	646.565	153.734	-100.047	-43.3058	206.133	204.466	-32.095	-282.318	43.327	21.2084	73.7496
'vibrio_2156'	'cholerae_3008'	'VPA0637'	'VCA0759'	'N900_RS17340'	666.998	-146.331	-32.641	158.226	240.5	207.078	4.31835	-1.98474	90.7524	38.62	-75.7168
'vibrio_2157'	'cholerae_3009'	'VPA0636'	'VCA0760'	'N900_RS17345'	426.896	-469.053	-38.384	137.416	123.893	317.672	89.2415	-294.208	-455.839	167.854	22.6859
'vibrio_2158'	'cholerae_3010'	'VPA1008'	'VCA0762'	'N900_RS17355'	588.014	274.396	254.58	139.637	-193.256	-5.04781	-380.364	219.148	192.379	-339.031	35.6293
'vibrio_2159'	'cholerae_3011'	'VPA1009'	'VCA0763'	'N900_RS17360'	760.128	-176.176	419.961	244.917	-343.281	90.4986	36.5408	-238.402	-145.668	-395.546	32.5259
'vibrio_2160'	'cholerae_3012'	'VPA1010'	'VCA0764'	'N900_RS17365'	912.223	-36.5373	-272.476	-136.202	321.259	-102.907	16.8312	323.933	222.089	-3.98943	37.7294
'vibrio_2161'	'cholerae_3013'	'VPA1011'	'VCA0765'	'N900_RS17370'	639.263	1.03747	440.177	-179.366	-121.388	-300.491	182.578	-289.437	184.532	210.163	52.0055
'vibrio_2162'	'cholerae_3016'	'VPA0845'	'VCA0768'	'N900_RS17385'	704.444	45.2581	297.218	31.7287	-28.8282	59.7309	274.27	-358.469	89.8793	-37.0154	2.50544
'vibrio_2163'	'cholerae_3018'	'VPA0843'	'VCA0770'	'N900_RS17395'	-298.617	17.6512	-46.8842	808.994	293.879	166.406	935.823	-1204.38	-126.755	72.4377	-286.471
'vibrio_2164'	'cholerae_3019'	'VP1426'	'VCA0772'	'N900_RS17400'	1189.54	19.1101	348.969	-72.7893	74.919	174.396	-149.536	89.1839	-194.393	-123.594	2.47802
'vibrio_2165'	'cholerae_3020'	'VPA0842'	'VCA0773'	'N900_RS17405'	585.192	-14.0345	131.515	110.54	-24.3431	136.739	80.252	52.1955	143.202	94.0527	-93.2639
'vibrio_2166'	'cholerae_3022'	'VPA0877'	'VCA0776'	'N900_RS17420'	261.137	18.2182	35.7332	269.778	254.586	65.1693	136.465	-286.913	-68.3405	49.2199	47.5711
'vibrio_2167'	'cholerae_3024'	'VPA0875'	'VCA0778'	'N900_RS17430'	279.156	-476.809	-93.9264	177.057	-116.448	-174.742	-97.2823	397.671	84.2709	61.2708	27.9286
'vibrio_2168'	'cholerae_3025'	'VPA0874'	'VCA0779'	'N900_RS17435'	500.997	-320.942	121.509	44.3948	11.2955	-7.92079	21.669	135.238	225.382	98.2058	41.1382
'vibrio_2169'	'cholerae_3026'	'VP0236'	'VCA0780'	'N900_RS17440'	-368.397	-2363.02	260.92	813.408	-196.814	-278.632	-515.242	726.029	160.512	196.213	254.369
'vibrio_2170'	'cholerae_3027'	'VPA0873'	'VCA0781'	'N900_RS17445'	581.426	-2.5045	36.6767	147.397	-0.309746	75.4088	61.7608	-26.9095	6.69171	68.9086	-1.48805
'vibrio_2171'	'cholerae_3028'	'VPA0871'	'VCA0782'	'N900_RS17450'	268.471	-523.625	98.5898	418.188	78.4789	96.9527	92.183	-21.7722	494.515	-6.0014	26.7071
'vibrio_2172'	'cholerae_3029'	'VPA0872'	'VCA0783'	'N900_RS17455'	441.661	-999.069	507.667	277.5	121.901	316.978	506.933	-190.133	222.892	18.7791	-34.5093
'vibrio_2173'	'cholerae_3030'	'VPA0870'	'VCA0784'	'N900_RS17460'	427.609	104.991	-18.8482	28.7111	-170.228	339.217	247.744	-54.1428	-43.4876	-6.43185	23.4162
'vibrio_2174'	'cholerae_3031'	'VPA0869'	'VCA0785'	'N900_RS17465'	673.469	7.74787	-83.3385	104.727	97.2133	31.6892	39.9071	94.0524	-56.5015	46.3825	65.0966
'vibrio_2175'	'cholerae_3032'	'VPA0868'	'VCA0786'	'N900_RS17470'	-754.702	174.939	-44.3668	-176.034	-530.724	105.343	83.4821	-675.29	512.147	211.966	6.93466
'vibrio_2176'	'cholerae_3034'	'VPA0867'	'VCA0788'	'N900_RS17480'	528.865	-639.336	144.605	191.149	-403.471	101.925	430.3	-77.6199	422.716	-69.4178	5.2669
'vibrio_2177'	'cholerae_3035'	'VPA0865'	'VCA0789'	'N900_RS17485'	1070.84	-401.681	406.523	-90.6291	217.778	41.2434	-36.9745	-8.5286	-20.1833	17.7605	-10.4141
'vibrio_2178'	'cholerae_3040'	'VPA0841'	'VCA0798'	'N900_RS17525'	323.023	-177.839	130.534	-136.561	116.14	389.169	410.934	16.9813	583.65	-294.354	-8.40976
'vibrio_2179'	'cholerae_3042'	'VPA0836'	'VCA0800'	'N900_RS17535'	-395.845	-899.929	-37.748	-10.8065	26.7418	123.324	126.767	5.38583	88.0902	-98.4941	289.524
'vibrio_2180'	'cholerae_3043'	'VPA0835'	'VCA0801'	'N900_RS17540'	599.014	39.3738	-15.0179	126.154	12.1308	-335.607	210.098	-123.572	-22.5273	32.5421	23.4012
'vibrio_2181'	'cholerae_3044'	'VP1736'	'VCA0802'	'N900_RS17545'	615.303	-435.387	165.986	-140.71	156.294	16.5218	44.4583	142.59	-3.21068	-45.0168	-33.3248
'vibrio_2182'	'cholerae_3046'	'VPA0608'	'VCA0804'	'N900_RS17555'	-300.63	-1554.92	242.206	148.474	615.723	-367.07	-892.003	1125.37	-103.566	-207.368	42.7478
'vibrio_2183'	'cholerae_3047'	'VPA0607'	'VCA0805'	'N900_RS17560'	-824.049	-351.947	486.15	750.238	146.978	235.33	460.832	-366.58	233.799	-64.1998	-54.8774
'vibrio_2184'	'cholerae_3049'	'VPA0604'	'VCA0807'	'N900_RS17570'	816.187	163.946	-162.423	92.8951	29.0797	-154.202	243.792	171.917	-77.203	2.9229	-70.7902
'vibrio_2185'	'cholerae_3050'	'VPA0603'	'VCA0808'	'N900_RS17575'	-3214.86	1246.73	198.197	1021.49	-599.725	54.6027	-328.521	-534.832	542.605	104.187	49.6538
'vibrio_2186'	'cholerae_3051'	'VPA0204'	'VCA0809'	'N900_RS17580'	747.457	164.9	-16.7038	13.6102	-89.2165	-59.3242	13.5108	61.1591	104.47	144.916	-64.6034
'vibrio_2187'	'cholerae_3052'	'VPA1598'	'VCA0811'	'N900_RS17585'	921.47	130.655	122.455	-125.594	7.42999	-33.6924	93.3359	-128.512	60.1884	44.3694	46.1164
'vibrio_2188'	'cholerae_3055'	'VPA0169'	'VCA0814'	'N900_RS17600'	117.566	98.9043	-251.17	172.633	-111.664	-58.3104	240.905	116.794	67.3669	-72.196	45.7263
[truncated: 156 more rows]
